# Supplementary material for: RB depletion is required for the continuous growth of tumors initiated by loss of RB
Source: PLoS Genet. 2021 Dec 8;17(12):e1009941. doi: 10.1371/journal.pgen.1009941 (PMC8654178; doi:10.1371/journal.pgen.1009941)
Supplement: S1 Table — (XLSX) [file pgen.1009941.s014.xlsx]

## Sheet: Tabelle1
S1 Table: shRNA target sites for RB knock-down in mouse cells
ShRen, control targeting Renilla luciferase
shRNA	21-bp target site
shRb1	5'-CCACTTCAATGTTGTAATCAA-3'
shRb2	5'-CCCGATCATGTCAGAGAAAGA-3'
shRb3	5'-CCGGTTGAAACTATACATTCA-3'
shRb4	5'-AAGACTATTGAAGAAGTATAA-3'
shRb5	5'-GAGGAGTTTGATTCCATTATA-3'
shRb6	5'-CAGATGGAAGATGACCTGGTA-3'
shRb7	5'-GTACCCGATCATGTCAGAGAA-3'
shRb8	5'-GCCATCAGAAAATCTGATTTA-3'
shRb9	5'-TGAGAGCAAGGATGTCTCAAA-3'
shRb10	5'-ATCGAGGTTCTCTGTAAAGAA-3'
shRb11	5'-AAGGTTGATAATGCTATGTCA-3'
shRb12	5'-AAGAATCAAGATACAAATTAA-3'
shRb13	5'-CTGGTCTTGTTAGGAAACAAA-3'
shRen	5'-AGGAATTATAATGCTTATCTA-3'
