# Supplementary material for: RB depletion is required for the continuous growth of tumors initiated by loss of RB
Source: PLoS Genet. 2021 Dec 8;17(12):e1009941. doi: 10.1371/journal.pgen.1009941 (PMC8654178; doi:10.1371/journal.pgen.1009941)
Supplement: S2 Table — (XLSX) [file pgen.1009941.s015.xlsx]

## Sheet: Tabelle1
S2 Table: Phenotypes observed in shRb mice at different time points of constant dox treatment
Phenotype	RB KD 12/13 weeks	RB KD 15/16 weeks	RB KD 18/19 weeks	Control (shRb+ of similar age to 18-19 weeks treatment)
Scruffy/greying hair	4/4	9/9	5/5	0/4
Alopecia	0/4	3/9	2/5	0/4
Face wrinkles	4/4	8/9	5/5	0/4
Cloudy eyes	0/4	3/9	4/5	0/4
Kyphosis	2/4	7/9	5/5	0/4
GI tract inflammation	not assessed	5/5	1/1	0/1
Enlarged spleen	not assessed	4/5	1/1	0/1
Reduction of adipose tissue	not assessed	5/5	5/5	0/4
Tumor of the pituitary gland	4/4	9/9	5/5	0/4
Tumor of the thyroid gland	1/4	7/9	5/5	0/4
Body weight	Significant reduction (in males)			Normal
Lifespan	Less than 27 weeks			Normal
