# Supplementary material for: RB depletion is required for the continuous growth of tumors initiated by loss of RB
Source: PLoS Genet. 2021 Dec 8;17(12):e1009941. doi: 10.1371/journal.pgen.1009941 (PMC8654178; doi:10.1371/journal.pgen.1009941)
Supplement: S3 Table — (XLSX) [file pgen.1009941.s016.xlsx]

## Sheet: Tabelle1
S3 Table: Comparison of phenotypes in Rb knockout mice and shRb mice
Note: Rb has been knocked out in multiple cell lineages, we only report here how the groos phenotypes we observed in shRb mice have been found also in Rb knockout mice.
References: (1) Clarke et al., 1992, PMID: 29934327; (2) Guo et al., 2009, PMID: 18981186; (3) Haigis et al., 2006, PMID: 16258171; (4) Jacks et al., 1992, PMID: 1406933; (5) Maandag et al., 1994, PMID: 7925271; (6) Spike et al., 2004, PMID: 15457215; (7) Vooijs et al., 1998, PMID: 9671308; (8) Williams et al., 1994, PMID: 7925270; (9) Williams et al., 1994, PMID: 7951317; (10) Zatulovskiy et al.…
Phenotype	shRb mice	Previous Rb knockout studies (selected)
Tumor types and progression	100% Pituitary tumors, with blood	Pituitary tumors in heterozygote mice (1,4)
	Frequent Thyroid tumors (100% in older mice)	100% Pituitary tumors; 70% Thyroid tumors; 4% Bronchial hyperplasia in heterozygous mice (9)
	Other tumor types not thoroughly examined but no other obvious large tumors found during dissection	Pituitary tumors with well-differentiated cells, often large blood-filled cavities. (5)
		Homozygous Rb knockout chimeras (high chimerism) all develop pituitary tumor (3-11months; majority 4months) (5,8)
		Chimeras show pre-neoplastic lesions in adrenal gland (5,8)
	shRb mice die within 4-7 month of Rb KD	Pituitary-specific Rb knockout: mice die withing 5 months (7)
Wasting phenotypes	Wasting (kyphosis, weight loss) starting at 12 weeks	Severe wasting in homozygous Rb knockout chimeras (high chimerism) at 3-4 month (8)
		Wasting at ~8 months in heterozygote mice (1)
Eye phenotypes	Cataract in most shRb mice	Homozygous Rb knockout chimeras (high chimerism) develop catracts (5,8)
	Retinal phenotypes not analyzed thoroughly	Dysplasia of the inner and outer nuclear layers of the retina in Rb-/- chimeras (5)
Enlarged spleen	Enlarged spleen in most aging mice	Enlarged spleen observed in mice whose hematopoietic system is coming from Rb knockout fetal liver cells (6)
Intestines	No obvious intestinal phenotypes by histology	Rb knockout in intestinal epithelium has little to no phenotypes (3)
		Some hyperplastic phenotypes upon Rb knockout in the small inetestine (2)
Cell Size	Increased cell size upon Rb re-expression in cells from pituitary tumors	Evidence that Rb loss leads to decreased cell size in the liver (10)
