# Supplementary material for: RB depletion is required for the continuous growth of tumors initiated by loss of RB
Source: PLoS Genet. 2021 Dec 8;17(12):e1009941. doi: 10.1371/journal.pgen.1009941 (PMC8654178; doi:10.1371/journal.pgen.1009941)
Supplement: S4 Table — (XLSX) [file pgen.1009941.s017.xlsx]

## Sheet: Tabelle1
S4 Table: RNA sequencing of pituitaries from 6-weeks dox-treated shRb mice (E16,17, 18), 12-weeks dox-treated shRb mice (E1,E2, E4, E5) and 6-weeks dox plus 6-weeks no dox shRb mice (E8,E9, E11, E12, E13)
gene ID	Counts												FPM (DEseq2)												DEseq2 results of 6 weeks dox vs 12 weeks dox						DEseq2 results of 6 weeks dox vs 6 weeks dox plus 6 weeks no dox						DEseq2 results of 12 weeks dox vs 6 weeks dox plus 6 weeks no dox
	12 weeks +dox				6 weeks +dox, 6 weeks -dox					6 weeks +dox			12 weeks +dox				6 weeks +dox, 6 weeks -dox					6 weeks +dox
	E1	E2	E4	E5	E8	E9	E11	E12	E13	E16	E17	E18	E1	E2	E4	E5	E8	E9	E11	E12	E13	E16	E17	E18	baseMean	log2FC	lfcSE	stat	pvalue	padj	baseMean	log2FC	lfcSE	stat	pvalue	padj	baseMean	log2FC	lfcSE	stat	pvalue	padj
0610007P14Rik	609	871	920	718	463	416	518	347	382	573	700	518	21.2499	25.3868	28.3373	20.0505	24.0743	21.9782	23.5755	20.4872	21.1083	33.36	31.1766	21.4428	564.245	-0.268766	0.179328	-1.49874	0.133942	0.271684	564.245	-0.363127	0.172849	-2.10083	0.0356562	0.0844641	564.245	-0.0943609	0.158284	0.596148	0.551076	0.664399
0610009B22Rik	519	618	661	520	497	457	555	429	454	484	571	418	18.1096	18.0127	20.3597	14.5212	25.8422	24.1443	25.2594	25.3285	25.0868	28.1784	25.4312	17.3033	516.65	-0.410893	0.174975	-2.3483	0.0188593	0.0635262	516.65	0.0912446	0.167829	0.543677	0.586664	0.703684	516.65	0.502137	0.153661	-3.26782	0.00108379	0.00414186
0610009L18Rik	63	102	107	71	57	32	40	54	40	55	57	55	2.19827	2.97297	3.29575	1.98271	2.96379	1.69063	1.8205	3.1882	2.21029	3.20209	2.53866	2.27674	58.583	-0.0258612	0.315873	-0.0818723	0.934748	0.964962	58.583	-0.168539	0.309843	-0.543952	0.586475	0.703622	58.583	-0.142678	0.27935	0.510751	0.609526	0.715181
0610009O20Rik	1384	1720	1937	1659	691	656	923	701	703	709	1109	985	48.2922	50.1324	59.6624	46.3283	35.9295	34.658	42.008	41.3876	38.8458	41.2779	49.3926	40.7744	1020.82	0.221557	0.133945	1.65409	0.098109	0.217675	1020.82	-0.184447	0.129436	-1.425	0.154157	0.265424	1020.82	-0.406004	0.117885	3.44406	0.000573038	0.00240305
0610010F05Rik	941	1122	1355	1365	523	542	640	436	552	430	412	602	32.8345	32.7026	41.7359	38.1182	27.1941	28.6351	29.128	25.7418	30.502	25.0346	18.3496	24.92	685.25	0.676212	0.149963	4.50918	6.50789e-06	0.000119231	685.25	0.312188	0.145137	2.15099	0.0314767	0.0765914	685.25	-0.364024	0.130771	2.78368	0.00537455	0.0163356
0610010K14Rik	539	969	950	812	502	382	385	386	400	763	924	584	18.8074	28.2432	29.2614	22.6755	26.1022	20.1819	17.5223	22.7897	22.1029	44.4218	41.1531	24.1749	612.92	-0.562384	0.228219	-2.46423	0.0137307	0.0500602	612.92	-0.750102	0.219366	-3.41942	0.000627552	0.00301422	612.92	-0.187719	0.201585	0.931211	0.351745	0.477504
0610011F06Rik	918	1277	1120	1085	983	851	1033	800	861	1011	1222	874	32.0319	37.2204	34.4976	30.2991	51.1125	44.9603	47.0144	47.2326	47.5765	58.8603	54.4254	36.1795	1006.76	-0.570544	0.161503	-3.53271	0.000411329	0.0033453	1006.76	-0.0649381	0.154701	-0.419766	0.674656	0.774513	1006.76	0.505606	0.142046	-3.55945	0.000371626	0.00165146
0610012G03Rik	730	1244	1201	834	850	715	783	701	588	888	1111	747	25.472	36.2585	36.9925	23.2898	44.1969	37.7751	35.6363	41.3876	32.4913	51.6993	49.4817	30.9223	860.391	-0.528659	0.218529	-2.41917	0.0155562	0.0551386	860.391	-0.200562	0.20934	-0.958066	0.338029	0.476474	860.391	0.328097	0.192225	-1.70684	0.0878522	0.162099
0610030E20Rik	836	955	1141	1192	238	282	383	261	387	341	457	751	29.1707	27.8351	35.1444	33.2871	12.3751	14.8987	17.4313	15.4096	21.3846	19.853	20.3538	31.0879	537.222	0.398386	0.210079	1.89636	0.057912	0.14778	537.222	-0.545787	0.203361	-2.68383	0.0072784	0.023504	537.222	-0.944173	0.185563	5.08817	3.61543e-07	3.57292e-06
0610037L13Rik	525	595	710	576	560	462	536	386	407	552	558	490	18.3189	17.3423	21.869	16.0851	29.118	24.4085	24.3947	22.7897	22.4897	32.1374	24.8522	20.2837	529.224	-0.482487	0.179297	-2.69099	0.00712393	0.0303788	529.224	-0.0608271	0.172056	-0.353531	0.72369	0.810529	529.224	0.42166	0.157773	-2.67257	0.00752726	0.0217473
0610040B10Rik	41	66	70	56	49	51	57	57	25	36	35	53	1.43062	1.92368	2.1561	1.56383	2.54782	2.69445	2.59421	3.36533	1.38143	2.09592	1.55883	2.19395	49.2484	-0.137724	0.331245	-0.415778	0.677573	0.799808	49.2484	0.368957	0.319822	1.15363	0.248652	0.381418	49.2484	0.506681	0.286918	-1.76595	0.0774051	0.146389
0610040J01Rik	281	308	279	265	263	152	313	181	142	272	258	141	9.80498	8.97719	8.5936	7.40025	13.6751	8.0305	14.2454	10.6864	7.84653	15.8358	11.4908	5.83675	236.38	-0.342922	0.308546	-1.11141	0.266391	0.440062	236.38	-0.0155424	0.29604	-0.0525011	0.958129	0.974849	236.38	0.327379	0.2712	-1.20715	0.227375	0.34351
0610043K17Rik	14	10	13	9	2	2	13	9	10	5	7	10	0.488504	0.291467	0.400419	0.251329	0.103993	0.105665	0.591662	0.531367	0.552572	0.2911	0.311766	0.413954	8.36789	0.0641642	0.728404	0.0880888	0.929806	0.962249	8.36789	0.146113	0.714703	0.204439	0.83801	0.89188	8.36789	0.0819492	0.634729	-0.129109	0.897271	0.932694
1110001J03Rik	171	307	327	220	231	231	152	158	131	361	532	288	5.96673	8.94805	10.0721	6.1436	12.0112	12.2043	6.9179	9.32845	7.2387	21.0174	23.6942	11.9219	261.561	-1.27701	0.294002	-4.34354	1.40204e-05	0.000218638	261.561	-0.984089	0.282159	-3.48771	0.00048717	0.00243553	261.561	0.29292	0.260951	-1.12251	0.261646	0.381351
1110002L01Rik	72	97	90	69	43	53	56	40	40	9	36	30	2.51231	2.82723	2.77213	1.92686	2.23584	2.80011	2.5487	2.36163	2.21029	0.523979	1.60337	1.24186	49.3607	1.13058	0.33579	3.36692	0.000760137	0.0053986	49.3607	1.08668	0.329829	3.29468	0.000985332	0.00445043	49.3607	-0.0438942	0.27427	0.16004	0.872849	0.914892
1110004E09Rik	406	567	624	659	544	407	416	386	401	608	770	446	14.1666	16.5262	19.2201	18.4029	28.286	21.5027	18.9332	22.7897	22.1582	35.3977	34.2942	18.4623	521.598	-0.780862	0.225538	-3.46221	0.000535756	0.00412066	521.598	-0.368958	0.216146	-1.70698	0.0878252	0.173049	521.598	0.411903	0.198867	-2.07125	0.038335	0.0829255
1110004F10Rik	2544	3628	4401	2992	1934	1580	1980	1467	1462	2122	2659	1874	88.7682	105.744	135.557	83.553	100.561	83.475	90.1147	86.6128	80.7861	123.543	118.426	77.5749	2268.19	-0.0422993	0.196548	-0.215211	0.829603	0.900601	2268.19	-0.269913	0.188295	-1.43346	0.151727	0.262689	2268.19	-0.227614	0.172756	1.31755	0.187655	0.295132
1110006O24Rik	92	168	155	118	84	102	65	88	86	101	112	88	3.21017	4.89665	4.77422	3.2952	4.3677	5.38889	2.95831	5.19559	4.75212	5.88021	4.98825	3.64279	103.011	-0.251706	0.277896	-0.905756	0.365065	0.540217	103.011	-0.0916231	0.269183	-0.340374	0.733575	0.817648	103.011	0.160083	0.244997	-0.653408	0.513493	0.630322
1110007C09Rik	208	268	321	210	281	249	288	225	307	174	330	330	7.25778	7.81132	9.88726	5.86435	14.611	13.1552	13.1076	13.2842	16.964	10.1303	14.6975	13.6605	271.15	-0.739398	0.206124	-3.58714	0.000334319	0.00282097	271.15	0.145291	0.196777	0.738356	0.460298	0.594181	271.15	0.884689	0.181114	-4.8847	1.03587e-06	9.28886e-06
1110008F13Rik	182	245	238	303	120	168	157	135	136	100	117	137	6.35056	7.14095	7.33074	8.46141	6.23957	8.87582	7.14546	7.97051	7.51499	5.82199	5.21094	5.67116	161.677	0.398273	0.183224	2.1737	0.0297278	0.0900724	161.677	0.439541	0.179248	2.45213	0.0142013	0.0404866	161.677	0.0412676	0.157217	-0.262488	0.792945	0.857641
1110008L16Rik	272	252	250	267	186	190	257	171	161	130	192	159	9.49094	7.34498	7.70036	7.4561	9.67133	10.0381	11.6967	10.096	8.89642	7.56859	8.55129	6.58186	202.918	0.0788791	0.174664	0.451605	0.651553	0.779439	202.918	0.416312	0.169182	2.46074	0.0138651	0.0396835	202.918	0.337433	0.150959	-2.23526	0.0254001	0.0593757
1110008P14Rik	734	1218	1266	894	1165	1026	1412	1123	1093	967	1083	954	25.6116	35.5007	38.9946	24.9654	60.5758	54.2059	64.2636	66.3028	60.3962	56.2986	48.2346	39.4912	1109.93	-0.617383	0.183894	-3.35729	0.000787116	0.00553369	1109.93	0.350074	0.175702	1.99243	0.0463241	0.104062	1109.93	0.967457	0.161334	-5.99662	2.01468e-09	3.14817e-08
1110012L19Rik	321	585	662	468	298	178	277	235	246	350	394	209	11.2007	17.0508	20.3905	13.0691	15.4949	9.40414	12.607	13.8746	13.5933	20.377	17.548	8.65163	334.541	-0.00625915	0.287795	-0.0217486	0.982648	0.990679	334.541	-0.254341	0.276875	-0.918613	0.358298	0.496669	334.541	-0.248082	0.253314	0.979344	0.32741	0.452214
1110017D15Rik	23	30	22	29	30	10	21	11	10	39	56	32	0.802543	0.874402	0.677631	0.809838	1.55989	0.528323	0.955762	0.649449	0.552572	2.27058	2.49413	1.32465	26.0659	-1.35462	0.438573	-3.08871	0.00201029	0.0113649	26.0659	-1.24597	0.42966	-2.89991	0.00373275	0.0134901	26.0659	0.10865	0.407535	-0.266602	0.789775	0.855725
1110019D14Rik	67	110	105	68	57	91	110	88	89	49	52	33	2.33784	3.20614	3.23415	1.89893	2.96379	4.80774	5.00637	5.19559	4.91789	2.85278	2.31597	1.36605	77.4331	0.306329	0.324095	0.945184	0.344565	0.520454	77.4331	1.08423	0.310958	3.48675	0.00048893	0.00244196	77.4331	0.777905	0.27451	-2.83379	0.00459991	0.0143494
1110020A21Rik	55	84	97	46	38	41	25	21	54	68	76	57	1.91912	2.44833	2.98774	1.28457	1.97586	2.16612	1.13781	1.23986	2.98389	3.95895	3.38488	2.35954	53.7676	-0.578632	0.392283	-1.47504	0.140202	0.280881	53.7676	-0.764861	0.382644	-1.99888	0.0456212	0.102876	53.7676	-0.186228	0.352195	0.528765	0.596968	0.704228
1110032A03Rik	685	803	927	711	650	614	797	621	560	663	764	540	23.9018	23.4048	28.5529	19.855	33.7977	32.439	36.2734	36.6643	30.9441	38.5998	34.027	22.3535	696.674	-0.402157	0.187797	-2.14144	0.0322382	0.0954877	696.674	0.105982	0.179923	0.589039	0.555835	0.677232	696.674	0.508139	0.164906	-3.08139	0.00206038	0.00719298
1110032F04Rik	43	67	107	50	16	5	2	11	2	34	16	27	1.50041	1.95283	3.29575	1.39627	0.831942	0.264161	0.091025	0.649449	0.110514	1.97948	0.712607	1.11767	26.8428	0.690531	0.62024	1.11333	0.265567	0.439369	26.8428	-1.70879	0.635423	-2.68922	0.00716201	0.0231981	26.8428	-2.39932	0.578946	4.14429	3.40872e-05	0.000202589
1110034G24Rik	95	211	223	174	108	128	131	94	86	88	154	151	3.31485	6.14996	6.86872	4.85903	5.61561	6.76253	5.96214	5.54983	4.75212	5.12335	6.85884	6.2507	131.428	-0.199216	0.254785	-0.781898	0.434274	0.603754	131.428	-0.087749	0.246797	-0.355552	0.722176	0.809722	131.428	0.111467	0.224492	-0.496531	0.61952	0.723025
1110037F02Rik	1718	1801	1446	1953	931	969	1234	917	933	854	1064	1056	59.9465	52.4933	44.5389	54.5384	48.4086	51.1945	56.1624	54.1404	51.555	49.7198	47.3884	43.7135	1185.15	0.172442	0.12213	1.41195	0.157964	0.307447	1185.15	0.156733	0.117657	1.33212	0.18282	0.302158	1185.15	-0.0157091	0.107002	0.146811	0.883281	0.92254
1110038B12Rik	164	247	266	218	135	155	169	94	159	134	180	256	5.72248	7.19924	8.19318	6.08775	7.01951	8.189	7.69161	5.54983	8.7859	7.80147	8.01683	10.5972	175.425	-0.375213	0.212846	-1.76284	0.0779281	0.183916	175.425	-0.243523	0.206279	-1.18055	0.23778	0.368206	175.425	0.13169	0.188499	-0.698624	0.484787	0.604423
1110038F14Rik	582	818	823	663	367	400	347	320	354	351	470	567	20.3078	23.842	25.3496	18.5146	19.0827	21.1329	15.7928	18.8931	19.5611	20.4352	20.9328	23.4712	477.528	0.0246848	0.153416	0.1609	0.872172	0.926541	477.528	-0.196206	0.148841	-1.31823	0.187426	0.307909	477.528	-0.220891	0.135287	1.63276	0.102519	0.183432
1110046J04Rik	18	11	22	12	26	27	42	10	23	27	34	22	0.628077	0.320614	0.677631	0.335105	1.35191	1.42647	1.91152	0.590408	1.27092	1.57194	1.51429	0.910698	24.154	-1.44449	0.482099	-2.99626	0.00273314	0.0145078	24.154	-0.00899029	0.448812	-0.0200313	0.984018	0.990511	24.154	1.4355	0.429137	-3.34509	0.000822554	0.00328121
1110051M20Rik	931	1295	1507	1209	757	641	701	550	559	791	864	930	32.4855	37.745	46.4178	33.7619	39.3613	33.8655	31.9043	32.4724	30.8888	46.0519	38.4808	38.4977	853.303	-0.123914	0.154373	-0.802688	0.422155	0.593469	853.303	-0.28212	0.148739	-1.89674	0.0578622	0.124708	853.303	-0.158206	0.136043	1.16291	0.244866	0.362739
1110059E24Rik	737	838	1069	753	387	402	464	316	385	586	642	474	25.7163	24.425	32.9267	21.0279	20.1226	21.2386	21.1178	18.6569	21.274	34.1169	28.5934	19.6214	557.7	-0.0746356	0.197983	-0.376979	0.706189	0.81902	557.7	-0.419574	0.190934	-2.19749	0.0279857	0.0698295	557.7	-0.344939	0.174688	1.9746	0.0483131	0.100053
1110059G10Rik	347	456	488	441	269	263	327	244	238	534	477	355	12.1079	13.2909	15.0311	12.3151	13.987	13.8949	14.8826	14.406	13.1512	31.0894	21.2446	14.6954	367.046	-0.757005	0.213862	-3.53969	0.000400604	0.00327724	367.046	-0.663883	0.205921	-3.22398	0.00126423	0.00548191	367.046	0.0931214	0.189664	-0.490982	0.623439	0.725717
1110065P20Rik	286	520	506	339	320	240	272	254	287	288	410	274	9.97945	15.1563	15.5855	9.46673	16.6388	12.6797	12.3794	14.9964	15.8588	16.7673	18.2606	11.3423	326.528	-0.299222	0.233979	-1.27884	0.200953	0.364153	326.528	-0.0903581	0.22493	-0.401716	0.687893	0.78521	326.528	0.208864	0.205862	-1.01459	0.310304	0.43444
1190002F15Rik	163	454	688	384	42	55	15	22	23	392	534	279	5.68759	13.2326	21.1914	10.7234	2.18385	2.90577	0.682687	1.2989	1.27092	22.8222	23.7833	11.5493	226.55	-0.608205	0.439813	-1.38287	0.166704	0.319694	226.55	-3.53987	0.434814	-8.14111	3.91674e-16	1.81571e-14	226.55	-2.93166	0.401735	7.2975	2.93156e-13	8.08055e-12
1190002N15Rik	2238	3011	2478	2650	1986	1993	2735	1968	2025	1386	1464	1353	78.0909	87.7608	76.3259	74.0025	103.265	105.295	124.477	116.192	111.896	80.6928	65.2036	56.0079	2083.78	0.233526	0.137532	1.69797	0.0895134	0.203413	2083.78	0.739245	0.131711	5.61261	1.99302e-08	2.89272e-07	2083.78	0.505719	0.120217	-4.20673	2.59094e-05	0.000160017
1190007I07Rik	152	215	130	101	101	66	83	94	52	132	142	146	5.30376	6.26655	4.00419	2.82047	5.25164	3.48693	3.77754	5.54983	2.87338	7.68503	6.32439	6.04372	114.668	-0.538536	0.304476	-1.76873	0.0769388	0.182256	114.668	-0.673857	0.295418	-2.28103	0.0225467	0.0587022	114.668	-0.135321	0.271524	0.498375	0.61822	0.722225
1200014J11Rik	623	883	912	1049	330	351	344	225	298	311	478	474	21.7384	25.7366	28.0909	29.2938	17.1588	18.5441	15.6563	13.2842	16.4667	18.1064	21.2891	19.6214	473.031	0.413664	0.154196	2.68271	0.00730274	0.0309381	473.031	-0.278776	0.150608	-1.85101	0.0641686	0.135251	473.031	-0.69244	0.136141	5.08619	3.65329e-07	3.60568e-06
1300002E11Rik	200	291	230	293	125	124	140	114	119	217	220	246	6.97863	8.4817	7.08433	8.18216	6.49955	6.5512	6.37175	6.73065	6.57561	12.6337	9.79835	10.1833	185.498	-0.494421	0.158825	-3.113	0.00185197	0.01064	185.498	-0.72765	0.157446	-4.62157	3.80843e-06	3.44742e-05	185.498	-0.233229	0.144675	1.61209	0.106942	0.189704
1500004A13Rik	158	137	138	170	78	66	98	56	55	34	64	109	5.51312	3.9931	4.2506	4.74733	4.05572	3.48693	4.46022	3.30628	3.03915	1.97948	2.85043	4.51209	89.1943	0.555996	0.282558	1.96773	0.0490996	0.131224	89.1943	0.226166	0.276994	0.816501	0.414214	0.550725	89.1943	-0.329831	0.245402	1.34404	0.178935	0.284843
1500009C09Rik	1016	1154	880	782	558	389	417	238	356	467	745	470	35.4515	33.6353	27.1053	21.8377	29.014	20.5517	18.9787	14.0517	19.6716	27.1887	33.1808	19.4558	579.49	0.149273	0.25309	0.589803	0.555323	0.708251	579.49	-0.378659	0.24342	-1.55558	0.119808	0.219452	579.49	-0.527932	0.222818	2.36934	0.0178197	0.0445143
1500009L16Rik	129	216	277	183	173	100	75	62	60	309	280	160	4.50122	6.29569	8.532	5.11036	8.99538	5.28323	3.41344	3.66053	3.31543	17.9899	12.4706	6.62326	166.422	-1.01394	0.391423	-2.59041	0.0095863	0.0381606	166.422	-1.32239	0.377339	-3.50451	0.000457451	0.00231189	166.422	-0.308443	0.348094	0.886091	0.375568	0.500823
1500011B03Rik	1288	1855	1918	1547	1452	1013	1034	789	977	1436	1772	1201	44.9424	54.0672	59.0771	43.2007	75.4988	53.5191	47.0599	46.5832	53.9863	83.6038	78.9212	49.7158	1332.62	-0.490851	0.216218	-2.27017	0.0231972	0.0743809	1332.62	-0.353984	0.207102	-1.70922	0.0874097	0.17243	1332.62	0.136867	0.190188	-0.719641	0.471746	0.592315
1500011K16Rik	237	240	295	228	291	221	223	210	166	291	400	241	8.26968	6.99522	9.08642	6.367	15.131	11.6759	10.1493	12.3986	9.1727	16.942	17.8152	9.97628	258.693	-0.956246	0.240832	-3.9706	7.16913e-05	0.000830229	258.693	-0.347525	0.230651	-1.50671	0.131885	0.236393	258.693	0.608721	0.213014	-2.85765	0.00426785	0.0134868
1500012F01Rik	257	437	420	303	299	289	218	230	224	293	364	338	8.96755	12.7371	12.9366	8.46141	15.5469	15.2685	9.92172	13.5794	12.3776	17.0584	16.2118	13.9916	303.256	-0.546396	0.212149	-2.57553	0.0100087	0.0393506	303.256	-0.239834	0.20403	-1.17548	0.239802	0.370443	303.256	0.306562	0.187294	-1.63679	0.101674	0.182217
1500012K07Rik	9	4	4	13	8	21	15	15	13	3	2	7	0.314039	0.116587	0.123206	0.363031	0.415971	1.10948	0.682687	0.885612	0.718344	0.17466	0.0890759	0.289767	10.1996	0.297579	0.747623	0.398033	0.690606	0.808208	10.1996	2.0313	0.701048	2.89752	0.00376131	0.0135709	10.1996	1.73372	0.582593	-2.97587	0.00292161	0.00974379
1500015A07Rik	284	509	338	512	290	216	279	145	175	210	284	311	9.90966	14.8357	10.4109	14.2978	15.079	11.4118	12.698	8.56092	9.67002	12.2262	12.6488	12.874	279.244	-0.0246263	0.219301	-0.112294	0.91059	0.951777	279.244	-0.130461	0.211972	-0.615462	0.53825	0.661271	279.244	-0.105835	0.193057	0.548205	0.583551	0.69278
1500015O10Rik	40	111	48	98	52	53	78	64	64	127	70	64	1.39573	3.23529	1.47847	2.73669	2.70381	2.80011	3.54997	3.77861	3.53646	7.39393	3.11766	2.6493	74.0981	-0.975651	0.399958	-2.43939	0.0147123	0.0529324	74.0981	-0.413756	0.383477	-1.07896	0.280605	0.417616	74.0981	0.561895	0.354805	-1.58367	0.113269	0.198418
1500026H17Rik	38	53	63	42	48	26	36	39	26	61	95	39	1.32594	1.54478	1.94049	1.17287	2.49583	1.37364	1.63845	2.30259	1.43669	3.55141	4.23111	1.61442	47.5532	-1.06193	0.381323	-2.78485	0.00535528	0.0245726	47.5532	-0.75754	0.368803	-2.05405	0.0399709	0.0927602	47.5532	0.304387	0.343959	-0.884953	0.376182	0.50151
1600002H07Rik	348	399	539	436	272	273	150	178	281	292	289	305	12.1428	11.6295	16.602	12.1755	14.143	14.4232	6.82687	10.5093	15.5273	17.0002	12.8715	12.6256	302.132	-0.106922	0.26062	-0.410259	0.681616	0.802048	302.132	-0.204748	0.250969	-0.815829	0.414598	0.550996	302.132	-0.0978259	0.229465	0.426322	0.669873	0.762592
1600002K03Rik	56	45	78	53	52	56	67	59	55	34	46	113	1.95402	1.3116	2.40251	1.48005	2.70381	2.95861	3.04934	3.48341	3.03915	1.97948	2.04875	4.67768	60.0268	-0.712174	0.351189	-2.0279	0.0425709	0.117788	60.0268	0.0593033	0.335839	0.176582	0.859836	0.907227	60.0268	0.771477	0.309267	-2.49453	0.0126122	0.0334215
1600012H06Rik	620	847	624	684	402	499	555	436	476	317	525	520	21.6338	24.6873	19.2201	19.101	20.9026	26.3633	25.2594	25.7418	26.3024	18.4557	23.3824	21.5256	526.301	0.000437665	0.148707	0.00294313	0.997652	0.999135	526.301	0.235872	0.143343	1.64551	0.0998656	0.191255	526.301	0.235434	0.130012	-1.81087	0.0701614	0.13501
1600014C10Rik	1034	1422	1061	1148	1024	934	921	963	893	518	789	627	36.0795	41.4467	32.6803	32.0584	53.2443	49.3453	41.917	56.8563	49.3447	30.1579	35.1404	25.9549	934.965	0.225837	0.154721	1.45964	0.144389	0.287278	934.965	0.720797	0.148356	4.85855	1.18248e-06	1.21569e-05	934.965	0.49496	0.134777	-3.67243	0.000240258	0.00112297
1600020E01Rik	142	193	306	193	55	88	101	50	72	99	92	264	4.95483	5.62532	9.42524	5.38961	2.8598	4.64924	4.59676	2.95204	3.97852	5.76377	4.09749	10.9284	125.932	-0.129055	0.346786	-0.372147	0.709784	0.821452	125.932	-0.865082	0.3374	-2.56397	0.0103483	0.0314416	125.932	-0.736027	0.308907	2.38268	0.0171869	0.0432016
1600023N17Rik	29	68	72	56	30	16	14	26	22	21	33	35	1.0119	1.98198	2.2177	1.56383	1.55989	0.845316	0.637175	1.53506	1.21566	1.22262	1.46975	1.44884	32.2639	0.293963	0.405552	0.724847	0.468546	0.633447	32.2639	-0.265265	0.403635	-0.65719	0.511058	0.637542	32.2639	-0.559229	0.360055	1.55317	0.120381	0.207949
1700001C02Rik	31	4	8	12	34	21	31	15	8	43	70	40	1.08169	0.116587	0.246411	0.335105	1.76788	1.10948	1.41089	0.885612	0.442058	2.50346	3.11766	1.65581	28.3306	-2.46342	0.631454	-3.90118	9.57247e-05	0.00103054	28.3306	-1.1059	0.593383	-1.86372	0.0623614	0.132339	28.3306	1.35752	0.569945	-2.38184	0.0172266	0.0432729
1700001F09Rik	1	0	0	0	0	5	19	19	36	0	1	1	0.0348932	0	0	0	0	0.264161	0.864737	1.12178	1.98926	0	0.0445379	0.0413954	8.41995	-1.70868	1.857	-0.920127	0.357506	0.53295	8.41995	4.80414	1.52331	3.15376	0.0016118	0.00670947	8.41995	6.51283	1.44459	-4.50844	6.53074e-06	4.78025e-05
1700001G11Rik	15	15	20	33	19	6	1	7	7	11	16	16	0.523398	0.437201	0.616029	0.92154	0.987932	0.316994	0.0455125	0.413286	0.386801	0.640419	0.712607	0.662326	12.8672	-0.103783	0.663977	-0.156305	0.875793	0.928603	12.8672	-0.65278	0.659858	-0.989275	0.322529	0.460781	12.8672	-0.548998	0.59938	0.915943	0.359697	0.485852
1700001G17Rik	38	53	50	58	75	29	52	31	46	40	46	48	1.32594	1.54478	1.54007	1.61968	3.89973	1.53214	2.36665	1.83026	2.54183	2.3288	2.04875	1.98698	47.4323	-0.487284	0.336517	-1.44802	0.147611	0.291978	47.4323	0.204076	0.322872	0.632063	0.527346	0.652222	47.4323	0.691359	0.294466	-2.34784	0.0188825	0.0465836
1700001K19Rik	58	43	24	92	18	27	12	20	17	25	64	70	2.0238	1.25331	0.739234	2.56914	0.935935	1.42647	0.54615	1.18082	0.939373	1.4555	2.85043	2.89767	36.3343	-0.550705	0.466184	-1.1813	0.237483	0.408846	36.3343	-1.2681	0.461498	-2.74779	0.0059999	0.0200232	36.3343	-0.717394	0.425667	1.68534	0.091923	0.167869
1700001L05Rik	222	420	383	327	48	42	79	46	42	183	100	198	7.74628	12.2416	11.7969	9.13162	2.49583	2.21896	3.59549	2.71588	2.3208	10.6542	4.45379	8.19628	149.771	0.401719	0.293694	1.36781	0.17137	0.325991	149.771	-1.53341	0.2933	-5.22813	1.71231e-07	2.09895e-06	149.771	-1.93513	0.267963	7.22165	5.13607e-13	1.35235e-11
1700001L19Rik	11	2	8	7	14	9	5	4	1	33	37	33	0.383825	0.0582935	0.246411	0.195478	0.72795	0.47549	0.227562	0.236163	0.0552572	1.92126	1.6479	1.36605	14.5617	-2.90992	0.688568	-4.22605	2.37825e-05	0.000338128	14.5617	-2.24927	0.657408	-3.42142	0.000622952	0.00299777	14.5617	0.660655	0.656069	-1.00699	0.31394	0.438158
1700001O22Rik	39	101	85	59	14	18	10	11	33	60	23	37	1.36083	2.94382	2.61812	1.6476	0.72795	0.950981	0.455125	0.649449	1.82349	3.49319	1.02437	1.53163	37.1235	0.099971	0.5208	0.191957	0.847776	0.911579	37.1235	-1.1241	0.516302	-2.1772	0.0294654	0.0726215	37.1235	-1.22407	0.471254	2.59747	0.00939144	0.0261694
1700003E16Rik	56	63	83	65	109	75	77	46	40	54	74	98	1.95402	1.83624	2.55652	1.81515	5.66761	3.96242	3.50446	2.71588	2.21029	3.14387	3.29581	4.05674	70.8987	-0.781635	0.32216	-2.42623	0.0152565	0.0544424	70.8987	0.0454647	0.307628	0.147791	0.882508	0.923377	70.8987	0.827099	0.283946	-2.91287	0.0035812	0.0115997
1700003F12Rik	17	26	40	14	10	4	17	3	8	19	25	15	0.593184	0.757815	1.23206	0.390956	0.519964	0.211329	0.773712	0.177122	0.442058	1.10618	1.11345	0.62093	15.3285	-0.343738	0.585478	-0.587107	0.557132	0.709777	15.3285	-1.13185	0.589806	-1.91903	0.0549808	0.119542	15.3285	-0.788116	0.541532	1.45534	0.145574	0.242196
1700003M02Rik	21	23	42	15	15	31	29	33	32	13	16	32	0.732757	0.670375	1.29366	0.418882	0.779946	1.6378	1.31986	1.94835	1.76823	0.756859	0.712607	1.32465	25.8038	-0.270912	0.490219	-0.552636	0.580513	0.728558	25.8038	0.665241	0.467742	1.42224	0.154957	0.266423	25.8038	0.936153	0.421428	-2.22138	0.0263252	0.0611948
1700003M07Rik	183	257	186	185	147	149	131	125	124	70	227	155	6.38545	7.49071	5.72907	5.16621	7.64347	7.87201	5.96214	7.3801	6.8519	4.07539	10.1101	6.41628	156.558	-0.155412	0.269686	-0.576271	0.564432	0.715502	156.558	0.0497068	0.260071	0.191127	0.848426	0.899274	156.558	0.205119	0.23677	-0.866321	0.386314	0.51132
1700007B14Rik	0	0	29	34	2	1	27	18	20	0	0	0	0	0	0.893241	0.949465	0.103993	0.0528323	1.22884	1.06273	1.10514	0	0	0	10.4193	5.722	1.89128	3.02547	0.00248251	0.0134672	10.4193	6.34525	1.84083	3.44695	0.000566949	0.00276921	10.4193	0.623243	1.31448	-0.474138	0.635402	0.735111
1700007K13Rik	31	43	76	48	49	30	13	10	11	33	83	28	1.08169	1.25331	2.34091	1.34042	2.54782	1.58497	0.591662	0.590408	0.60783	1.92126	3.69665	1.15907	36.1377	-0.58668	0.573929	-1.02222	0.306678	0.483151	36.1377	-0.930521	0.557932	-1.6678	0.0953548	0.184604	36.1377	-0.343841	0.513549	0.669538	0.503152	0.620902
1700007L15Rik	66	87	82	45	52	40	42	67	37	55	46	66	2.30295	2.53577	2.52572	1.25665	2.70381	2.11329	1.91152	3.95573	2.04452	3.20209	2.04875	2.73209	56.6372	-0.301501	0.352586	-0.855112	0.392489	0.566443	56.6372	-0.0642903	0.341512	-0.188252	0.850679	0.900601	56.6372	0.237211	0.310824	-0.763166	0.445365	0.568144
1700008J07Rik	158	226	192	191	113	64	112	72	96	124	198	173	5.51312	6.58716	5.91387	5.33376	5.87559	3.38126	5.0974	4.25094	5.3047	7.21927	8.81851	7.1614	136.041	-0.406601	0.208685	-1.94839	0.051368	0.135476	136.041	-0.692928	0.20562	-3.36994	0.000751849	0.003512	136.041	-0.286327	0.188423	1.5196	0.128612	0.218904
1700008O03Rik	21	32	26	33	29	16	12	36	22	38	46	68	0.732757	0.932695	0.800837	0.92154	1.5079	0.845316	0.54615	2.12547	1.21566	2.21236	2.04875	2.81488	32.2534	-1.4771	0.419286	-3.5229	0.000426852	0.00344408	32.2534	-0.932453	0.403146	-2.31294	0.0207258	0.0550552	32.2534	0.54465	0.383183	-1.42138	0.155205	0.254527
1700010I14Rik	30	31	56	22	8	22	17	4	16	9	15	33	1.0468	0.903549	1.72488	0.61436	0.415971	1.16231	0.773712	0.236163	0.884116	0.523979	0.668069	1.36605	19.9262	0.315235	0.579848	0.543651	0.586682	0.733496	19.9262	-0.304678	0.573276	-0.531468	0.595095	0.710674	19.9262	-0.619912	0.514385	1.20515	0.228144	0.344417
1700011I03Rik	24	11	12	5	12	5	8	5	10	6	31	13	0.837436	0.320614	0.369617	0.139627	0.623957	0.264161	0.3641	0.295204	0.552572	0.349319	1.38068	0.53814	11.6535	-0.882332	0.702771	-1.2555	0.209296	0.37435	11.6535	-0.857266	0.687253	-1.24738	0.212258	0.338597	11.6535	0.025066	0.639138	-0.0392185	0.968716	0.980315
1700012C14Rik	11	12	23	4	19	16	13	7	13	12	14	9	0.383825	0.349761	0.708433	0.111702	0.987932	0.845316	0.591662	0.413286	0.718344	0.698639	0.623531	0.372558	13.1394	-0.535575	0.6246	-0.857468	0.391186	0.565203	13.1394	0.345768	0.595769	0.580372	0.561664	0.681823	13.1394	0.881342	0.543734	-1.62091	0.105038	0.187019
1700012D01Rik	69	90	91	56	26	39	34	37	19	56	69	72	2.40763	2.62321	2.80293	1.56383	1.35191	2.06046	1.54742	2.18451	1.04989	3.26031	3.07312	2.98047	51.9507	-0.402325	0.310977	-1.29375	0.195753	0.358003	51.9507	-0.923304	0.310743	-2.97128	0.00296561	0.0111694	51.9507	-0.520979	0.285203	1.82669	0.0677457	0.13122
1700012D14Rik	29	47	66	49	7	23	7	9	14	2	16	44	1.0119	1.3699	2.03289	1.36835	0.363975	1.21514	0.318587	0.531367	0.773601	0.11644	0.712607	1.8214	22.4676	0.690186	0.667889	1.03338	0.301424	0.477102	22.4676	-0.48897	0.659827	-0.741058	0.458659	0.592465	22.4676	-1.17916	0.593705	1.9861	0.0470226	0.0979377
1700013F07Rik	11	32	30	19	10	12	18	8	28	12	20	16	0.383825	0.932695	0.924043	0.530584	0.519964	0.633987	0.819225	0.472326	1.5472	0.698639	0.890759	0.662326	17.4077	-0.113179	0.542739	-0.208532	0.834813	0.903453	17.4077	0.0882047	0.528813	0.166797	0.867529	0.912818	17.4077	0.201383	0.47538	-0.423626	0.671839	0.764148
1700015E13Rik	29	38	55	76	0	7	3	8	14	0	13	50	1.0119	1.10758	1.69408	2.12233	0	0.369826	0.136537	0.472326	0.773601	0	0.578993	2.06977	19.959	0.737597	0.968346	0.761708	0.446234	0.614335	19.959	-1.35505	0.955987	-1.41743	0.156357	0.268197	19.959	-2.09264	0.871897	2.4001	0.0163904	0.0415201
1700016K19Rik	15	16	22	19	45	31	13	18	23	28	56	25	0.523398	0.466348	0.677631	0.530584	2.33984	1.6378	0.591662	1.06273	1.27092	1.63016	2.49413	1.03488	27.534	-1.64563	0.491707	-3.34677	0.000817579	0.0057033	27.534	-0.318258	0.460586	-0.690986	0.489574	0.620301	27.534	1.32737	0.440676	-3.01214	0.00259416	0.00878387
1700017B05Rik	951	874	617	1069	778	522	858	605	562	324	633	617	33.1834	25.4742	19.0045	29.8523	40.4532	27.5784	39.0497	35.7197	31.0546	18.8632	28.1925	25.5409	683.455	0.149622	0.215004	0.695903	0.48649	0.648794	683.455	0.521558	0.206088	2.53076	0.0113817	0.0339486	683.455	0.371937	0.188068	-1.97768	0.0479652	0.0994674
1700018L02Rik	44	20	37	38	18	30	11	30	26	38	43	18	1.5353	0.582935	1.13965	1.06117	0.935935	1.58497	0.500637	1.77122	1.43669	2.21236	1.91513	0.745116	29.7758	-0.583826	0.513315	-1.13737	0.255386	0.428951	29.7758	-0.381204	0.496872	-0.767208	0.442958	0.577736	29.7758	0.202623	0.456644	-0.443721	0.657244	0.752415
1700019D03Rik	68	109	99	59	37	48	26	42	51	6	11	36	2.37274	3.17699	3.04934	1.6476	1.92387	2.53595	1.18332	2.47971	2.81812	0.349319	0.489917	1.49023	45.4079	1.69214	0.477579	3.54317	0.000395354	0.00323949	45.4079	1.46123	0.465297	3.14042	0.00168705	0.00696775	45.4079	-0.230913	0.393985	0.586096	0.557811	0.670337
1700019G17Rik	401	471	666	532	189	149	267	177	150	235	256	282	13.9922	13.7281	20.5138	14.8563	9.82732	7.87201	12.1518	10.4502	8.28859	13.6817	11.4017	11.6735	286.609	0.366381	0.202346	1.81067	0.0701927	0.170229	286.609	-0.330902	0.197495	-1.67549	0.093838	0.182273	286.609	-0.697282	0.178837	3.89898	9.65974e-05	0.000505731
1700019L03Rik	22	37	32	35	18	34	21	24	28	18	14	34	0.76765	1.07843	0.985646	0.977391	0.935935	1.7963	0.955762	1.41698	1.5472	1.04796	0.623531	1.40744	26.1441	-0.108058	0.413143	-0.26155	0.793669	0.879174	26.1441	0.366409	0.400157	0.915663	0.359844	0.498045	26.1441	0.474466	0.35672	-1.33008	0.183492	0.290075
1700020D05Rik	22	5	26	13	1	11	1	0	8	3	3	33	0.76765	0.145734	0.800837	0.363031	0.0519964	0.581155	0.0455125	0	0.442058	0.17466	0.133614	1.36605	9.40764	-0.118445	1.10354	-0.107332	0.914525	0.95399	9.40764	-1.33103	1.09027	-1.22082	0.222154	0.350267	9.40764	-1.21258	0.999618	1.21305	0.225112	0.340933
1700020I14Rik	173	218	250	355	80	70	82	82	83	71	89	136	6.03652	6.35399	7.70036	9.91354	4.15971	3.69826	3.73202	4.84135	4.58635	4.13361	3.96388	5.62977	125.021	0.71043	0.239107	2.97118	0.00296655	0.0154572	125.021	-0.129327	0.237045	-0.54558	0.585355	0.702754	125.021	-0.839756	0.210368	3.99184	6.55628e-05	0.000359878
1700020L24Rik	14	7	0	11	19	6	13	11	9	21	21	19	0.488504	0.204027	0	0.30718	0.987932	0.316994	0.591662	0.649449	0.497315	1.22262	0.935297	0.786512	13.4918	-1.97916	0.712229	-2.77883	0.00545552	0.0248981	13.4918	-0.683872	0.666404	-1.02621	0.304791	0.44213	13.4918	1.29529	0.644924	-2.00844	0.0445964	0.0937138
1700020N18Rik	111	170	168	110	38	44	64	26	46	28	33	33	3.87314	4.95494	5.17464	3.0718	1.97586	2.32462	2.9128	1.53506	2.54183	1.63016	1.46975	1.36605	63.3909	1.52505	0.308699	4.94023	7.80297e-07	2.0383e-05	63.3909	0.612461	0.308735	1.98377	0.047281	0.105732	63.3909	-0.912585	0.258581	3.5292	0.000416824	0.00183024
1700021F05Rik	287	431	456	494	233	255	267	282	290	494	590	292	10.0143	12.5622	14.0455	13.7952	12.1152	13.4722	12.1518	16.6495	16.0246	28.7606	26.2774	12.0874	362.914	-0.82539	0.262158	-3.14844	0.00164143	0.00972146	362.914	-0.666854	0.251736	-2.64902	0.00807246	0.0255922	362.914	0.158536	0.23178	-0.683991	0.493981	0.612839
1700021K19Rik	1702	1773	1334	2241	933	929	1079	778	933	736	1159	1462	59.3882	51.6772	41.0891	62.5809	48.5126	49.0812	49.108	45.9337	51.555	42.8498	51.6195	60.52	1185.37	0.054136	0.16274	0.332653	0.739396	0.841656	1185.37	-0.0822679	0.15636	-0.526144	0.598788	0.713583	1185.37	-0.136404	0.143013	0.953784	0.340193	0.465915
1700021N21Rik	5	34	52	10	6	1	2	1	5	3	0	3	0.174466	0.990989	1.60167	0.279255	0.311978	0.0528323	0.091025	0.0590408	0.276286	0.17466	0	0.124186	7.98673	2.97358	1.09154	2.72421	0.00644558	0.0282615	7.98673	0.704579	1.11281	0.63315	0.526635	0.651449	7.98673	-2.269	0.89463	2.53625	0.0112047	0.0303059
1700023F06Rik	161	406	303	238	176	199	120	157	96	182	303	138	5.6178	11.8336	9.33283	6.64626	9.15137	10.5136	5.4615	9.26941	5.3047	10.596	13.495	5.71256	198.751	-0.247625	0.345799	-0.716094	0.473933	0.638843	198.751	-0.323056	0.332632	-0.97121	0.331444	0.469855	198.751	-0.0754313	0.304744	0.247524	0.804503	0.866832
1700024P16Rik	254	125	116	83	166	225	249	180	187	44	58	91	8.86287	3.64334	3.57297	2.31781	8.6314	11.8873	11.3326	10.6273	10.3331	2.56168	2.5832	3.76698	154.7	0.622921	0.372289	1.67322	0.0942841	0.211304	154.7	1.82649	0.355779	5.13379	2.83966e-07	3.32627e-06	154.7	1.20357	0.318106	-3.78355	0.000154605	0.00076197
1700025F24Rik	26	13	12	12	3	0	2	2	4	2	9	11	0.907223	0.378908	0.369617	0.335105	0.155989	0	0.091025	0.118082	0.221029	0.11644	0.400842	0.455349	6.85374	0.585597	0.792541	0.738886	0.459976	0.626073	6.85374	-1.50366	0.861414	-1.74557	0.0808851	0.162237	6.85374	-2.08926	0.776561	2.6904	0.00713665	0.0208312
1700025G04Rik	835	564	662	741	368	215	234	195	207	346	574	658	29.1358	16.4388	20.3905	20.6928	19.1347	11.3589	10.6499	11.513	11.4382	20.1441	25.5648	27.2381	431.929	-0.168341	0.241578	-0.696839	0.485904	0.648343	431.929	-0.924698	0.233492	-3.96029	7.48573e-05	0.00047537	431.929	-0.756357	0.214128	3.53226	0.000412026	0.00181126
1700026D08Rik	19	16	10	11	18	32	15	10	9	20	26	16	0.66297	0.466348	0.308014	0.30718	0.935935	1.69063	0.682687	0.590408	0.497315	1.1644	1.15799	0.662326	17.6213	-1.19191	0.549002	-2.17105	0.0299274	0.0904622	17.6213	-0.169377	0.519423	-0.326088	0.744358	0.82474	17.6213	1.02253	0.489943	-2.08705	0.0368839	0.0804463
1700026J14Rik	23	35	79	45	25	16	29	11	14	19	32	22	0.802543	1.02014	2.43331	1.25665	1.29991	0.845316	1.31986	0.649449	0.773601	1.10618	1.42521	0.910698	26.7284	0.266384	0.469274	0.567652	0.570272	0.72016	26.7284	-0.2226	0.464348	-0.479383	0.631666	0.740534	26.7284	-0.488985	0.415437	1.17704	0.23918	0.356765
1700026L06Rik	13	58	82	40	18	12	2	7	11	49	52	34	0.453611	1.69051	2.52572	1.11702	0.935935	0.633987	0.091025	0.413286	0.60783	2.85278	2.31597	1.40744	29.0498	-0.593781	0.608582	-0.97568	0.329223	0.505567	29.0498	-2.03364	0.609131	-3.33859	0.000842033	0.00388111	29.0498	-1.43986	0.563626	2.55464	0.0106298	0.0290332
1700028E10Rik	58	87	70	32	33	36	37	23	18	35	65	35	2.0238	2.53577	2.1561	0.893615	1.71588	1.90196	1.68396	1.35794	0.99463	2.0377	2.89497	1.44884	41.7934	-0.162191	0.405155	-0.400318	0.688922	0.806916	41.7934	-0.470814	0.397593	-1.18416	0.23635	0.366635	41.7934	-0.308623	0.361714	0.853223	0.393536	0.518399
1700028J19Rik	34	35	42	43	19	19	22	14	12	42	66	52	1.18637	1.02014	1.29366	1.20079	0.987932	1.00381	1.00127	0.826571	0.663087	2.44524	2.9395	2.15256	32.2855	-1.09655	0.308219	-3.55768	0.00037414	0.0030944	32.2855	-1.48056	0.316184	-4.68258	2.83289e-06	2.66037e-05	32.2855	-0.384011	0.300987	1.27584	0.202012	0.313013
1700029I15Rik	15	17	35	24	7	1	12	10	8	11	13	29	0.523398	0.495494	1.07805	0.670211	0.363975	0.0528323	0.54615	0.590408	0.442058	0.640419	0.578993	1.20047	13.8682	-0.229272	0.600939	-0.381522	0.702816	0.817369	13.8682	-1.02433	0.606385	-1.68923	0.0911747	0.178155	13.8682	-0.795055	0.554429	1.43401	0.15157	0.249647
1700029J07Rik	50	58	143	148	47	74	51	36	76	73	97	216	1.74466	1.69051	4.4046	4.13297	2.44383	3.90959	2.32114	2.12547	4.19955	4.25005	4.32018	8.9414	85.8916	-0.964935	0.423608	-2.2779	0.0227326	0.073198	85.8916	-0.963992	0.408683	-2.35877	0.0183354	0.0499333	85.8916	0.000943378	0.377619	-0.00249823	0.998007	0.998921
1700030J22Rik	25	42	67	67	78	28	27	34	43	39	31	64	0.872329	1.22416	2.0637	1.87101	4.05572	1.4793	1.22884	2.00739	2.37606	2.27058	1.38068	2.6493	45.3344	-0.474823	0.455983	-1.04132	0.297728	0.473278	45.3344	0.0848484	0.437817	0.193799	0.846333	0.897678	45.3344	0.559672	0.400603	-1.39707	0.162392	0.263499
1700030K09Rik	251	404	421	404	150	194	198	115	166	186	184	283	8.75819	11.7753	12.9674	11.2819	7.79946	10.2495	9.01147	6.78969	9.1727	10.8289	8.19498	11.7149	228.891	0.129212	0.203621	0.634573	0.525707	0.683749	228.891	-0.250233	0.198591	-1.26004	0.207654	0.333091	228.891	-0.379445	0.179896	2.10925	0.0349227	0.0769587
1700034H15Rik	15	5	33	25	8	11	21	8	18	3	7	27	0.523398	0.145734	1.01645	0.698136	0.415971	0.581155	0.955762	0.472326	0.99463	0.17466	0.311766	1.11767	14.303	0.132221	0.735949	0.17966	0.857419	0.917291	14.303	0.334605	0.712774	0.469441	0.638754	0.746099	14.303	0.202385	0.639486	-0.316481	0.751638	0.826937
1700037C18Rik	130	196	206	138	107	87	93	45	70	128	138	119	4.53611	5.71276	6.34509	3.85371	5.56361	4.59641	4.23266	2.65684	3.86801	7.45215	6.14624	4.92605	115.638	-0.26829	0.273204	-0.982012	0.326094	0.502578	115.638	-0.554534	0.266647	-2.07966	0.0375567	0.0881545	115.638	-0.286245	0.243674	1.1747	0.240114	0.357739
1700037H04Rik	645	994	914	761	530	448	533	484	362	716	674	648	22.5061	28.9719	28.1525	21.2513	27.5581	23.6689	24.2582	28.5757	20.0031	41.6854	30.0186	26.8242	624.578	-0.378836	0.192266	-1.97037	0.0487959	0.130526	624.578	-0.402654	0.184916	-2.1775	0.0294431	0.0725783	624.578	-0.0238179	0.169605	0.140431	0.888319	0.925968
1700040L02Rik	408	711	559	487	279	343	292	207	215	397	315	275	14.2364	20.7233	17.218	13.5997	14.507	18.1215	13.2896	12.2214	11.8803	23.1133	14.0295	11.3837	355.9	0.0278405	0.251093	0.110877	0.911714	0.952079	355.9	-0.20381	0.241879	-0.842612	0.399446	0.536764	355.9	-0.23165	0.220995	1.04821	0.29454	0.417598
1700048M11Rik	15	10	11	9	4	4	2	1	8	0	2	25	0.523398	0.291467	0.338816	0.251329	0.207986	0.211329	0.091025	0.0590408	0.442058	0	0.0890759	1.03488	6.83598	-0.123052	1.03945	-0.118382	0.905765	0.948738	6.83598	-0.919221	1.03086	-0.891705	0.372551	0.510673	6.83598	-0.796169	0.941126	0.845976	0.397566	0.522327
1700048O20Rik	124	111	236	157	124	121	65	142	203	231	176	247	4.32675	3.23529	7.26914	4.3843	6.44755	6.3927	2.95831	8.38379	11.2172	13.4488	7.83868	10.2247	166.298	-1.1274	0.378646	-2.97745	0.00290657	0.015212	166.298	-0.569969	0.362536	-1.57217	0.115911	0.214311	166.298	0.55743	0.334706	-1.66543	0.0958271	0.17359
1700049G17Rik	292	326	378	367	117	114	186	156	119	143	180	226	10.1888	9.50184	11.6429	10.2486	6.08358	6.02288	8.46532	9.21036	6.57561	8.32545	8.01683	9.35535	200.108	0.277927	0.189055	1.47008	0.141539	0.282902	200.108	-0.23792	0.186098	-1.27846	0.201086	0.324769	200.108	-0.515847	0.167218	3.08488	0.00203636	0.00713191
1700052K11Rik	237	301	342	349	223	238	240	209	225	152	208	180	8.26968	8.77317	10.5341	9.74598	11.5952	12.5741	10.923	12.3395	12.4329	8.84942	9.26389	7.45116	237.015	0.134419	0.154797	0.868357	0.385199	0.559034	237.015	0.491925	0.150063	3.27812	0.00104502	0.00466904	237.015	0.357506	0.133077	-2.68646	0.00722132	0.0210382
1700056E22Rik	16	35	31	13	17	15	11	18	12	38	34	16	0.558291	1.02014	0.954844	0.363031	0.883939	0.792484	0.500637	1.06273	0.663087	2.21236	1.51429	0.662326	21.6026	-1.00136	0.522055	-1.91812	0.0550964	0.142642	21.6026	-0.899715	0.509224	-1.76683	0.0772561	0.156663	21.6026	0.101647	0.47529	-0.213863	0.830654	0.886085
1700061G19Rik	15	13	25	20	6	8	5	4	2	4	12	22	0.523398	0.378908	0.770036	0.558509	0.311978	0.422658	0.227562	0.236163	0.110514	0.23288	0.534455	0.910698	10.0747	-0.0295709	0.622032	-0.0475393	0.962083	0.979546	10.0747	-1.11748	0.64524	-1.73188	0.0832945	0.165895	10.0747	-1.08791	0.586367	1.85534	0.0635483	0.124779
1700066M21Rik	207	293	312	297	172	195	279	174	293	225	180	219	7.22289	8.53999	9.61005	8.29386	8.94338	10.3023	12.698	10.2731	16.1904	13.0995	8.01683	9.06558	236.057	-0.252385	0.237545	-1.06247	0.288022	0.463513	236.057	0.220122	0.228094	0.965052	0.334519	0.472867	236.057	0.472507	0.208062	-2.271	0.0231472	0.0549512
1700067K01Rik	29	58	45	65	25	19	26	18	16	19	38	32	1.0119	1.69051	1.38606	1.81515	1.29991	1.00381	1.18332	1.06273	0.884116	1.10618	1.69244	1.32465	29.8524	0.100556	0.351825	0.285813	0.775021	0.866243	29.8524	-0.343475	0.35434	-0.969338	0.332377	0.470806	29.8524	-0.444031	0.315664	1.40666	0.159529	0.260154
1700084C01Rik	52	39	27	21	46	44	90	67	62	41	45	62	1.81445	1.13672	0.831639	0.586435	2.39183	2.32462	4.09612	3.95573	3.42595	2.38702	2.00421	2.56651	53.1392	-1.09643	0.386745	-2.83502	0.00458225	0.0218093	53.1392	0.482106	0.362398	1.33032	0.183412	0.302974	53.1392	1.57854	0.338368	-4.66514	3.08402e-06	2.45343e-05
1700084E18Rik	15	20	5	6	18	17	15	13	8	7	14	7	0.523398	0.582935	0.154007	0.167553	0.935935	0.898148	0.682687	0.76753	0.442058	0.407539	0.623531	0.289767	12.5024	-0.309372	0.640914	-0.482705	0.629306	0.765012	12.5024	0.760357	0.608673	1.2492	0.21159	0.33779	12.5024	1.06973	0.546463	-1.95755	0.0502827	0.103404
1700086L19Rik	1011	1074	1250	1082	805	476	522	439	371	801	915	801	35.277	31.3036	38.5018	30.2153	41.8571	25.1482	23.7575	25.9189	20.5004	46.6341	40.7522	33.1577	758.868	-0.247824	0.22377	-1.1075	0.268079	0.441403	758.868	-0.549539	0.214996	-2.55605	0.0105869	0.0319571	758.868	-0.301714	0.197227	1.52979	0.12607	0.215512
1700086O06Rik	87	96	108	87	55	84	78	46	51	74	101	126	3.03571	2.79809	3.32655	2.42951	2.8598	4.43791	3.54997	2.71588	2.81812	4.30827	4.49833	5.21581	81.0838	-0.694815	0.241369	-2.87864	0.00399392	0.019583	81.0838	-0.512569	0.23565	-2.17513	0.0296201	0.0729559	81.0838	0.182246	0.217794	-0.83678	0.402716	0.527416
1700088E04Rik	55	47	28	32	32	68	34	45	33	49	48	43	1.91912	1.3699	0.86244	0.893615	1.66388	3.59259	1.54742	2.65684	1.82349	2.85278	2.13782	1.78	44.6023	-0.838555	0.407846	-2.05606	0.0397768	0.11225	44.6023	0.00368702	0.389244	0.00947228	0.992442	0.995631	44.6023	0.842242	0.359978	-2.33971	0.0192989	0.0474654
1700092M07Rik	9	6	16	30	13	8	17	6	3	11	5	12	0.314039	0.17488	0.492823	0.837764	0.675953	0.422658	0.773712	0.354245	0.165772	0.640419	0.22269	0.496744	10.7581	0.022919	0.71551	0.0320317	0.974447	0.986352	10.7581	0.101611	0.698621	0.145446	0.884359	0.924549	10.7581	0.0786925	0.625796	-0.125748	0.899932	0.934697
1700094D03Rik	74	81	108	103	18	71	57	47	86	73	70	214	2.58209	2.36089	3.32655	2.87632	0.935935	3.75109	2.59421	2.77492	4.75212	4.25005	3.11766	8.85861	81.4439	-0.959427	0.447536	-2.1438	0.0320492	0.0951278	81.4439	-0.873012	0.431106	-2.02505	0.0428618	0.0981734	81.4439	0.0864148	0.398144	-0.217044	0.828174	0.88418
1700096K18Rik	202	230	232	221	174	185	224	158	189	179	225	175	7.04842	6.70375	7.14593	6.17153	9.04737	9.77397	10.1948	9.32845	10.4436	10.4214	10.021	7.24419	199.928	-0.443202	0.168352	-2.63259	0.00847372	0.0347723	199.928	0.0862102	0.162234	0.531393	0.595147	0.710674	199.928	0.529413	0.147898	-3.57958	0.000344149	0.00154212
1700101E01Rik	46	34	41	63	22	8	6	4	8	22	50	52	1.60509	0.990989	1.26286	1.7593	1.14392	0.422658	0.273075	0.236163	0.442058	1.28084	2.2269	2.15256	26.6387	-0.432512	0.481846	-0.897614	0.369391	0.544355	26.6387	-1.90985	0.496949	-3.84316	0.000121462	0.000729249	26.6387	-1.47734	0.460156	3.21052	0.00132496	0.00491613
1700101I11Rik	8	18	9	6	17	9	17	7	14	9	12	9	0.279145	0.524641	0.277213	0.167553	0.883939	0.47549	0.773712	0.413286	0.773601	0.523979	0.534455	0.372558	11.5842	-0.60395	0.590849	-1.02217	0.306699	0.483151	11.5842	0.489828	0.558121	0.877638	0.38014	0.518121	11.5842	1.09378	0.510093	-2.14427	0.0320113	0.0717417
1700102H20Rik	21	32	36	23	4	13	15	4	12	14	16	30	0.732757	0.932695	1.10885	0.642285	0.207986	0.686819	0.682687	0.236163	0.663087	0.815079	0.712607	1.24186	16.7267	-0.118454	0.50908	-0.232683	0.816008	0.89215	16.7267	-0.894543	0.516713	-1.73122	0.0834131	0.166043	16.7267	-0.776089	0.469741	1.65216	0.0985015	0.177488
1700102P08Rik	26	22	13	34	17	14	12	10	18	26	31	40	0.907223	0.641228	0.400419	0.949465	0.883939	0.739652	0.54615	0.590408	0.99463	1.51372	1.38068	1.65581	21.6319	-1.06737	0.419849	-2.54228	0.0110132	0.0422572	21.6319	-1.01806	0.415013	-2.45307	0.0141642	0.0403987	21.6319	0.0493182	0.391756	-0.12589	0.899819	0.934697
1700109H08Rik	17	15	16	10	4	9	4	5	15	10	9	29	0.593184	0.437201	0.492823	0.279255	0.207986	0.47549	0.18205	0.295204	0.828859	0.582199	0.400842	1.20047	11.5379	-0.706323	0.650028	-1.0866	0.277212	0.452205	11.5379	-0.89006	0.642918	-1.38441	0.166234	0.280597	11.5379	-0.183737	0.595598	0.308491	0.757708	0.831528
1700109K24Rik	12	14	15	21	0	7	2	6	6	0	4	29	0.418718	0.408054	0.462021	0.586435	0	0.369826	0.091025	0.354245	0.331543	0	0.178152	1.20047	8.49665	0.00867602	1.0426	0.00832153	0.99336	0.997206	8.49665	-1.03568	1.03226	-1.00331	0.315711	0.453625	8.49665	-1.04436	0.942357	1.10824	0.267759	0.38848
1700112E06Rik	86	52	48	66	80	23	24	13	28	73	74	56	3.00081	1.51563	1.47847	1.84308	4.15971	1.21514	1.0923	0.76753	1.5472	4.25005	3.29581	2.31814	51.1362	-0.745664	0.506799	-1.47132	0.141204	0.282335	51.1362	-0.899708	0.490673	-1.83362	0.0667102	0.139627	51.1362	-0.154044	0.452432	0.34048	0.733495	0.812921
1700112J16Rik	119	96	106	58	66	106	128	84	83	33	50	39	4.15229	2.79809	3.26495	1.61968	3.43176	5.60022	5.8256	4.95943	4.58635	1.92126	2.2269	1.61442	81.0973	0.620132	0.332772	1.86353	0.0623872	0.156462	81.0973	1.34758	0.319824	4.21349	2.51458e-05	0.000182659	81.0973	0.727443	0.279009	-2.60724	0.00912762	0.0255413
1700113A16Rik	37	61	74	53	34	29	28	47	24	19	55	33	1.29105	1.77795	2.27931	1.48005	1.76788	1.53214	1.27435	2.77492	1.32617	1.10618	2.44959	1.36605	39.4387	0.0503227	0.398075	0.126415	0.899404	0.944343	39.4387	0.0665005	0.388329	0.171248	0.864029	0.910325	39.4387	0.0161778	0.34871	-0.0463932	0.962997	0.976918
1700113H08Rik	82	123	106	66	23	33	39	47	31	11	22	41	2.86124	3.58505	3.26495	1.84308	1.19592	1.74346	1.77499	2.77492	1.71297	0.640419	0.979835	1.69721	46.4832	1.36353	0.403248	3.38136	0.000721267	0.00518756	46.4832	0.709806	0.397661	1.78495	0.0742689	0.152016	46.4832	-0.653723	0.340472	1.92005	0.0548521	0.110981
1700120K04Rik	3	18	15	27	2	10	15	9	6	0	12	7	0.10468	0.524641	0.462021	0.753987	0.103993	0.528323	0.682687	0.531367	0.331543	0	0.534455	0.289767	9.3597	0.722328	0.896787	0.805462	0.420553	0.592142	9.3597	0.635666	0.874269	0.727083	0.467175	0.600296	9.3597	-0.0866617	0.766578	0.11305	0.909991	0.940484
1700123I01Rik	15	30	19	10	8	11	10	21	18	1	1	3	0.523398	0.874402	0.585227	0.279255	0.415971	0.581155	0.455125	1.23986	0.99463	0.0582199	0.0445379	0.124186	11.9248	2.86548	0.873163	3.28173	0.00103174	0.0068003	11.9248	3.23878	0.858824	3.77118	0.000162478	0.000941799	11.9248	0.373298	0.54609	-0.683584	0.494238	0.613109
1700123M08Rik	65	71	70	66	46	54	38	44	48	21	31	26	2.26806	2.06942	2.1561	1.84308	2.39183	2.85294	1.72947	2.5978	2.65235	1.22262	1.38068	1.07628	46.8049	0.764638	0.297158	2.57317	0.0100771	0.0395247	46.8049	0.991883	0.291653	3.4009	0.000671644	0.00319094	46.8049	0.227245	0.241075	-0.942633	0.345868	0.471914
1700123O20Rik	384	474	465	433	325	351	391	340	341	358	430	359	13.399	13.8156	14.3227	12.0917	16.8988	18.5441	17.7954	20.0739	18.8427	20.8427	19.1513	14.8609	387.402	-0.444331	0.146507	-3.03283	0.0024227	0.0132271	387.402	0.0143459	0.141022	0.101728	0.918972	0.949445	387.402	0.458677	0.128917	-3.55792	0.000373805	0.00165945
1810010H24Rik	233	290	232	217	114	125	112	91	88	160	112	130	8.13011	8.45255	7.14593	6.05982	5.92759	6.60403	5.0974	5.37271	4.86264	9.31518	4.98825	5.3814	149.327	0.191126	0.242606	0.787805	0.430811	0.600647	149.327	-0.226481	0.237145	-0.955034	0.33956	0.47806	149.327	-0.417607	0.21427	1.94897	0.0512988	0.10507
1810011H11Rik	12	8	10	6	14	22	19	16	22	2	6	5	0.418718	0.233174	0.308014	0.167553	0.72795	1.16231	0.864737	0.944653	1.21566	0.11644	0.267228	0.206977	12.8081	0.468989	0.638185	0.734879	0.462413	0.628334	12.8081	2.28584	0.597104	3.82821	0.00012908	0.000769542	12.8081	1.81685	0.472863	-3.84223	0.000121921	0.000620268
1810011O10Rik	238	203	187	221	361	400	479	404	442	141	267	206	8.30458	5.91679	5.75987	6.17153	18.7707	21.1329	21.8005	23.8525	24.4237	8.20901	11.8916	8.52744	318.128	-0.550491	0.193868	-2.83952	0.0045182	0.0215939	318.128	1.20186	0.182832	6.57359	4.91177e-11	1.15862e-09	318.128	1.75236	0.166953	-10.4961	9.00504e-26	7.17496e-24
1810012K16Rik	13	12	22	14	5	14	16	14	14	2	1	14	0.453611	0.349761	0.677631	0.390956	0.259982	0.739652	0.7282	0.826571	0.773601	0.11644	0.0445379	0.579535	11.4701	0.879219	0.741402	1.18589	0.235667	0.406406	11.4701	1.38715	0.718061	1.9318	0.0533837	0.116733	11.4701	0.507934	0.603809	-0.841217	0.400227	0.52501
1810013L24Rik	1235	1620	1346	1544	910	930	1140	928	847	622	1043	964	43.0931	47.2177	41.4587	43.1169	47.3167	49.134	51.8842	54.7899	46.8029	36.2128	46.4531	39.9051	1056.92	0.096393	0.117437	0.820803	0.411758	0.584222	1056.92	0.289345	0.113075	2.55888	0.0105009	0.0317852	1056.92	0.192952	0.102644	-1.87981	0.0601337	0.119674
1810014B01Rik	336	480	484	448	178	154	263	147	192	349	363	317	11.7241	13.9904	14.9079	12.5106	9.25536	8.13617	11.9698	8.679	10.6094	20.3187	16.1673	13.1223	292.313	-0.312118	0.192956	-1.61756	0.105757	0.229713	292.313	-0.759698	0.18808	-4.03924	5.36255e-05	0.000354675	292.313	-0.44758	0.172335	2.59715	0.00940019	0.0261748
1810019D21Rik	35	73	56	57	55	74	93	62	107	27	19	36	1.22126	2.12771	1.72488	1.59175	2.8598	3.90959	4.23266	3.66053	5.91253	1.57194	0.846221	1.49023	60.1441	0.365988	0.350073	1.04546	0.295809	0.471532	60.1441	1.66648	0.332949	5.00521	5.58009e-07	6.21283e-06	60.1441	1.30049	0.287017	-4.53107	5.86863e-06	4.35183e-05
1810021B22Rik	114	140	123	129	118	117	114	109	86	82	137	126	3.97782	4.08054	3.78858	3.60238	6.13557	6.18137	5.18842	6.43545	4.75212	4.77403	6.1017	5.21581	116.302	-0.478375	0.192785	-2.48139	0.013087	0.0482307	116.302	0.0919454	0.185927	0.494525	0.620935	0.732331	116.302	0.57032	0.169409	-3.36652	0.00076122	0.00306917
1810022K09Rik	199	247	348	231	239	232	200	257	228	314	356	311	6.94374	7.19924	10.7189	6.45078	12.4271	12.2571	9.1025	15.1735	12.5987	18.281	15.8555	12.874	270.09	-0.999406	0.22677	-4.40714	1.04746e-05	0.00017551	270.09	-0.347765	0.217084	-1.60199	0.109159	0.204696	270.09	0.651641	0.200715	-3.24661	0.0011679	0.00440216
1810024B03Rik	17	21	13	14	27	22	8	8	17	6	45	14	0.593184	0.612081	0.400419	0.390956	1.4039	1.16231	0.3641	0.472326	0.939373	0.349319	2.00421	0.579535	17.9022	-0.982281	0.650414	-1.51024	0.130982	0.26749	17.9022	-0.182547	0.621108	-0.293906	0.76883	0.841614	17.9022	0.799733	0.577051	-1.3859	0.165778	0.267518
1810026B05Rik	664	861	1086	877	228	417	455	259	387	378	567	820	23.1691	25.0953	33.4504	24.4906	11.8552	22.0311	20.7082	15.2916	21.3846	22.0071	25.253	33.9442	538.088	-0.0290448	0.23518	-0.1235	0.901711	0.945792	538.088	-0.569237	0.226562	-2.5125	0.011988	0.0353086	538.088	-0.540193	0.207515	2.60315	0.00923729	0.0258151
1810026J23Rik	1753	2285	2278	2354	1351	1454	1503	1151	1242	926	1062	1116	61.1677	66.6003	70.1657	65.7365	70.2471	76.8181	68.4053	67.956	68.6295	53.9116	47.2993	46.1972	1473.49	0.425814	0.100381	4.24199	2.21549e-05	0.000320044	1473.49	0.520781	0.0967576	5.38233	7.35278e-08	9.6469e-07	1473.49	0.0949668	0.0872844	-1.08802	0.276588	0.397907
1810030O07Rik	955	1056	1031	992	749	706	921	667	648	550	554	856	33.323	30.779	31.7563	27.7021	38.9453	37.2996	41.917	39.3802	35.8067	32.0209	24.674	35.4344	789.789	0.00806276	0.140028	0.0575796	0.954084	0.976104	789.789	0.332906	0.134598	2.47332	0.0133863	0.0385808	789.789	0.324843	0.122384	-2.65429	0.00794761	0.0227666
1810032O08Rik	100	165	203	124	24	54	57	26	46	40	50	133	3.48932	4.80921	6.25269	3.46276	1.24791	2.85294	2.59421	1.53506	2.54183	2.3288	2.2269	5.50558	75.0079	0.418841	0.395882	1.05799	0.290058	0.465664	75.0079	-0.642813	0.388707	-1.65372	0.0981837	0.188885	75.0079	-1.06165	0.352554	3.01133	0.0026011	0.0088054
1810037I17Rik	1612	2098	2637	1814	1079	886	1075	795	809	2016	1987	1366	56.2478	61.1498	81.2234	50.6568	56.1041	46.8094	48.9259	46.9374	44.7031	117.371	88.4969	56.5461	1458.12	-0.488384	0.223931	-2.18095	0.0291868	0.0888911	1458.12	-0.844156	0.214704	-3.93172	8.43397e-05	0.000527701	1458.12	-0.355772	0.197232	1.80383	0.0712578	0.136731
1810041H14Rik	17	14	15	13	14	19	9	18	5	6	19	5	0.593184	0.408054	0.462021	0.363031	0.72795	1.00381	0.409612	1.06273	0.276286	0.349319	0.846221	0.206977	12.9544	-0.043135	0.646143	-0.0667576	0.946775	0.971543	12.9544	0.564062	0.622467	0.906173	0.364845	0.502885	12.9544	0.607197	0.554361	-1.09531	0.273381	0.394174
1810041L15Rik	566	479	751	1465	632	467	605	512	610	691	887	1130	19.7495	13.9613	23.1319	40.9108	32.8617	24.6727	27.5351	30.2289	33.7069	40.23	39.5052	46.7768	720.727	-0.786796	0.277046	-2.83995	0.00451205	0.0215772	720.727	-0.501184	0.265302	-1.88911	0.0588775	0.126314	720.727	0.285612	0.243905	-1.171	0.241599	0.35938
1810043G02Rik	676	839	785	746	480	502	496	408	394	445	599	673	23.5878	24.4541	24.1791	20.8324	24.9583	26.5218	22.5742	24.0886	21.7714	25.9079	26.6782	27.8591	566.534	-0.206285	0.116547	-1.76997	0.0767324	0.181964	566.534	-0.162168	0.113205	-1.43251	0.151999	0.263041	566.534	0.0441178	0.102946	-0.428551	0.66825	0.761311
1810043H04Rik	189	310	340	276	272	216	152	206	155	300	311	233	6.59481	9.03549	10.4725	7.70743	14.143	11.4118	6.9179	12.1624	8.56487	17.466	13.8513	9.64512	247.095	-0.688663	0.274101	-2.51244	0.0119898	0.0450997	247.095	-0.358311	0.263147	-1.36164	0.173312	0.289637	247.095	0.330353	0.242026	-1.36495	0.17227	0.276246
1810044D09Rik	91	111	146	84	81	78	115	98	81	78	85	87	3.17528	3.23529	4.49701	2.34574	4.21171	4.12092	5.23394	5.786	4.47584	4.54115	3.78573	3.6014	94.6306	-0.259789	0.257772	-1.00782	0.313539	0.490122	94.6306	0.265538	0.248357	1.06918	0.284988	0.422128	94.6306	0.525327	0.224768	-2.33719	0.0194291	0.0477089
1810055G02Rik	345	346	267	347	197	147	201	161	196	182	390	377	12.0381	10.0848	8.22398	9.69013	10.2433	7.76634	9.14801	9.50557	10.8304	10.596	17.3698	15.606	253.139	-0.541713	0.205533	-2.63565	0.00839758	0.0345154	253.139	-0.616758	0.199192	-3.09629	0.00195957	0.00788261	253.139	-0.0750452	0.183052	0.409966	0.681831	0.772583
1810058I24Rik	575	720	671	530	565	401	583	513	452	736	822	497	20.0636	20.9856	20.6678	14.8005	29.378	21.1857	26.5338	30.2879	24.9763	42.8498	36.6102	20.5735	596.462	-0.800295	0.232344	-3.44444	0.000572242	0.00434881	596.462	-0.331462	0.222511	-1.48964	0.136318	0.242294	596.462	0.468833	0.204685	-2.29051	0.0219918	0.052765
1810062G17Rik	66	65	33	31	53	49	32	37	57	22	32	29	2.30295	1.89454	1.01645	0.865689	2.75581	2.58878	1.4564	2.18451	3.14966	1.28084	1.42521	1.20047	42.7128	0.217901	0.41391	0.526444	0.598579	0.741763	42.7128	0.895702	0.397834	2.25145	0.0243573	0.0623211	42.7128	0.677802	0.352156	-1.92472	0.0542646	0.11002
2010001A14Rik	71	116	124	91	72	55	87	78	56	46	45	83	2.47742	3.38102	3.81938	2.54122	3.74374	2.90577	3.95959	4.60518	3.09441	2.67812	2.00421	3.43581	74.6191	0.173123	0.286032	0.605258	0.545008	0.699515	74.6191	0.433113	0.277648	1.55993	0.118775	0.218022	74.6191	0.25999	0.246747	-1.05367	0.292034	0.415006
2010003K11Rik	3	8	5	4	35	9	15	39	43	15	30	7	0.10468	0.233174	0.154007	0.111702	1.81987	0.47549	0.682687	2.30259	2.37606	0.873299	1.33614	0.289767	20.7749	-2.45452	0.726564	-3.37826	0.000729448	0.00523164	20.7749	0.878051	0.635933	1.38073	0.167362	0.282283	20.7749	3.33258	0.644069	-5.17426	2.28821e-07	2.35091e-06
2010107E04Rik	547	730	740	601	908	884	831	901	646	903	1297	599	19.0866	21.2771	22.7931	16.7832	47.2127	46.7037	37.8209	53.1958	35.6962	52.5726	57.7657	24.7958	841.275	-1.17174	0.25108	-4.66679	3.05949e-06	6.39544e-05	841.275	-0.0291963	0.239729	-0.121789	0.903066	0.938016	841.275	1.14254	0.220778	-5.17507	2.27821e-07	2.34221e-06
2010107G12Rik	12	7	14	11	8	7	7	11	8	4	8	3	0.418718	0.204027	0.43122	0.30718	0.415971	0.369826	0.318587	0.649449	0.442058	0.23288	0.356304	0.124186	8.24549	0.51737	0.673528	0.768149	0.442398	0.610813	8.24549	0.882052	0.658843	1.33879	0.180639	0.299525	8.24549	0.364682	0.550983	-0.661874	0.508052	0.625729
2010107G23Rik	268	502	612	492	207	236	215	177	230	272	314	300	9.35137	14.6317	18.8505	13.7393	10.7633	12.4684	9.78518	10.4502	12.7092	15.8358	13.9849	12.4186	299.258	0.00913155	0.219146	0.0416687	0.966763	0.982498	299.258	-0.32438	0.212227	-1.52846	0.126399	0.228591	299.258	-0.333511	0.193496	1.72361	0.0847787	0.15753
2010111I01Rik	294	397	422	336	143	224	270	190	163	184	236	397	10.2586	11.5713	12.9982	9.38295	7.43548	11.8344	12.2884	11.2178	9.00693	10.7125	10.511	16.434	258.06	-0.186229	0.228494	-0.815027	0.415057	0.587161	258.06	-0.279438	0.22083	-1.2654	0.205728	0.330765	258.06	-0.0932085	0.201718	0.462074	0.644028	0.742229
2010204K13Rik	602	567	574	623	750	603	651	521	486	622	677	602	21.0057	16.5262	17.68	17.3976	38.9973	31.8579	29.6286	30.7603	26.855	36.2128	30.1522	24.92	621.719	-0.743926	0.171052	-4.34911	1.36691e-05	0.000214692	621.719	0.0575896	0.163514	0.352199	0.724689	0.811291	621.719	0.801515	0.150411	-5.32882	9.88503e-08	1.10866e-06
2010300C02Rik	2421	3391	2623	3765	1158	1428	1253	1104	1087	1535	1929	1805	84.4764	98.8366	80.7922	105.139	60.2118	75.4445	57.0271	65.181	60.0646	89.3675	85.9137	74.7186	1809.54	0.148283	0.140562	1.05493	0.291455	0.467172	1809.54	-0.38995	0.135228	-2.88365	0.003931	0.0140977	1809.54	-0.538234	0.12377	4.34865	1.36978e-05	9.20688e-05
2010315B03Rik	528	574	711	340	262	306	442	290	251	235	280	566	18.4236	16.7302	21.8998	9.49465	13.6231	16.1667	20.1165	17.1218	13.8696	13.6817	12.4706	23.4298	380.43	0.0074029	0.283925	0.0260734	0.979199	0.988765	380.43	-0.0318427	0.272689	-0.116773	0.90704	0.940675	380.43	-0.0392456	0.249429	0.157342	0.874976	0.916304
2010320M18Rik	260	366	478	238	320	209	291	224	199	291	308	171	9.07223	10.6677	14.7231	6.64626	16.6388	11.0419	13.2441	13.2251	10.9962	16.942	13.7177	7.07861	278.03	-0.288794	0.305533	-0.945215	0.344549	0.520454	278.03	0.0538989	0.292995	0.183959	0.854046	0.903166	278.03	0.342693	0.268351	-1.27703	0.20159	0.312613
2200002D01Rik	6	5	10	26	33	11	39	15	24	8	30	12	0.209359	0.145734	0.308014	0.726062	1.71588	0.581155	1.77499	0.885612	1.32617	0.465759	1.33614	0.496744	19.2536	-1.13841	0.6556	-1.73644	0.0824856	0.191453	19.2536	0.710064	0.610306	1.16345	0.244645	0.376782	19.2536	1.84848	0.571141	-3.23646	0.00121022	0.0045444
2210011C24Rik	86	204	76	42	19	46	5	15	8	37	51	64	3.00081	5.94593	2.34091	1.17287	0.987932	2.43028	0.227562	0.885612	0.442058	2.15414	2.27144	2.6493	47.3228	0.400519	0.625185	0.640641	0.521756	0.680927	47.3228	-1.24945	0.61323	-2.03749	0.0416013	0.0958748	47.3228	-1.64997	0.56034	2.94458	0.00323391	0.0106461
2210013O21Rik	800	940	923	764	665	547	701	674	698	814	793	743	27.9145	27.3979	28.4297	21.335	34.5776	28.8992	31.9043	39.7935	38.5696	47.391	35.3186	30.7567	757.446	-0.524321	0.180943	-2.89771	0.00375898	0.0186281	757.446	-0.120903	0.173459	-0.697015	0.485793	0.61665	757.446	0.403417	0.159216	-2.53377	0.0112842	0.0304776
2210016F16Rik	815	951	1015	891	1006	621	876	571	622	956	980	761	28.4379	27.7185	31.2635	24.8816	52.3084	32.8088	39.8689	33.7123	34.37	55.6582	43.6472	31.5019	842.19	-0.633844	0.210911	-3.00527	0.00265345	0.0142081	842.19	-0.173575	0.201956	-0.859467	0.390083	0.528283	842.19	0.460269	0.185543	-2.48066	0.0131138	0.0345232
2210016L21Rik	1227	1592	1495	1439	896	865	959	780	867	965	1381	1091	42.8139	46.4016	46.0481	40.1847	46.5888	45.6999	43.6465	46.0518	47.908	56.1822	61.5069	45.1623	1097.1	-0.306864	0.122757	-2.49976	0.0124276	0.0463703	1097.1	-0.239065	0.118222	-2.02217	0.043159	0.0985861	1097.1	0.067799	0.10823	-0.626432	0.531031	0.64633
2210018M11Rik	892	971	815	1303	427	510	599	423	583	682	764	796	31.1247	28.3015	25.1032	36.3869	22.2025	26.9445	27.262	24.9743	32.215	39.706	34.027	32.9507	697.417	-0.233095	0.165557	-1.40794	0.159149	0.309202	697.417	-0.411364	0.159629	-2.577	0.00996627	0.0304563	697.417	-0.178269	0.146172	1.21958	0.222623	0.337913
2210404O09Rik	140	165	196	140	52	31	88	49	64	47	38	114	4.88504	4.80921	6.03708	3.90956	2.70381	1.6378	4.0051	2.893	3.53646	2.73634	1.69244	4.71907	84.1171	0.682454	0.361273	1.88902	0.0588887	0.149548	84.1171	-0.0477074	0.353166	-0.135085	0.892545	0.930246	84.1171	-0.730161	0.316994	2.30339	0.0212568	0.0513642
2210406O10Rik	55	34	41	48	35	37	36	16	25	24	31	41	1.91912	0.990989	1.26286	1.34042	1.81987	1.95479	1.63845	0.944653	1.38143	1.39728	1.38068	1.69721	34.2295	-0.123216	0.36061	-0.341688	0.732585	0.837475	34.2295	0.0547719	0.352601	0.155337	0.876556	0.919281	34.2295	0.177988	0.316289	-0.562738	0.573613	0.684221
2210408F21Rik	319	367	361	247	271	389	324	272	307	161	203	145	11.1309	10.6969	11.1193	6.89759	14.091	20.5517	14.746	16.0591	16.964	9.3734	9.0412	6.00233	283.204	0.294254	0.228293	1.28893	0.197423	0.359973	283.204	1.02154	0.218796	4.66891	3.02805e-06	2.82114e-05	283.204	0.727284	0.196849	-3.69464	0.000220201	0.0010381
2210408I21Rik	155	228	165	191	149	185	242	138	157	126	119	167	5.40844	6.64546	5.08224	5.33376	7.74746	9.77397	11.014	8.14763	8.67539	7.33571	5.30002	6.91302	168.712	-0.21029	0.20014	-1.05072	0.293389	0.469239	168.712	0.482718	0.19206	2.51338	0.0119582	0.0352343	168.712	0.693008	0.173306	-3.99875	6.36788e-05	0.000351048
2210416O15Rik	58	61	51	85	37	39	34	45	33	63	55	68	2.0238	1.77795	1.57087	2.37366	1.92387	2.06046	1.54742	2.65684	1.82349	3.66785	2.44959	2.81488	51.5356	-0.611951	0.28888	-2.11836	0.0341447	0.0998293	51.5356	-0.571091	0.284186	-2.00957	0.0444769	0.10092	51.5356	0.0408593	0.262004	-0.155949	0.876073	0.91714
2300005B03Rik	12	12	69	56	23	10	32	6	3	103	154	112	0.418718	0.349761	2.1253	1.56383	1.19592	0.528323	1.4564	0.354245	0.165772	5.99665	6.85884	4.63628	49.5262	-2.38484	0.651506	-3.6605	0.000251727	0.00225728	49.5262	-2.96532	0.636376	-4.65971	3.16663e-06	2.93062e-05	49.5262	-0.580488	0.596474	0.9732	0.330454	0.455431
2300009A05Rik	416	533	507	550	363	335	343	303	282	437	627	498	14.5156	15.5352	15.6163	15.359	18.8747	17.6988	15.6108	17.8894	15.5825	25.4421	27.9253	20.6149	426.069	-0.691265	0.139469	-4.9564	7.18127e-07	1.90068e-05	426.069	-0.525044	0.135015	-3.88878	0.000100748	0.000616498	426.069	0.16622	0.124454	-1.3356	0.181682	0.287898
2310001H17Rik	15	5	16	14	3	15	2	1	2	2	7	23	0.523398	0.145734	0.492823	0.390956	0.155989	0.792484	0.091025	0.0590408	0.110514	0.11644	0.311766	0.952093	7.99806	-0.266475	0.950201	-0.280441	0.779139	0.869031	7.99806	-0.945265	0.940651	-1.00491	0.314943	0.452776	7.99806	-0.67879	0.86127	0.788127	0.430622	0.553864
2310009A05Rik	177	218	248	230	232	131	201	204	176	218	245	220	6.17609	6.35399	7.63875	6.42285	12.0632	6.92103	9.14801	12.0443	9.72528	12.6919	10.9118	9.10698	210.856	-0.710465	0.214701	-3.30909	0.000935988	0.00633293	210.856	-0.12567	0.205962	-0.610161	0.541755	0.664167	210.856	0.584795	0.189627	-3.08392	0.00204292	0.00714759
2310009B15Rik	197	311	380	207	202	126	128	118	94	219	267	215	6.87396	9.06463	11.7045	5.78057	10.5033	6.65687	5.8256	6.96681	5.19418	12.7502	11.8916	8.9	197.163	-0.418531	0.287096	-1.45781	0.144894	0.288055	197.163	-0.668021	0.277489	-2.40738	0.0160676	0.044888	197.163	-0.24949	0.254664	0.979681	0.327243	0.452135
2310010G23Rik	20	15	22	9	9	10	15	2	5	6	9	15	0.697863	0.437201	0.677631	0.251329	0.467968	0.528323	0.682687	0.118082	0.276286	0.349319	0.400842	0.62093	10.636	0.155941	0.647871	0.240698	0.809789	0.888294	10.636	-0.134655	0.643336	-0.209307	0.834209	0.889133	10.636	-0.290596	0.572551	0.507546	0.611772	0.716881
2310010J17Rik	125	242	183	200	221	155	138	155	126	149	179	108	4.36165	7.05351	5.63666	5.58509	11.4912	8.189	6.28072	9.15132	6.96241	8.67477	7.97229	4.4707	165.723	-0.309003	0.280361	-1.10216	0.27039	0.443893	165.723	0.261152	0.268911	0.971149	0.331474	0.469855	165.723	0.570156	0.245442	-2.32297	0.0201806	0.0492219
2310011J03Rik	485	770	974	631	525	364	367	303	340	372	460	433	16.9232	22.443	30.0006	17.621	27.2981	19.2309	16.7031	17.8894	18.7875	21.6578	20.4875	17.9242	476.853	0.120117	0.226587	0.530114	0.596033	0.739926	476.853	-0.00221033	0.217978	-0.0101401	0.991909	0.995236	476.853	-0.122327	0.198979	0.614772	0.538705	0.65271
2310015A10Rik	534	666	652	729	352	386	354	243	259	285	362	508	18.633	19.4117	20.0825	20.3577	18.3027	20.3933	16.1114	14.3469	14.3116	16.5927	16.1227	21.0288	416.474	0.129645	0.16216	0.799485	0.424009	0.595246	416.474	-0.102987	0.157401	-0.654296	0.512921	0.639344	416.474	-0.232632	0.142687	1.63037	0.103024	0.184162
2310022A10Rik	721	1063	950	1142	421	389	468	350	392	553	778	766	25.158	30.983	29.2614	31.8909	21.8905	20.5517	21.2998	20.6643	21.6608	32.1956	34.6505	31.7088	621.568	-0.163056	0.114556	-1.42337	0.154629	0.30248	621.568	-0.63101	0.11236	-5.61597	1.95459e-08	2.83963e-07	621.568	-0.467954	0.102491	4.56579	4.97613e-06	3.78166e-05
2310022B05Rik	846	924	860	1206	740	619	881	753	680	630	719	766	29.5196	26.9316	26.4892	33.6781	38.4773	32.7032	40.0965	44.4577	37.5749	36.6785	32.0228	31.7088	792.299	-0.197644	0.140009	-1.41165	0.158052	0.307477	792.299	0.209066	0.134449	1.55498	0.11995	0.21958	792.299	0.40671	0.122675	-3.31535	0.00091529	0.00359674
2310030G06Rik	417	494	413	465	446	425	571	418	461	529	463	445	14.5505	14.3985	12.721	12.9853	23.1904	22.4537	25.9876	24.6791	25.4736	30.7983	20.6211	18.4209	475.528	-0.764884	0.174334	-4.38745	1.14686e-05	0.000187442	475.528	0.0695417	0.166572	0.417488	0.676321	0.775647	475.528	0.834426	0.153332	-5.44194	5.27029e-08	6.289e-07
2310033P09Rik	617	829	741	811	377	324	399	258	318	512	575	485	21.5291	24.1626	22.8239	22.6475	19.6026	17.1177	18.1595	15.2325	17.5718	29.8086	25.6093	20.0767	491.095	-0.139536	0.150994	-0.924114	0.355427	0.531032	491.095	-0.516913	0.146876	-3.51938	0.000432555	0.002205	491.095	-0.377377	0.134091	2.81433	0.00488787	0.0151304
2310034G01Rik	110	96	96	78	111	115	132	96	49	106	133	81	3.83825	2.79809	2.95694	2.17819	5.7716	6.07571	6.00765	5.66792	2.70761	6.17131	5.92355	3.35302	103.203	-0.805919	0.323622	-2.49031	0.0127631	0.0473105	103.203	0.0321872	0.309087	0.104136	0.917061	0.948047	103.203	0.838106	0.285011	-2.94061	0.00327563	0.010758
2310035C23Rik	801	917	929	1095	315	463	607	351	437	272	402	1054	27.9494	26.7276	28.6145	30.5784	16.3789	24.4613	27.6261	20.7233	24.1474	15.8358	17.9043	43.6307	588.092	0.140577	0.293479	0.479002	0.631937	0.766649	588.092	-0.187841	0.281632	-0.666975	0.504788	0.632142	588.092	-0.328418	0.257968	1.2731	0.202984	0.3142
2310036O22Rik	2100	3016	2798	2441	2036	1615	1513	1505	1467	3139	4006	2332	73.2757	87.9066	86.1824	68.166	105.865	85.3241	68.8604	88.8564	81.0624	182.752	178.419	96.534	2323.2	-0.951346	0.215002	-4.42482	9.65239e-06	0.000163524	2323.2	-0.826952	0.2058	-4.01823	5.86357e-05	0.000381706	2323.2	0.124393	0.189193	-0.657495	0.510862	0.627826
2310039H08Rik	514	857	882	560	660	708	701	647	537	631	814	544	17.9351	24.9788	27.1669	15.6383	34.3176	37.4052	31.9043	38.1994	29.6731	36.7368	36.2539	22.5191	681.063	-0.569898	0.223721	-2.54736	0.0108542	0.041752	681.063	0.108447	0.214037	0.506673	0.612384	0.725279	681.063	0.678345	0.196509	-3.45198	0.000556486	0.0023407
2310040G24Rik	230	403	449	336	313	234	317	241	301	234	183	116	8.02543	11.7461	13.8298	9.38295	16.2749	12.3627	14.4275	14.2288	16.6324	13.6235	8.15044	4.80186	277.05	0.285675	0.293839	0.972215	0.330944	0.50719	277.05	0.745584	0.281773	2.64605	0.00814386	0.0257673	277.05	0.459909	0.255977	-1.79668	0.0723857	0.138627
2310057M21Rik	348	403	417	424	284	233	225	233	219	279	380	372	12.1428	11.7461	12.8442	11.8404	14.767	12.3099	10.2403	13.7565	12.1013	16.2434	16.9244	15.3991	309.544	-0.414715	0.145826	-2.8439	0.00445656	0.0213652	309.544	-0.359327	0.141988	-2.53068	0.0113843	0.0339486	309.544	0.0553883	0.129868	-0.426497	0.669745	0.762561
2310061I04Rik	556	763	769	803	411	593	685	530	516	471	622	583	19.4006	22.239	23.6863	22.4241	21.3705	31.3295	31.1761	31.2916	28.5127	27.4216	27.7026	24.1335	599.89	-0.267006	0.155258	-1.71975	0.0854774	0.196716	599.89	0.121938	0.149158	0.817505	0.41364	0.550301	599.89	0.388943	0.13622	-2.85525	0.00430028	0.0135697
2310067B10Rik	5206	8429	6488	9586	2318	2744	2988	2418	2606	2170	3199	3945	181.654	245.678	199.84	267.693	120.528	144.972	135.991	142.761	144	126.337	142.477	163.305	3891.11	0.63497	0.153516	4.13619	3.53124e-05	0.000468119	3891.11	-0.0658739	0.147179	-0.447577	0.654459	0.758683	3891.11	-0.700844	0.134827	5.19811	2.01329e-07	2.09092e-06
2310068J16Rik	37	30	27	24	34	17	29	38	22	30	42	23	1.29105	0.874402	0.831639	0.670211	1.76788	0.898148	1.31986	2.24355	1.21566	1.7466	1.87059	0.952093	30.2789	-0.732014	0.424162	-1.72579	0.084385	0.194768	30.2789	-0.0300567	0.406461	-0.0739472	0.941052	0.963136	30.2789	0.701958	0.375122	-1.87128	0.0613062	0.121453
2310069G16Rik	6	11	15	7	4	9	16	14	11	9	7	9	0.209359	0.320614	0.462021	0.195478	0.207986	0.47549	0.7282	0.826571	0.60783	0.523979	0.311766	0.372558	10.1212	-0.42459	0.643549	-0.659764	0.509405	0.669779	10.1212	0.511515	0.612706	0.834845	0.403805	0.540772	10.1212	0.936105	0.553564	-1.69105	0.0908272	0.166364
2410002F23Rik	2777	2856	3675	3676	2096	1591	2094	1276	1628	2090	2797	2748	96.8983	83.2431	113.195	102.654	108.984	84.0561	95.3031	75.3361	89.9588	121.68	124.573	113.754	2335.62	-0.277528	0.145753	-1.90411	0.0568962	0.145966	2335.62	-0.403076	0.139793	-2.88339	0.00393424	0.014105	2335.62	-0.125548	0.128271	0.978768	0.327695	0.452485
2410004B18Rik	323	480	517	394	202	202	238	166	166	327	343	332	11.2705	13.9904	15.9243	11.0026	10.5033	10.6721	10.832	9.80077	9.1727	19.0379	15.2765	13.7433	291.995	-0.292501	0.179616	-1.62848	0.103423	0.22612	291.995	-0.647472	0.175252	-3.69451	0.000220309	0.00122201	291.995	-0.354971	0.160371	2.21343	0.0268679	0.0622295
2410004P03Rik	12	11	10	4	12	8	19	11	12	7	11	9	0.418718	0.320614	0.308014	0.111702	0.623957	0.422658	0.864737	0.649449	0.663087	0.407539	0.489917	0.372558	10.915	-0.561944	0.596386	-0.942248	0.346066	0.521793	10.915	0.610858	0.561343	1.08821	0.276504	0.413082	10.915	1.1728	0.510736	-2.29629	0.021659	0.0521302
2410006H16Rik	536	1125	1256	545	554	533	396	448	398	356	436	470	18.7027	32.7901	38.6866	15.2194	28.806	28.1596	18.0229	26.4503	21.9924	20.7263	19.4185	19.4558	556.915	0.407734	0.284143	1.43496	0.151298	0.297501	556.915	0.313224	0.272579	1.14911	0.250509	0.383459	556.915	-0.0945107	0.249039	0.379501	0.704316	0.790587
2410015M20Rik	900	1352	1577	1035	908	784	590	603	569	781	1096	807	31.4039	39.4064	48.5739	28.9028	47.2127	41.4205	26.8524	35.6016	31.4414	45.4697	48.8136	33.4061	885.301	-0.198849	0.230491	-0.86272	0.388292	0.562187	885.301	-0.221284	0.221019	-1.0012	0.316731	0.454749	885.301	-0.0224345	0.202684	0.110687	0.911865	0.941784
2410016O06Rik	251	418	451	408	192	224	235	191	166	160	247	240	8.75819	12.1833	13.8914	11.3936	9.98331	11.8344	10.6954	11.2768	9.1727	9.31518	11.0009	9.93489	249.929	0.19629	0.181738	1.08007	0.28011	0.455433	249.929	0.0693426	0.176906	0.391975	0.695077	0.790638	249.929	-0.126948	0.159168	0.79757	0.42512	0.548416
2410021H03Rik	3	10	13	16	0	3	6	2	0	0	1	9	0.10468	0.291467	0.400419	0.446807	0	0.158497	0.273075	0.118082	0	0	0.0445379	0.372558	4.2674	1.12089	1.26664	0.884934	0.376192	0.550875	4.2674	-0.361975	1.27947	-0.28291	0.777246	0.847612	4.2674	-1.48287	1.12607	1.31685	0.187887	0.295406
2410089E03Rik	1293	1143	1112	1880	357	586	628	343	518	346	621	1143	45.1169	33.3147	34.2512	52.4999	18.5627	30.9597	28.5818	20.251	28.6233	20.1441	27.6581	47.3149	747.774	0.379731	0.279523	1.3585	0.174306	0.329608	747.774	-0.321399	0.268402	-1.19745	0.231129	0.360761	747.774	-0.701131	0.245805	2.85239	0.00433917	0.0136726
2410131K14Rik	470	642	833	741	345	389	393	357	402	222	328	338	16.3998	18.7122	25.6576	20.6928	17.9388	20.5517	17.8864	21.0776	22.2134	12.9248	14.6084	13.9916	429.912	0.55637	0.170488	3.2634	0.00110085	0.00716633	429.912	0.524002	0.164831	3.17903	0.00147767	0.00623771	429.912	-0.0323679	0.147839	0.218941	0.826696	0.883156
2500002B13Rik	43	41	42	27	26	31	36	21	31	23	35	11	1.50041	1.19502	1.29366	0.753987	1.35191	1.6378	1.63845	1.23986	1.71297	1.33906	1.55883	0.455349	30.2704	0.0931471	0.431307	0.215965	0.829015	0.900282	30.2704	0.453911	0.41809	1.08568	0.277622	0.414266	30.2704	0.360764	0.371504	-0.97109	0.331503	0.456477
2500004C02Rik	133	217	254	202	56	91	65	71	77	87	126	135	4.64079	6.32484	7.82356	5.64094	2.9118	4.80774	2.95831	4.1919	4.25481	5.06513	5.61178	5.58837	115.503	0.171143	0.246159	0.695253	0.486897	0.649224	115.503	-0.508719	0.243522	-2.08901	0.0367068	0.0865449	115.503	-0.679862	0.21997	3.09071	0.00199681	0.00701429
2510002D24Rik	324	644	559	460	263	275	217	206	278	301	371	365	11.3054	18.7705	17.218	12.8457	13.6751	14.5289	9.87621	12.1624	15.3615	17.5242	16.5236	15.1093	337.706	-0.122502	0.210037	-0.583242	0.55973	0.711783	337.706	-0.320657	0.20302	-1.57943	0.114237	0.211879	337.706	-0.198154	0.185434	1.0686	0.285252	0.407297
2510009E07Rik	1238	1184	941	1332	882	816	1090	929	944	687	753	803	43.1977	34.5097	28.9841	37.1967	45.8608	43.1111	49.6086	54.8489	52.1628	39.9971	33.5371	33.2405	958.192	0.0162168	0.154964	0.104649	0.916655	0.955374	958.192	0.465755	0.148588	3.13454	0.00172124	0.00708026	958.192	0.449538	0.135473	-3.31829	0.000905697	0.00356821
2510039O18Rik	2357	3105	3017	3092	1389	1413	1529	1171	1260	1541	1707	1771	82.2432	90.5006	92.9279	86.3455	72.223	74.652	69.5886	69.1368	69.6241	89.7169	76.0263	73.3112	1827.15	0.14481	0.100346	1.44311	0.14899	0.293869	1827.15	-0.164127	0.0968823	-1.69409	0.0902487	0.176799	1827.15	-0.308938	0.0882987	3.49878	0.000467394	0.00201869
2610001J05Rik	850	1191	1066	849	962	1020	1296	1206	991	956	1044	678	29.6592	34.7138	32.8343	23.7087	50.0205	53.8889	58.9842	71.2032	54.7599	55.6582	46.4976	28.0661	1042.65	-0.520716	0.220141	-2.36537	0.0180119	0.0613963	1042.65	0.413635	0.21041	1.96585	0.0493158	0.109417	1042.65	0.934351	0.193118	-4.83824	1.30992e-06	1.1464e-05
2610002M06Rik	1422	1458	1335	1298	723	764	871	730	650	631	924	889	49.6181	42.4959	41.1199	36.2472	37.5934	40.3638	39.6414	43.0998	35.9172	36.7368	41.1531	36.8005	928.325	0.147284	0.129718	1.13542	0.256201	0.42966	928.325	0.0401197	0.125198	0.320451	0.748627	0.827607	928.325	-0.107165	0.113823	0.941502	0.346448	0.472325
2610005L07Rik	654	555	791	1070	177	298	197	309	322	66	171	454	22.8201	16.1764	24.3639	29.8802	9.20336	15.744	8.96596	18.2436	17.7928	3.84251	7.61599	18.7935	373.507	1.20518	0.411909	2.92584	0.00343527	0.0173613	373.507	0.467765	0.395421	1.18295	0.236827	0.36706	373.507	-0.737417	0.360664	2.04461	0.0408932	0.0872747
2610008E11Rik	992	1170	1257	1238	448	483	597	409	409	372	488	699	34.614	34.1017	38.7174	34.5717	23.2944	25.518	27.171	24.1477	22.6002	21.6578	21.7345	28.9354	650.817	0.555747	0.137084	4.05405	5.03376e-05	0.000623029	650.817	0.0241695	0.133358	0.181237	0.856181	0.904549	650.817	-0.531577	0.120141	4.42459	9.6624e-06	6.74648e-05
2610015P09Rik	499	651	583	646	249	296	319	321	285	302	287	434	17.4117	18.9745	17.9572	18.0398	12.9471	15.6383	14.5185	18.9521	15.7483	17.5824	12.7824	17.9656	383.307	0.169002	0.165452	1.02145	0.30704	0.483339	383.307	-0.0505178	0.16067	-0.31442	0.753202	0.830389	383.307	-0.219519	0.145403	1.50973	0.131113	0.222443
2610016A17Rik	69	108	78	104	49	35	56	35	25	69	62	44	2.40763	3.14785	2.40251	2.90425	2.54782	1.84913	2.5487	2.06643	1.38143	4.01717	2.76135	1.8214	57.6466	-0.0638434	0.320525	-0.199184	0.842119	0.908258	57.6466	-0.446935	0.316411	-1.41251	0.157798	0.269992	57.6466	-0.383092	0.286591	1.33672	0.181314	0.287596
2610020C07Rik	36	42	53	42	18	18	15	10	8	14	32	70	1.25615	1.22416	1.63248	1.17287	0.935935	0.950981	0.682687	0.590408	0.442058	0.815079	1.42521	2.89767	27.0814	-0.389598	0.452039	-0.861868	0.38876	0.562559	27.0814	-1.26095	0.455922	-2.76571	0.00567985	0.0191515	27.0814	-0.871351	0.419553	2.07685	0.0378151	0.0821307
2610020H08Rik	65	103	175	114	27	41	37	36	38	20	58	89	2.26806	3.00211	5.39025	3.1835	1.4039	2.16612	1.68396	2.12547	2.09978	1.1644	2.5832	3.68419	59.383	0.470745	0.395442	1.19043	0.233879	0.404223	59.383	-0.400598	0.389255	-1.02914	0.303414	0.440716	59.383	-0.871343	0.350785	2.48398	0.0129924	0.0342685
2610035D17Rik	44	542	278	481	148	186	67	172	104	180	72	130	1.5353	15.7975	8.5628	13.4321	7.69547	9.8268	3.04934	10.155	5.74675	10.4796	3.20673	5.3814	183.177	0.631618	0.70131	0.900625	0.367787	0.542828	183.177	0.199888	0.672061	0.297425	0.766142	0.839519	183.177	-0.43173	0.615434	0.701505	0.482988	0.602671
2610042L04Rik	4	12	20	12	0	1	5	8	2	0	4	8	0.139573	0.349761	0.616029	0.335105	0	0.0528323	0.227562	0.472326	0.110514	0	0.178152	0.331163	5.4315	1.04674	1.10882	0.944012	0.345164	0.520946	5.4315	-0.0283496	1.10831	-0.0255792	0.979593	0.987989	5.4315	-1.07509	0.96982	1.10854	0.267628	0.388331
2610044O15Rik8	164	196	188	150	114	102	94	71	107	123	131	166	5.72248	5.71276	5.79067	4.18882	5.92759	5.38889	4.27817	4.1919	5.91253	7.16105	5.83447	6.87163	129.33	-0.30645	0.21017	-1.45811	0.144811	0.287929	129.33	-0.364299	0.205837	-1.76984	0.0767534	0.155891	129.33	-0.057849	0.187526	0.308485	0.757714	0.831528
2610206C17Rik	20	12	8	9	13	20	12	14	15	8	15	17	0.697863	0.349761	0.246411	0.251329	0.675953	1.05665	0.54615	0.826571	0.828859	0.465759	0.668069	0.703721	14.1282	-0.693323	0.543612	-1.2754	0.202167	0.365252	14.1282	0.345119	0.514455	0.670843	0.502321	0.630239	14.1282	1.03844	0.473484	-2.19319	0.0282934	0.0649997
2610301B20Rik	1158	1379	1499	1366	997	854	1154	720	846	1153	1085	1137	40.4063	40.1933	46.1713	38.1462	51.8404	45.1188	52.5214	42.5094	46.7476	67.1275	48.3237	47.0665	1093.19	-0.392237	0.15063	-2.60398	0.0092148	0.0370481	1093.19	-0.179909	0.144583	-1.24433	0.21338	0.339958	1093.19	0.212328	0.132582	-1.60149	0.109269	0.193026
2610305D13Rik	102	208	240	296	166	237	361	188	270	51	52	83	3.5591	6.06252	7.39234	8.26593	8.6314	12.5212	16.43	11.0997	14.9195	2.96921	2.31597	3.43581	188.456	1.12183	0.308775	3.63315	0.000279982	0.00244892	188.456	2.12964	0.295927	7.1965	6.17772e-13	1.92087e-11	188.456	1.00781	0.258947	-3.89196	9.9436e-05	0.000518585
2610306M01Rik	220	350	426	331	195	156	138	145	130	238	267	207	7.6765	10.2014	13.1214	9.24333	10.1393	8.24183	6.28072	8.56092	7.18344	13.8563	11.8916	8.56884	221.981	-0.1814	0.23886	-0.759443	0.447588	0.615645	221.981	-0.499161	0.23171	-2.15425	0.0312207	0.076092	221.981	-0.31776	0.211785	1.50039	0.133513	0.225553
2610307P16Rik	5	29	26	18	9	18	16	9	6	6	18	20	0.174466	0.845255	0.800837	0.502658	0.467968	0.950981	0.7282	0.531367	0.331543	0.349319	0.801683	0.827907	14.1187	-0.192946	0.616959	-0.312737	0.754481	0.852629	14.1187	-0.14314	0.603072	-0.237352	0.812384	0.873355	14.1187	0.0498053	0.545832	-0.0912466	0.927297	0.952604
2610316D01Rik	55	179	236	118	8	20	19	7	10	16	29	82	1.91912	5.21727	7.26914	3.2952	0.415971	1.05665	0.864737	0.413286	0.552572	0.931518	1.2916	3.39442	51.4019	1.23155	0.532081	2.31459	0.0206355	0.0680496	51.4019	-1.50605	0.53869	-2.79577	0.00517768	0.0177358	51.4019	-2.7376	0.488615	5.60278	2.10946e-08	2.75345e-07
2610318N02Rik	93	169	194	137	80	106	72	117	119	88	102	135	3.24507	4.9258	5.97548	3.82579	4.15971	5.60022	3.2769	6.90777	6.57561	5.12335	4.54287	5.58837	115.362	-0.177839	0.296526	-0.59974	0.548679	0.702412	115.362	0.0565794	0.286125	0.197744	0.843246	0.8957	115.362	0.234418	0.26031	-0.900536	0.367835	0.493242
2610507B11Rik	4798	5146	5190	7547	1964	2199	2590	2082	2270	2046	2971	3652	167.417	149.989	159.859	210.753	102.121	116.178	117.877	122.923	125.434	119.118	132.322	151.176	3234.49	0.357664	0.142586	2.50841	0.0121276	0.0455284	3234.49	-0.199575	0.136795	-1.45893	0.144584	0.253623	3234.49	-0.55724	0.125307	4.44698	8.70854e-06	6.15066e-05
2610507I01Rik	12	11	31	27	6	12	15	19	3	2	10	19	0.418718	0.320614	0.954844	0.753987	0.311978	0.633987	0.682687	1.12178	0.165772	0.11644	0.445379	0.786512	12.9612	0.41996	0.736958	0.569856	0.568775	0.718863	12.9612	0.345548	0.718862	0.480687	0.630739	0.740045	12.9612	-0.0744125	0.637854	0.116661	0.907129	0.938667
2610524H06Rik	612	929	887	706	380	351	381	286	321	861	790	662	21.3546	27.0773	27.3209	19.7154	19.7586	18.5441	17.3403	16.8857	17.7376	50.1273	35.185	27.4037	576.261	-0.652478	0.200568	-3.25315	0.00114135	0.00737913	576.261	-1.0552	0.193555	-5.45169	4.98944e-08	6.80289e-07	576.261	-0.402725	0.178102	2.2612	0.0237467	0.0561103
2610528J11Rik	9	22	24	32	51	35	44	38	24	27	15	53	0.314039	0.641228	0.739234	0.893615	2.65182	1.84913	2.00255	2.24355	1.32617	1.57194	0.668069	2.19395	33.0083	-1.18395	0.468682	-2.52613	0.0115328	0.0438222	33.0083	0.445822	0.437374	1.01932	0.308053	0.445509	33.0083	1.62977	0.410684	-3.96843	7.23465e-05	0.000391634
2700029M09Rik	720	839	862	840	395	310	434	298	337	866	875	606	25.1231	24.4541	26.5508	23.4574	20.5386	16.378	19.7524	17.5942	18.6217	50.4184	38.9707	25.0856	592.663	-0.614051	0.199004	-3.08563	0.00203122	0.0114486	592.663	-1.03597	0.192046	-5.39439	6.87564e-08	9.06755e-07	592.663	-0.421918	0.176657	2.38834	0.0169245	0.0426753
2700038G22Rik	87	99	70	124	31	45	88	46	73	103	113	181	3.03571	2.88553	2.1561	3.46276	1.61189	2.37745	4.0051	2.71588	4.03378	5.99665	5.03279	7.49256	86.5138	-1.0981	0.316498	-3.46952	0.000521384	0.00402835	86.5138	-1.06505	0.307315	-3.46568	0.000528901	0.00260771	86.5138	0.0330423	0.286069	-0.115504	0.908045	0.939489
2700046G09Rik	240	284	341	259	185	125	209	135	177	133	153	196	8.37436	8.27767	10.5033	7.23269	9.61933	6.60403	9.51211	7.97051	9.78053	7.74325	6.81431	8.11349	194.138	0.185611	0.197829	0.938239	0.348121	0.523737	194.138	0.203919	0.192325	1.06028	0.289016	0.426202	194.138	0.0183078	0.172496	-0.106135	0.915475	0.944257
2700049A03Rik	548	618	469	691	159	186	206	175	152	229	277	365	19.1215	18.0127	14.4459	19.2965	8.26743	9.8268	9.37557	10.3321	8.3991	13.3324	12.337	15.1093	304.796	0.381402	0.15868	2.4036	0.0162345	0.0570539	304.796	-0.558495	0.157442	-3.5473	0.000389205	0.00201423	304.796	-0.939897	0.141872	6.62497	3.47312e-11	7.25844e-10
2700054A10Rik	57	67	48	64	8	43	34	33	17	21	46	76	1.98891	1.95283	1.47847	1.78723	0.415971	2.27179	1.54742	1.94835	0.939373	1.22262	2.04875	3.14605	40.0607	-0.256437	0.476716	-0.537925	0.590629	0.735845	40.0607	-0.596409	0.465256	-1.28189	0.19988	0.323197	40.0607	-0.339971	0.425299	0.799369	0.424076	0.54747
2700060E02Rik	1583	2046	1902	1601	1470	1348	1738	1354	1352	1368	1396	1112	55.2359	59.6342	58.5843	44.7087	76.4347	71.2179	79.1007	79.9412	74.7078	79.6448	62.175	46.0316	1520.38	-0.197926	0.173217	-1.14265	0.253185	0.42657	1520.38	0.286169	0.165829	1.72569	0.0844032	0.167667	1520.38	0.484095	0.151957	-3.18573	0.00144388	0.0052881
2700062C07Rik	214	307	340	267	265	191	289	211	225	328	293	283	7.46714	8.94805	10.4725	7.4561	13.779	10.091	13.1531	12.4576	12.4329	19.0961	13.0496	11.7149	270.546	-0.763216	0.207788	-3.67305	0.000239675	0.00217213	270.546	-0.234861	0.199372	-1.178	0.238795	0.36926	270.546	0.528355	0.183708	-2.87606	0.00402674	0.0128229
2700069I18Rik	17	20	39	29	5	10	15	10	6	20	21	8	0.593184	0.582935	1.20126	0.809838	0.259982	0.528323	0.682687	0.590408	0.331543	1.1644	0.935297	0.331163	15.468	-0.00541468	0.557445	-0.00971339	0.99225	0.996942	15.468	-0.737752	0.56139	-1.31415	0.188795	0.309758	15.468	-0.732337	0.508047	1.44148	0.14945	0.246953
2700070H01Rik	17	29	20	6	2	6	3	1	0	0	0	0	0.593184	0.845255	0.616029	0.167553	0.103993	0.316994	0.136537	0.0590408	0	0	0	0	5.48087	5.98852	1.51041	3.96482	7.34499e-05	0.000843571	5.48087	3.83081	1.53463	2.49624	0.0125519	0.0366028	5.48087	-2.15771	0.93419	2.30972	0.0209038	0.0507034
2700081O15Rik	942	968	818	1361	480	482	526	317	389	409	613	952	32.8694	28.214	25.1956	38.0065	24.9583	25.4652	23.9396	18.7159	21.4951	23.8119	27.3018	39.4084	635.985	0.0405759	0.202622	0.200254	0.841282	0.907643	635.985	-0.39821	0.195248	-2.0395	0.0413997	0.0954965	635.985	-0.438786	0.178604	2.45676	0.0140197	0.0364628
2700094K13Rik	643	1088	1257	781	288	293	276	225	232	576	573	488	22.4363	31.7116	38.7174	21.8098	14.975	15.4799	12.5614	13.2842	12.8197	33.5347	25.5202	20.2009	507.911	0.119899	0.228126	0.52558	0.59918	0.742231	507.911	-0.932603	0.220846	-4.22287	2.41213e-05	0.000176221	507.911	-1.0525	0.20222	5.20474	1.9427e-07	2.02139e-06
2700097O09Rik	117	150	170	154	60	64	119	73	80	102	107	159	4.0825	4.37201	5.23624	4.30052	3.11978	3.38126	5.41599	4.30998	4.42058	5.93843	4.76556	6.58186	107.982	-0.35708	0.233575	-1.52875	0.126325	0.261265	107.982	-0.478282	0.229019	-2.08839	0.0367627	0.086629	107.982	-0.121202	0.209213	0.579326	0.56237	0.674702
2700099C18Rik	70	142	196	142	1	9	13	18	14	138	126	157	2.44252	4.13884	6.03708	3.96541	0.0519964	0.47549	0.591662	1.06273	0.773601	8.03435	5.61178	6.49907	76.6247	-0.693446	0.423799	-1.63626	0.101785	0.223752	76.6247	-3.51794	0.445683	-7.89337	2.94129e-15	1.22604e-13	76.6247	-2.8245	0.416076	6.78843	1.13364e-11	2.53173e-10
2810001G20Rik	211	333	422	260	173	142	147	113	129	218	333	296	7.36246	9.70586	12.9982	7.26062	8.99538	7.50218	6.69034	6.67161	7.12818	12.6919	14.8311	12.253	220.292	-0.506747	0.22342	-2.26814	0.0233208	0.0746364	220.292	-0.841985	0.217403	-3.87292	0.000107538	0.000653086	220.292	-0.335238	0.199843	1.67751	0.0934426	0.170177
2810002D19Rik	48	97	107	85	35	29	56	29	20	60	48	48	1.67487	2.82723	3.29575	2.37366	1.81987	1.53214	2.5487	1.71218	1.10514	3.49319	2.13782	1.98698	51.182	0.0141522	0.355798	0.0397759	0.968272	0.983051	51.182	-0.52588	0.351709	-1.49521	0.134859	0.240494	51.182	-0.540032	0.318574	1.69515	0.0900461	0.16531
2810004N23Rik	393	579	659	618	262	261	252	278	259	228	294	207	13.713	16.876	20.2981	17.2579	13.6231	13.7892	11.4691	16.4133	14.3116	13.2741	13.0942	8.56884	333.435	0.552666	0.200626	2.75471	0.00587436	0.0262997	333.435	0.259278	0.194352	1.33407	0.182181	0.301592	333.435	-0.293388	0.175044	1.67608	0.0937224	0.170544
2810006K23Rik	314	496	416	415	231	218	281	211	223	240	310	272	10.9565	14.4568	12.8134	11.5891	12.0112	11.5174	12.789	12.4576	12.3224	13.9728	13.8068	11.2595	289.535	-0.0596757	0.14948	-0.399222	0.68973	0.807706	289.535	-0.0877438	0.145868	-0.601529	0.547488	0.669288	289.535	-0.0280681	0.131751	0.21304	0.831296	0.886399
2810013P06Rik	756	915	1322	969	739	585	835	574	624	535	706	649	26.3792	26.6693	40.7195	27.0598	38.4253	30.9069	38.0029	33.8894	34.4805	31.1476	31.4438	26.8656	745.286	0.0192489	0.173678	0.110831	0.91175	0.952079	745.286	0.237825	0.166787	1.42592	0.15389	0.265054	745.286	0.218576	0.152169	-1.4364	0.150887	0.248763
2810021J22Rik	411	419	420	486	203	209	249	210	217	207	205	281	14.3411	12.2125	12.9366	13.5718	10.5553	11.0419	11.3326	12.3986	11.9908	12.0515	9.13028	11.6321	276.487	0.280391	0.146462	1.91444	0.0555644	0.143634	276.487	0.0694352	0.143849	0.482695	0.629312	0.739395	276.487	-0.210956	0.128062	1.6473	0.0994966	0.178986
2810025M15Rik	271	330	357	310	276	216	194	154	160	462	595	345	9.45605	9.61842	10.9961	8.65689	14.351	11.4118	8.82942	9.09228	8.84116	26.8976	26.5001	14.2814	306.873	-1.21891	0.2452	-4.9711	6.65743e-07	1.79046e-05	306.873	-1.10083	0.235975	-4.66505	3.08543e-06	2.86935e-05	306.873	0.118077	0.218433	-0.540564	0.588808	0.69729
2810029C07Rik	155	167	201	147	109	100	94	90	128	92	156	163	5.40844	4.8675	6.19109	4.10504	5.66761	5.28323	4.27817	5.31367	7.07293	5.35623	6.94792	6.74744	129.829	-0.309914	0.223961	-1.38379	0.166424	0.319322	129.829	-0.208036	0.217847	-0.954965	0.339595	0.478065	129.829	0.101879	0.198424	-0.51344	0.607644	0.713465
2810032G03Rik	12	22	11	26	41	24	22	6	7	10	26	31	0.418718	0.641228	0.338816	0.726062	2.13185	1.26797	1.00127	0.354245	0.386801	0.582199	1.15799	1.28326	19.8692	-0.928951	0.625736	-1.48457	0.137657	0.277355	19.8692	0.0248666	0.595607	0.04175	0.966698	0.980153	19.8692	0.953817	0.552222	-1.72723	0.0841255	0.156525
2810047C21Rik1	21	20	34	30	8	11	54	9	11	2	8	2	0.732757	0.582935	1.04725	0.837764	0.415971	0.581155	2.45767	0.531367	0.60783	0.11644	0.356304	0.0827907	16.123	2.09906	0.781644	2.68545	0.00724329	0.0307629	16.123	2.3105	0.761101	3.03573	0.00239958	0.00935016	16.123	0.211431	0.602707	-0.350802	0.725737	0.807442
2810403A07Rik	1299	1731	1973	2098	454	856	748	621	938	623	1130	1907	45.3262	50.453	60.7712	58.5876	23.6064	45.2244	34.0433	36.6643	51.8313	36.271	50.3279	78.9409	1104.53	-0.0377208	0.272972	-0.138186	0.890094	0.937916	1104.53	-0.528846	0.261692	-2.02087	0.0432928	0.0987761	1104.53	-0.491125	0.240124	2.0453	0.0408258	0.0871428
2810403D21Rik	100	119	91	74	67	45	64	34	74	43	48	34	3.48932	3.46846	2.80293	2.06648	3.48376	2.37745	2.9128	2.00739	4.08904	2.50346	2.13782	1.40744	63.2281	0.560857	0.332869	1.68492	0.0920037	0.207333	63.2281	0.572317	0.324308	1.76473	0.0776084	0.157127	63.2281	0.0114597	0.285179	-0.0401844	0.967946	0.979989
2810408A11Rik	92	113	203	138	27	26	31	18	4	58	71	108	3.21017	3.29358	6.25269	3.85371	1.4039	1.37364	1.41089	1.06273	0.221029	3.37675	3.16219	4.4707	63.8955	0.176841	0.409253	0.432108	0.665663	0.790139	63.8955	-1.74045	0.412785	-4.21635	2.48286e-05	0.000180784	63.8955	-1.91729	0.378282	5.06842	4.01132e-07	3.90115e-06
2810408I11Rik	15	41	26	26	3	5	13	12	5	32	28	43	0.523398	1.19502	0.800837	0.726062	0.155989	0.264161	0.591662	0.70849	0.276286	1.86304	1.24706	1.78	19.5633	-1.00008	0.495629	-2.01781	0.0436115	0.11993	19.5633	-2.02832	0.513299	-3.95153	7.76527e-05	0.000490678	19.5633	-1.02824	0.482998	2.12886	0.0332655	0.0739351
2810410L24Rik	136	244	262	177	81	65	55	28	62	108	150	217	4.74547	7.1118	8.06997	4.94281	4.21171	3.4341	2.50319	1.65314	3.42595	6.28775	6.68069	8.98279	119.808	-0.236721	0.302953	-0.781378	0.43458	0.604108	119.808	-1.26521	0.298617	-4.23691	2.26612e-05	0.000166509	119.808	-1.02849	0.274048	3.75297	0.000174752	0.000848278
2810417H13Rik	318	750	785	547	28	23	35	51	42	410	498	299	11.096	21.8601	24.1791	15.2752	1.4559	1.21514	1.59294	3.01108	2.3208	23.8702	22.1799	12.3772	271.155	-0.103998	0.330553	-0.314618	0.753052	0.851644	271.155	-3.34908	0.332802	-10.0633	8.02791e-24	6.8995e-22	271.155	-3.24508	0.307715	10.5458	5.31465e-26	4.32466e-24
2810428I15Rik	884	1281	1080	877	829	563	644	504	569	976	1077	719	30.8456	37.337	33.2655	24.4906	43.105	29.7446	29.31	29.7566	31.4414	56.8226	47.9674	29.7633	818.387	-0.509369	0.226648	-2.2474	0.0246146	0.0779225	818.387	-0.455886	0.217349	-2.09749	0.0359506	0.0850166	818.387	0.0534826	0.199611	-0.267934	0.78875	0.854796
2810429I04Rik	11	34	16	19	4	4	15	7	7	9	4	8	0.383825	0.990989	0.492823	0.530584	0.207986	0.211329	0.682687	0.413286	0.386801	0.523979	0.178152	0.331163	10.2984	0.8284	0.665396	1.24497	0.213142	0.379056	10.2984	0.177601	0.668062	0.265845	0.790359	0.856539	10.2984	-0.650799	0.574153	1.13349	0.257007	0.376202
2810454H06Rik	119	112	184	126	46	55	35	52	44	39	45	72	4.15229	3.26443	5.66746	3.51861	2.39183	2.90577	1.59294	3.07012	2.43132	2.27058	2.00421	2.98047	69.9932	0.774507	0.305767	2.53299	0.0113093	0.0432092	69.9932	0.0257878	0.303387	0.0849998	0.932262	0.957421	69.9932	-0.748719	0.26714	2.80272	0.00506737	0.0155726
2810459M11Rik	323	116	60	81	124	125	202	177	268	93	30	68	11.2705	3.38102	1.84809	2.26196	6.44755	6.60403	9.19352	10.4502	14.8089	5.41445	1.33614	2.81488	146.418	0.560183	0.5617	0.9973	0.318619	0.495349	146.418	1.58056	0.537181	2.94232	0.00325767	0.0120551	146.418	1.02037	0.488265	-2.0898	0.0366362	0.0800086
2810468N07Rik	43	54	20	28	49	39	27	36	22	28	49	43	1.50041	1.57392	0.616029	0.781913	2.54782	2.06046	1.22884	2.12547	1.21566	1.63016	2.18236	1.78	37.1553	-0.743644	0.421956	-1.76237	0.0780064	0.184073	37.1553	-0.0273794	0.404034	-0.0677652	0.945973	0.966893	37.1553	0.716264	0.372707	-1.92179	0.0546322	0.110624
2810474O19Rik	535	547	501	704	150	284	309	223	303	165	235	451	18.6678	15.9433	15.4315	19.6595	7.79946	15.0044	14.0634	13.1661	16.7429	9.60628	10.4664	18.6693	338.323	0.429284	0.271077	1.58362	0.11328	0.241224	338.323	0.0453402	0.261183	0.173596	0.862183	0.908881	338.323	-0.383944	0.237825	1.6144	0.106442	0.189024
2900005J15Rik	46	58	50	69	13	41	11	18	42	10	11	58	1.60509	1.69051	1.54007	1.92686	0.675953	2.16612	0.500637	1.06273	2.3208	0.582199	0.489917	2.40093	32.7506	0.533673	0.611315	0.872991	0.382668	0.556833	32.7506	0.199759	0.593203	0.336746	0.736309	0.819263	32.7506	-0.333914	0.533763	0.625585	0.531587	0.646852
2900008C10Rik	160	197	195	197	198	135	128	82	120	151	129	93	5.58291	5.74191	6.00628	5.50131	10.2953	7.13236	5.8256	4.84135	6.63087	8.7912	5.7454	3.84977	146.636	-0.0949023	0.294405	-0.322353	0.747185	0.847138	146.636	0.188761	0.283416	0.666021	0.505398	0.632646	146.636	0.283663	0.257803	-1.10031	0.271198	0.39169
2900011O08Rik	6	5	10	5	18	11	9	10	11	14	16	26	0.209359	0.145734	0.308014	0.139627	0.935935	0.581155	0.409612	0.590408	0.60783	0.815079	0.712607	1.07628	12.6116	-2.12581	0.557462	-3.81338	0.000137082	0.00137325	12.6116	-0.481464	0.499689	-0.963528	0.335283	0.473519	12.6116	1.64435	0.513662	-3.20123	0.00136843	0.00504441
2900026A02Rik	1437	922	774	1512	743	912	1091	962	932	520	892	956	50.1415	26.8733	23.8403	42.2233	38.6333	48.183	49.6541	56.7972	51.4998	30.2743	39.7278	39.574	960.444	-0.0311964	0.241654	-0.129095	0.897282	0.94283	960.444	0.421659	0.231325	1.8228	0.0683338	0.142227	960.444	0.452855	0.211891	-2.13721	0.0325807	0.0727992
2900041M22Rik	6	15	21	6	16	4	24	5	13	7	25	4	0.209359	0.437201	0.64683	0.167553	0.831942	0.211329	1.0923	0.295204	0.718344	0.407539	1.11345	0.165581	12.1578	-0.623651	0.788222	-0.791212	0.42882	0.59915	12.1578	0.169304	0.753622	0.224653	0.822249	0.880681	12.1578	0.792954	0.691749	-1.1463	0.251669	0.370018
2900052N01Rik	86	17	77	34	75	73	29	32	20	55	131	129	3.00081	0.495494	2.37171	0.949465	3.89973	3.85676	1.31986	1.88931	1.10514	3.20209	5.83447	5.34	64.2292	-1.49764	0.569226	-2.63101	0.00851316	0.0349057	64.2292	-0.991102	0.54532	-1.81747	0.0691454	0.143526	64.2292	0.506538	0.505837	-1.00139	0.31664	0.441002
2900055J20Rik	14	17	3	22	11	3	2	0	1	0	1	6	0.488504	0.495494	0.0924043	0.61436	0.57196	0.158497	0.091025	0	0.0552572	0	0.0445379	0.248372	5.52301	2.0561	1.24008	1.65803	0.0973113	0.216376	5.52301	0.79358	1.23457	0.6428	0.520354	0.645872	5.52301	-1.26252	1.03378	1.22127	0.221985	0.337266
2900057B20Rik	1	1	8	2	0	4	1	1	4	2	14	31	0.0348932	0.0291467	0.246411	0.0558509	0	0.211329	0.0455125	0.0590408	0.221029	0.11644	0.623531	1.28326	5.6505	-2.89074	1.12777	-2.56323	0.0103704	0.0404195	5.6505	-2.67173	1.10186	-2.42475	0.0153188	0.0431181	5.6505	0.219011	1.09052	-0.200831	0.84083	0.893203
2900076A07Rik	241	361	270	234	194	228	165	82	283	225	412	429	8.40926	10.522	8.31639	6.53456	10.0873	12.0458	7.50956	4.84135	15.6378	13.0995	18.3496	17.7586	257.018	-0.958848	0.316501	-3.02953	0.00244935	0.0133441	257.018	-0.711488	0.303692	-2.34279	0.0191399	0.0516042	257.018	0.24736	0.279892	-0.883769	0.376821	0.502187
2900079G21Rik	3	12	15	25	14	0	1	1	3	0	2	0	0.10468	0.349761	0.462021	0.698136	0.72795	0	0.0455125	0.0590408	0.165772	0	0.0890759	0	5.21704	3.71693	1.58123	2.35066	0.0187401	0.0632583	5.21704	2.69891	1.56579	1.72367	0.0847683	0.168064	5.21704	-1.01803	1.1058	0.920621	0.357248	0.483303
2900097C17Rik	8919	9337	6166	11493	6078	6002	6746	5241	5542	4717	5557	6353	311.212	272.143	189.922	320.947	316.034	317.099	307.027	309.433	306.236	274.623	247.497	262.985	6632.76	0.0639664	0.158451	0.403698	0.686434	0.805112	6632.76	0.249818	0.151601	1.64786	0.0993818	0.190639	6632.76	0.185851	0.139118	-1.33592	0.181574	0.287827
3000002C10Rik	133	167	124	78	47	93	78	78	78	37	78	114	4.64079	4.8675	3.81938	2.17819	2.44383	4.9134	3.54997	4.60518	4.31007	2.15414	3.47396	4.71907	88.1922	0.158817	0.353202	0.44965	0.652963	0.78021	88.1922	0.191151	0.34157	0.559626	0.575735	0.694167	88.1922	0.0323342	0.308781	-0.104716	0.916601	0.945074
3010001F23Rik	65	83	62	50	19	23	30	21	22	32	47	39	2.26806	2.41918	1.90969	1.39627	0.987932	1.21514	1.36537	1.23986	1.21566	1.86304	2.09328	1.61442	37.8212	0.104738	0.312075	0.335617	0.73716	0.840256	37.8212	-0.621042	0.318552	-1.94958	0.0512262	0.112838	37.8212	-0.72578	0.285307	2.54386	0.0109637	0.0297538
3010026O09Rik	222	278	331	251	125	87	105	71	65	211	303	163	7.74628	8.10279	10.1953	7.00929	6.49955	4.59641	4.77881	4.1919	3.59172	12.2844	13.495	6.74744	172.306	-0.389766	0.26756	-1.45675	0.145187	0.288563	172.306	-1.19246	0.261907	-4.55298	5.28906e-06	4.62354e-05	172.306	-0.80269	0.240709	3.33468	0.000853963	0.00338971
3100003L05Rik	44	34	54	21	23	22	10	8	16	18	46	36	1.5353	0.990989	1.66328	0.586435	1.19592	1.16231	0.455125	0.472326	0.884116	1.04796	2.04875	1.49023	26.1296	-0.367625	0.492874	-0.745879	0.455741	0.622104	26.1296	-0.881816	0.487942	-1.80722	0.0707285	0.146197	26.1296	-0.514192	0.447394	1.1493	0.250431	0.368658
3110001I22Rik	47	51	51	56	38	17	33	27	22	36	54	34	1.63998	1.48648	1.57087	1.56383	1.97586	0.898148	1.50191	1.5941	1.21566	2.09592	2.40505	1.40744	37.372	-0.327384	0.332911	-0.983399	0.325411	0.502081	37.372	-0.449181	0.329764	-1.36213	0.173158	0.289504	37.372	-0.121797	0.300147	0.405789	0.684898	0.775025
3110002H16Rik	426	465	343	392	297	399	590	493	486	167	268	365	14.8645	13.5532	10.5649	10.9468	15.4429	21.0801	26.8524	29.1071	26.855	9.72272	11.9362	15.1093	397.822	0.022821	0.237335	0.0961551	0.923397	0.958549	397.822	0.958331	0.226904	4.22351	2.40527e-05	0.000175804	397.822	0.93551	0.206346	-4.53371	5.79577e-06	4.31034e-05
3110009E18Rik	37	39	43	46	11	21	28	23	29	43	63	38	1.29105	1.13672	1.32446	1.28457	0.57196	1.10948	1.27435	1.35794	1.60246	2.50346	2.80589	1.57302	34.4373	-0.861537	0.362275	-2.37813	0.0174009	0.059861	34.4373	-0.953717	0.358147	-2.66292	0.00774662	0.024777	34.4373	-0.0921801	0.334004	0.275985	0.78256	0.849808
3110021A11Rik	7	10	17	14	3	14	8	0	13	0	4	11	0.244252	0.291467	0.523624	0.390956	0.155989	0.739652	0.3641	0	0.718344	0	0.178152	0.455349	7.84287	0.741323	1.02776	0.721297	0.470727	0.635529	7.84287	0.868242	0.997086	0.870779	0.383875	0.521955	7.84287	0.126919	0.873284	-0.145336	0.884446	0.923281
3110021N24Rik	27	36	57	52	12	27	39	12	16	3	7	13	0.942116	1.04928	1.75568	1.45212	0.623957	1.42647	1.77499	0.70849	0.884116	0.17466	0.311766	0.53814	22.4785	1.89289	0.554554	3.41335	0.000641693	0.00474692	22.4785	1.63742	0.546088	2.99845	0.00271358	0.0103393	22.4785	-0.255471	0.433083	0.589888	0.555266	0.668024
3110035E14Rik	40	78	55	26	11	17	28	30	26	12	12	9	1.39573	2.27345	1.69408	0.726062	0.57196	0.898148	1.27435	1.77122	1.43669	0.698639	0.534455	0.372558	26.3509	1.52539	0.525134	2.90477	0.00367517	0.0183136	26.3509	1.16725	0.516172	2.26136	0.0237371	0.0611125	26.3509	-0.358146	0.430578	0.831781	0.405532	0.530333
3110039I08Rik	112	78	146	153	56	80	162	57	82	60	125	463	3.90804	2.27345	4.49701	4.27259	2.9118	4.22658	7.37302	3.36533	4.53109	3.49319	5.56724	19.166	126.635	-1.33523	0.481779	-2.77145	0.00558064	0.0253095	126.635	-1.07124	0.462082	-2.31828	0.020434	0.0544408	126.635	0.26399	0.426867	-0.618437	0.536287	0.650707
3110040N11Rik	407	515	440	374	386	323	412	337	325	339	393	314	14.2015	15.0106	13.5526	10.4441	20.0706	17.0648	18.7511	19.8967	17.9586	19.7365	17.5034	12.9981	380.741	-0.329451	0.177965	-1.85121	0.0641391	0.159726	380.741	0.166243	0.170893	0.972791	0.330657	0.469021	380.741	0.495694	0.156031	-3.1769	0.00148858	0.00543102
3110043O21Rik	1450	2152	1810	1749	1054	855	1062	746	935	875	952	791	50.5951	62.7238	55.7506	48.8416	54.8042	45.1716	48.3343	44.0444	51.6655	50.9424	42.4001	32.7437	1135.37	0.376238	0.1623	2.31817	0.0204403	0.0675896	1135.37	0.217627	0.155996	1.39508	0.162991	0.276738	1135.37	-0.158611	0.14222	1.11524	0.264746	0.385025
3110045C21Rik	25	11	13	26	21	6	6	10	3	34	31	16	0.872329	0.320614	0.400419	0.726062	1.09192	0.316994	0.273075	0.590408	0.165772	1.97948	1.38068	0.662326	16.953	-1.2043	0.646489	-1.86283	0.0624865	0.156631	16.953	-1.45349	0.635794	-2.28611	0.0222479	0.0581594	16.953	-0.249197	0.595533	0.418443	0.675623	0.767156
3110052M02Rik	527	645	968	774	323	388	425	257	412	294	330	621	18.3887	18.7996	29.8158	21.6143	16.7948	20.4989	19.3428	15.1735	22.766	17.1167	14.6975	25.7065	464.783	0.207233	0.234457	0.883884	0.376759	0.551315	464.783	-0.0206972	0.225638	-0.0917274	0.926915	0.954107	464.783	-0.22793	0.205903	1.10698	0.268303	0.38901
3110056K07Rik	134	195	211	205	65	85	109	85	101	114	142	288	4.67569	5.68361	6.4991	5.72472	3.37977	4.49074	4.96086	5.01847	5.58098	6.63707	6.32439	11.9219	136.892	-0.558309	0.261719	-2.13324	0.032905	0.0969532	136.892	-0.828599	0.255114	-3.24796	0.00116237	0.00511712	136.892	-0.27029	0.234733	1.15148	0.249535	0.367728
3110057O12Rik	171	190	320	237	30	105	95	67	117	29	53	187	5.96673	5.53788	9.85646	6.61833	1.55989	5.54739	4.32369	3.95573	6.4651	1.68838	2.36051	7.74093	118.981	0.825249	0.48923	1.68683	0.0916357	0.206762	118.981	0.146289	0.471707	0.310128	0.756464	0.832725	118.981	-0.67896	0.428597	1.58414	0.113161	0.19832
3110062M04Rik	98	140	148	115	79	98	93	65	46	130	151	140	3.41953	4.08054	4.55861	3.21143	4.10772	5.17756	4.23266	3.83765	2.54183	7.56859	6.72523	5.79535	106.692	-0.807453	0.246549	-3.27501	0.00105657	0.00694007	106.692	-0.745576	0.240212	-3.10382	0.00191037	0.00772325	106.692	0.0618766	0.222555	-0.278029	0.78099	0.84869
3110070M22Rik	5	7	19	11	11	16	16	8	6	6	6	4	0.174466	0.204027	0.585227	0.30718	0.57196	0.845316	0.7282	0.472326	0.331543	0.349319	0.267228	0.165581	9.65881	0.313414	0.692082	0.452856	0.650652	0.778696	9.65881	1.20828	0.663586	1.82083	0.0686329	0.142733	9.65881	0.894862	0.564529	-1.58515	0.112932	0.198033
3110082I17Rik	364	529	514	414	278	253	193	244	229	275	331	304	12.7011	15.4186	15.8319	11.5611	14.455	13.3666	8.78391	14.406	12.6539	16.0105	14.7421	12.5842	313.791	-0.0558879	0.199382	-0.280305	0.779243	0.869058	313.791	-0.182156	0.192933	-0.944139	0.345099	0.483518	313.791	-0.126268	0.175734	0.718517	0.472439	0.593005
3300002I08Rik	7	28	22	21	3	1	22	6	9	0	9	5	0.244252	0.816109	0.677631	0.586435	0.155989	0.0528323	1.00127	0.354245	0.497315	0	0.400842	0.206977	9.64244	1.48625	0.950452	1.56373	0.117881	0.248429	9.64244	0.998516	0.931408	1.07205	0.283698	0.420747	9.64244	-0.487735	0.795728	0.612942	0.539915	0.653968
3300002P13Rik	99	27	229	188	73	69	65	70	89	127	104	102	3.45442	0.786962	7.05353	5.24999	3.79574	3.64543	2.95831	4.13286	4.91789	7.39393	4.63195	4.22233	100.874	-0.386326	0.488426	-0.790961	0.428967	0.599214	100.874	-0.475935	0.469869	-1.01291	0.311102	0.448774	100.874	-0.0896093	0.431078	0.207873	0.835328	0.889273
3425401B19Rik	249	409	151	134	84	83	70	47	49	21	63	41	8.6884	11.921	4.65102	3.74201	4.3677	4.38508	3.18587	2.77492	2.70761	1.22262	2.80589	1.69721	100.692	1.9178	0.414795	4.62348	3.7735e-06	7.63585e-05	100.692	0.861771	0.403847	2.13391	0.0328504	0.0791784	100.692	-1.05602	0.355234	2.97276	0.00295138	0.00983666
3632451O06Rik	710	684	634	592	521	535	778	644	579	504	645	587	24.7742	19.9364	19.5281	16.5319	27.0901	28.2653	35.4087	38.0223	31.9939	29.3428	28.727	24.2991	625.438	-0.443457	0.17332	-2.5586	0.0105094	0.0407921	625.438	0.22869	0.165924	1.37828	0.168116	0.28318	625.438	0.672147	0.151999	-4.42205	9.77668e-06	6.80453e-05
3632454L22Rik	10	12	8	9	6	24	27	19	16	13	5	12	0.348932	0.349761	0.246411	0.251329	0.311978	1.26797	1.22884	1.12178	0.884116	0.756859	0.22269	0.496744	14.457	-0.699064	0.61746	-1.13216	0.257567	0.431336	14.457	0.991707	0.573113	1.73039	0.0835611	0.166253	14.457	1.69077	0.525783	-3.21572	0.00130118	0.00484673
3830403N18Rik	3	7	2	0	11	0	2	12	11	0	1	1	0.10468	0.204027	0.0616029	0	0.57196	0	0.091025	0.70849	0.60783	0	0.0445379	0.0413954	4.70266	1.60837	1.62889	0.987404	0.323445	0.500309	4.70266	3.70185	1.55467	2.38112	0.0172603	0.0475542	4.70266	2.09349	1.14181	-1.83348	0.0667306	0.129648
3830406C13Rik	456	593	520	592	417	315	358	363	322	346	484	410	15.9113	17.284	16.0167	16.5319	21.6825	16.6422	16.2935	21.4318	17.7928	20.1441	21.5564	16.9721	421.425	-0.249513	0.150724	-1.65543	0.0978375	0.217167	421.425	-0.0595999	0.14561	-0.409311	0.682312	0.78082	421.425	0.189913	0.132697	-1.43117	0.152381	0.250713
3830408C21Rik	95	118	156	115	35	54	57	47	59	81	73	97	3.31485	3.43931	4.80502	3.21143	1.81987	2.85294	2.59421	2.77492	3.26018	4.71581	3.25127	4.01535	77.3403	-0.108468	0.263411	-0.41178	0.6805	0.801671	77.3403	-0.583364	0.261683	-2.22927	0.0257957	0.0653133	77.3403	-0.474896	0.2374	2.00041	0.0454562	0.0951272
3930402G23Rik	69	88	94	56	12	11	25	30	20	29	35	49	2.40763	2.56491	2.89533	1.56383	0.623957	0.581155	1.13781	1.77122	1.10514	1.68838	1.55883	2.02837	38.4751	0.419813	0.390346	1.07549	0.282156	0.457161	38.4751	-0.761673	0.394834	-1.9291	0.0537187	0.117365	38.4751	-1.18149	0.354567	3.33219	0.000861657	0.00341582
4430402I18Rik	54	30	47	41	25	31	50	29	31	28	37	49	1.88423	0.874402	1.44767	1.14494	1.29991	1.6378	2.27562	1.71218	1.71297	1.63016	1.6479	2.02837	37.2579	-0.41413	0.349928	-1.18347	0.236623	0.407641	37.2579	-0.0343584	0.339559	-0.101185	0.919403	0.949762	37.2579	0.379772	0.309	-1.22903	0.219059	0.334048
4631405J19Rik	7	10	13	9	30	26	14	19	23	5	9	23	0.244252	0.291467	0.400419	0.251329	1.55989	1.37364	0.637175	1.12178	1.27092	0.2911	0.400842	0.952093	16.9816	-0.91208	0.565642	-1.61247	0.10686	0.231385	16.9816	1.0899	0.516787	2.10899	0.0349452	0.083166	16.9816	2.00198	0.481562	-4.15727	3.22078e-05	0.000192534
4632404H12Rik	261	300	340	383	106	144	147	109	123	85	173	247	9.10712	8.74402	10.4725	10.6954	5.51162	7.60785	6.69034	6.43545	6.79664	4.94869	7.70506	10.2247	183.313	0.34724	0.227641	1.52539	0.127163	0.262564	183.313	-0.214868	0.222675	-0.964942	0.334574	0.472867	183.313	-0.562108	0.200841	2.79877	0.00512979	0.0157329
4632415L05Rik	632	779	839	827	427	499	475	424	448	301	356	429	22.0525	22.7053	25.8424	23.0944	22.2025	26.3633	21.6184	25.0333	24.7552	17.5242	15.8555	17.7586	511.298	0.459206	0.124386	3.69177	0.000222697	0.00204613	511.298	0.492682	0.120862	4.0764	4.5739e-05	0.00031002	511.298	0.0334767	0.10727	-0.312077	0.754982	0.829661
4632427E13Rik	26	48	49	27	6	16	30	19	14	10	22	27	0.907223	1.39904	1.50927	0.753987	0.311978	0.845316	1.36537	1.12178	0.773601	0.582199	0.979835	1.11767	22.5277	0.342069	0.501488	0.682108	0.495171	0.656811	22.5277	-0.0255483	0.495128	-0.0515994	0.958848	0.975231	22.5277	-0.367617	0.440065	0.83537	0.403509	0.528162
4632428N05Rik	454	491	373	520	262	313	452	280	289	86	226	180	15.8415	14.311	11.4889	14.5212	13.6231	16.5365	20.5716	16.5314	15.9693	5.00691	10.0656	7.45116	312.639	0.896442	0.22605	3.96568	7.31865e-05	0.000841444	312.639	1.14303	0.217667	5.25128	1.51045e-07	1.86646e-06	312.639	0.246587	0.193913	-1.27164	0.203501	0.314654
4732471J01Rik	10	16	39	32	7	8	6	2	4	8	11	37	0.348932	0.466348	1.20126	0.893615	0.363975	0.422658	0.273075	0.118082	0.221029	0.465759	0.489917	1.53163	13.1225	-0.199131	0.654672	-0.304169	0.760999	0.85723	13.1225	-1.57269	0.673303	-2.33579	0.0195023	0.052415	13.1225	-1.37356	0.618955	2.21917	0.0264755	0.0614787
4732491K20Rik	111	173	181	130	109	93	115	112	98	110	96	122	3.87314	5.04239	5.57506	3.63031	5.66761	4.9134	5.23394	6.61257	5.41521	6.40419	4.27564	5.05023	119.121	-0.20422	0.230134	-0.887395	0.374866	0.54967	119.121	0.0914014	0.222943	0.409976	0.681824	0.780495	119.121	0.295621	0.201774	-1.46511	0.142891	0.238563
4831440E17Rik	122	137	208	153	43	79	81	56	92	45	73	128	4.25697	3.9931	6.4067	4.27259	2.23584	4.17375	3.68651	3.30628	5.08367	2.6199	3.25127	5.29861	93.8104	0.338181	0.323858	1.04422	0.296381	0.471923	93.8104	-0.0183385	0.315477	-0.0581294	0.953646	0.971765	93.8104	-0.356519	0.284233	1.25432	0.209725	0.322205
4833417C18Rik	13	7	24	23	7	9	1	4	3	11	5	12	0.453611	0.204027	0.739234	0.642285	0.363975	0.47549	0.0455125	0.236163	0.165772	0.640419	0.22269	0.496744	9.04779	0.181581	0.739626	0.245504	0.806066	0.886308	9.04779	-0.81397	0.750869	-1.08404	0.278348	0.415026	9.04779	-0.995551	0.676891	1.47077	0.141353	0.23633
4833418N02Rik	79	71	113	69	31	56	94	100	96	54	46	70	2.75656	2.06942	3.48056	1.92686	1.61189	2.95861	4.27817	5.90408	5.3047	3.14387	2.04875	2.89767	74.108	-0.0748589	0.401369	-0.186509	0.852046	0.913897	74.108	0.573503	0.384882	1.49008	0.136204	0.242144	74.108	0.648362	0.348817	-1.85875	0.0630632	0.124057
4833419F23Rik	16	34	11	7	12	5	10	7	10	12	26	12	0.558291	0.990989	0.338816	0.195478	0.623957	0.264161	0.455125	0.413286	0.552572	0.698639	1.15799	0.496744	13.0256	-0.592505	0.625223	-0.94767	0.343297	0.519289	13.0256	-0.764282	0.61692	-1.23887	0.215395	0.342242	13.0256	-0.171777	0.568782	0.302008	0.762646	0.835204
4833420G17Rik	264	355	410	369	54	127	107	84	124	79	113	289	9.2118	10.3471	12.6286	10.3045	2.80781	6.7097	4.86984	4.95943	6.8519	4.59937	5.03279	11.9633	174.328	0.556939	0.346557	1.60706	0.108041	0.232873	174.328	-0.463533	0.336203	-1.37873	0.167979	0.28298	174.328	-1.02047	0.30601	3.33477	0.000853699	0.00338971
4833422C13Rik	21	9	15	15	10	17	12	8	21	16	10	41	0.732757	0.262321	0.462021	0.418882	0.519964	0.898148	0.54615	0.472326	1.1604	0.931518	0.445379	1.69721	16.5031	-1.142	0.584174	-1.9549	0.0505949	0.134009	16.5031	-0.518022	0.560463	-0.924275	0.355343	0.493916	16.5031	0.623979	0.526106	-1.18603	0.23561	0.352608
4833423E24Rik	21	14	6	11	1	8	5	0	1	8	7	8	0.732757	0.408054	0.184809	0.30718	0.0519964	0.422658	0.227562	0	0.0552572	0.465759	0.311766	0.331163	6.75595	0.145274	0.873832	0.16625	0.867961	0.924141	6.75595	-1.25575	0.9015	-1.39296	0.163632	0.27743	6.75595	-1.40103	0.819202	1.71023	0.0872227	0.161132
4833439L19Rik	2650	3627	3249	4373	1844	1728	2116	1708	1620	1746	2161	1968	92.4669	105.715	100.074	122.118	95.8814	91.2941	96.3044	100.842	89.5167	101.652	96.2465	81.4661	2265.99	0.175422	0.123681	1.41833	0.156093	0.304736	2265.99	0.0259177	0.118786	0.218188	0.827283	0.884258	2265.99	-0.149504	0.10859	1.37678	0.168581	0.271097
4921504A21Rik	42	83	83	52	47	36	45	32	31	22	29	40	1.46551	2.41918	2.55652	1.45212	2.44383	1.90196	2.04806	1.88931	1.71297	1.28084	1.2916	1.65581	42.7059	0.480885	0.333202	1.44322	0.148957	0.293843	42.7059	0.499914	0.327284	1.52746	0.126646	0.228983	42.7059	0.0190283	0.283631	-0.0670884	0.946511	0.965508
4921507L20Rik	9	4	11	13	7	5	3	0	2	5	10	27	0.314039	0.116587	0.338816	0.363031	0.363975	0.264161	0.136537	0	0.110514	0.2911	0.445379	1.11767	7.45656	-1.14166	0.81365	-1.40314	0.160576	0.311342	7.45656	-1.8211	0.82625	-2.20405	0.0275208	0.0688831	7.45656	-0.679433	0.779047	0.872134	0.383135	0.508432
4921507P07Rik	35	25	33	29	40	31	40	39	27	12	21	32	1.22126	0.728668	1.01645	0.809838	2.07986	1.6378	1.8205	2.30259	1.49195	0.698639	0.935297	1.32465	31.0238	-0.0891151	0.376352	-0.236787	0.812822	0.890536	31.0238	0.899748	0.358637	2.5088	0.0121142	0.0356049	31.0238	0.988863	0.315319	-3.13607	0.00171226	0.00614597
4921524J17Rik	253	359	410	436	205	149	211	161	136	288	316	256	8.82797	10.4637	12.6286	12.1755	10.6593	7.87201	9.60313	9.50557	7.51499	16.7673	14.074	10.5972	252.341	-0.320821	0.206429	-1.55414	0.120151	0.252031	252.341	-0.608869	0.2007	-3.03372	0.00241558	0.00939098	252.341	-0.288048	0.183786	1.5673	0.117045	0.203402
4921531C22Rik	185	166	201	226	166	133	155	176	106	115	119	117	6.45524	4.83836	6.19109	6.31115	8.6314	7.02669	7.05444	10.3912	5.85727	6.69529	5.30002	4.84326	153.686	0.088973	0.230219	0.386471	0.699148	0.81459	153.686	0.4773	0.222129	2.14875	0.0316541	0.0768886	153.686	0.388327	0.199367	-1.9478	0.051439	0.105287
4921536K21Rik	41	33	34	39	24	26	24	15	27	5	33	17	1.43062	0.961842	1.04725	1.08909	1.24791	1.37364	1.0923	0.885612	1.49195	0.2911	1.46975	0.703721	25.2647	0.436176	0.465876	0.936249	0.349145	0.52468	25.2647	0.545153	0.454948	1.19828	0.23081	0.360372	25.2647	0.108977	0.397644	-0.274057	0.784041	0.851018
4930402H24Rik	1144	1183	1190	1673	491	530	539	436	423	305	625	1039	39.9178	34.4806	36.6537	46.7193	25.5302	28.0011	24.5312	25.7418	23.3738	17.7571	27.8362	43.0098	721.272	0.414958	0.233424	1.7777	0.0754524	0.179866	721.272	-0.218045	0.224519	-0.971166	0.331466	0.469855	721.272	-0.633003	0.205237	3.08425	0.00204069	0.00714544
4930404N11Rik	210	280	163	225	129	166	158	151	153	149	187	197	7.32757	8.16109	5.02063	6.28323	6.70753	8.77016	7.19097	8.91516	8.45436	8.67477	8.3286	8.15489	177.616	-0.323614	0.199322	-1.62358	0.104466	0.227847	177.616	-0.0674975	0.192967	-0.349787	0.726499	0.812361	177.616	0.256117	0.175748	-1.4573	0.145034	0.24156
4930405A21Rik	19	34	38	22	18	25	10	20	20	25	27	34	0.66297	0.990989	1.17045	0.61436	0.935935	1.32081	0.455125	1.18082	1.10514	1.4555	1.20252	1.40744	24.1395	-0.653667	0.428953	-1.52387	0.127542	0.263133	24.1395	-0.446656	0.418955	-1.06612	0.28637	0.423315	24.1395	0.207011	0.386543	-0.535546	0.592273	0.70047
4930412C18Rik	29	12	18	21	17	9	36	20	26	8	9	12	1.0119	0.349761	0.554426	0.586435	0.883939	0.47549	1.63845	1.18082	1.43669	0.465759	0.400842	0.496744	18.3068	0.452611	0.561198	0.806509	0.41995	0.591551	18.3068	1.30791	0.538791	2.42749	0.0152038	0.0428199	18.3068	0.855298	0.460705	-1.8565	0.0633826	0.124535
4930413F20Rik	8	15	3	10	12	10	7	5	4	25	14	4	0.279145	0.437201	0.0924043	0.279255	0.623957	0.528323	0.318587	0.295204	0.221029	1.4555	0.623531	0.165581	10.2715	-1.43557	0.764367	-1.87811	0.0603657	0.152489	10.2715	-0.888911	0.73471	-1.20988	0.226325	0.354892	10.2715	0.546656	0.696106	-0.785306	0.432274	0.555471
4930413G21Rik	665	1008	850	932	524	505	325	368	391	471	546	515	23.204	29.3799	26.1812	26.0265	27.2461	26.6803	14.7916	21.727	21.6056	27.4216	24.3177	21.3186	559.752	0.106905	0.199581	0.535648	0.592202	0.737189	559.752	-0.119462	0.192255	-0.621376	0.534352	0.658478	559.752	-0.226368	0.175485	1.28995	0.197067	0.307061
4930415O20Rik	30	45	21	47	26	14	27	8	24	51	40	57	1.0468	1.3116	0.64683	1.3125	1.35191	0.739652	1.22884	0.472326	1.32617	2.96921	1.78152	2.35954	31.9495	-1.12711	0.414553	-2.71886	0.00655067	0.0286402	31.9495	-1.19887	0.407693	-2.94061	0.00327571	0.0121043	31.9495	-0.0717517	0.382701	0.187487	0.851279	0.900364
4930417O13Rik	70	113	96	173	21	23	18	5	18	69	107	194	2.44252	3.29358	2.95694	4.8311	1.09192	1.21514	0.819225	0.295204	0.99463	4.01717	4.76556	8.0307	67.104	-0.730826	0.376892	-1.93909	0.0524908	0.137548	67.104	-2.66315	0.388384	-6.857	7.03203e-12	1.8873e-10	67.104	-1.93232	0.361746	5.34166	9.21013e-08	1.03906e-06
4930417O22Rik	4	7	8	5	2	10	13	6	10	4	0	2	0.139573	0.204027	0.246411	0.139627	0.103993	0.528323	0.591662	0.354245	0.552572	0.23288	0	0.0827907	6.13256	0.883986	0.968728	0.912522	0.361494	0.53701	6.13256	2.10996	0.926412	2.27756	0.0227526	0.0591652	6.13256	1.22598	0.733833	-1.67065	0.0947909	0.17212
4930426L09Rik	14	17	18	13	6	8	15	1	8	11	8	7	0.488504	0.495494	0.554426	0.363031	0.311978	0.422658	0.682687	0.0590408	0.442058	0.640419	0.356304	0.289767	9.8596	0.170353	0.650553	0.261859	0.79343	0.879048	9.8596	-0.117268	0.64766	-0.181063	0.856318	0.904568	9.8596	-0.287621	0.574569	0.500585	0.616663	0.721177
4930427A07Rik	410	649	560	747	86	98	148	128	149	244	268	381	14.3062	18.9162	17.2488	20.8603	4.47169	5.17756	6.73585	7.55722	8.23333	14.2057	11.9362	15.7716	280.785	0.352658	0.21987	1.60394	0.108727	0.234137	280.785	-1.12019	0.216814	-5.16659	2.38402e-07	2.84927e-06	280.785	-1.47285	0.197696	7.45006	9.33005e-14	2.71869e-12
4930429B21Rik	31	45	55	47	38	50	87	53	64	14	27	36	1.08169	1.3116	1.69408	1.3125	1.97586	2.64161	3.95959	3.12916	3.53646	0.815079	1.20252	1.49023	46.6306	0.191504	0.354356	0.540429	0.588901	0.734829	46.6306	1.36634	0.337085	4.05339	5.04816e-05	0.000336207	46.6306	1.17483	0.29193	-4.02436	5.71305e-05	0.000318988
4930429F24Rik	43	48	31	49	21	26	40	37	17	25	17	41	1.50041	1.39904	0.954844	1.36835	1.09192	1.37364	1.8205	2.18451	0.939373	1.4555	0.757145	1.69721	31.9409	0.00330188	0.410676	0.00804012	0.993585	0.997301	31.9409	0.186124	0.400067	0.465232	0.641765	0.7488	31.9409	0.182822	0.357922	-0.510789	0.609499	0.715181
4930430F08Rik	246	243	296	215	153	177	167	154	187	160	144	183	8.58372	7.08266	9.11722	6.00397	7.95545	9.35131	7.60058	9.09228	10.3331	9.31518	6.41346	7.57535	190.042	-0.0103117	0.208775	-0.0493915	0.960607	0.97901	190.042	0.193937	0.202004	0.960066	0.337022	0.475317	190.042	0.204249	0.182414	-1.1197	0.262841	0.382728
4930432K21Rik	88	119	91	62	6	26	15	9	8	22	37	29	3.0706	3.46846	2.80293	1.73138	0.311978	1.37364	0.682687	0.531367	0.442058	1.28084	1.6479	1.20047	35.8062	1.00609	0.439588	2.28871	0.0220961	0.0717373	35.8062	-1.03976	0.454162	-2.2894	0.022056	0.0578256	35.8062	-2.04585	0.405713	5.04261	4.59226e-07	4.41561e-06
4930447C04Rik	358	353	837	509	77	367	274	146	293	94	153	1375	12.4918	10.2888	25.7808	14.2141	4.00372	19.3894	12.4704	8.61996	16.1904	5.47267	6.81431	56.9186	371.987	-0.556317	0.804722	-0.691315	0.489367	0.651593	371.987	-0.927337	0.770117	-1.20415	0.228531	0.357471	371.987	-0.371021	0.707456	0.524444	0.59997	0.707005
4930447M23Rik	57	47	52	57	41	27	12	10	12	28	45	53	1.98891	1.3699	1.60167	1.59175	2.13185	1.42647	0.54615	0.590408	0.663087	1.63016	2.00421	2.19395	34.2503	-0.251467	0.452455	-0.555782	0.57836	0.726714	34.2503	-0.861064	0.447464	-1.92432	0.0543144	0.11843	34.2503	-0.609597	0.40927	1.48947	0.136363	0.229466
4930447N08Rik	29	12	19	22	12	11	5	15	15	16	14	20	1.0119	0.349761	0.585227	0.61436	0.623957	0.581155	0.227562	0.885612	0.828859	0.931518	0.623531	0.827907	15.6231	-0.313355	0.5425	-0.577613	0.563525	0.714708	15.6231	-0.344233	0.533894	-0.64476	0.519083	0.644766	15.6231	-0.0308776	0.485496	0.0636002	0.949289	0.967567
4930451G09Rik	148	182	156	158	69	66	75	71	60	79	99	118	5.16419	5.30471	4.80502	4.41222	3.58775	3.48693	3.41344	4.1919	3.31543	4.59937	4.40926	4.88465	99.583	0.0858155	0.187454	0.457794	0.647101	0.776541	99.583	-0.367371	0.189447	-1.93917	0.0524802	0.114992	99.583	-0.453186	0.168688	2.68654	0.00721955	0.0210371
4930452B06Rik	1197	2519	1713	1462	623	1004	834	717	632	612	660	512	41.7671	73.4206	52.7628	40.827	32.3938	53.0436	37.9574	42.3323	34.9226	35.6306	29.395	21.1944	957.018	0.86233	0.245103	3.51823	0.000434428	0.00348682	957.018	0.482907	0.235149	2.05362	0.0400121	0.0928277	957.018	-0.379423	0.214634	1.76777	0.0770999	0.145993
4930453N24Rik	332	521	576	472	329	283	382	289	391	367	386	345	11.5845	15.1854	17.7416	13.1808	17.1068	14.9515	17.3858	17.0628	21.6056	21.3667	17.1916	14.2814	383.552	-0.284824	0.197312	-1.44352	0.148873	0.293715	383.552	0.00347246	0.189725	0.0183026	0.985397	0.991156	383.552	0.288297	0.173423	-1.66239	0.0964345	0.174421
4930455G09Rik	15	7	9	15	9	5	10	17	14	37	21	11	0.523398	0.204027	0.277213	0.418882	0.467968	0.264161	0.455125	1.00369	0.773601	2.15414	0.935297	0.455349	15.3171	-1.72022	0.644175	-2.67042	0.00757566	0.0318736	15.3171	-0.987166	0.614852	-1.60553	0.108376	0.203578	15.3171	0.733053	0.588021	-1.24664	0.212528	0.325712
4930473A02Rik	24	23	13	33	14	15	5	4	20	22	14	21	0.837436	0.670375	0.400419	0.92154	0.72795	0.792484	0.227562	0.236163	1.10514	1.28084	0.623531	0.869302	16.7843	-0.376342	0.588343	-0.639665	0.522391	0.681406	16.7843	-0.575882	0.578494	-0.995486	0.3195	0.457651	16.7843	-0.19954	0.529138	0.377104	0.706096	0.792157
4930480K23Rik	166	256	74	94	106	125	36	33	32	22	28	130	5.79227	7.46156	2.27931	2.62499	5.51162	6.60403	1.63845	1.94835	1.76823	1.28084	1.24706	5.3814	84.0653	0.777859	0.621755	1.25107	0.210909	0.376179	84.0653	0.400705	0.598004	0.670071	0.502813	0.630546	84.0653	-0.377154	0.543711	0.693665	0.487892	0.607139
4930481A15Rik	222	391	273	256	159	187	168	120	82	76	219	140	7.74628	11.3964	8.40879	7.14892	8.26743	9.87963	7.6461	7.0849	4.53109	4.42471	9.75381	5.79535	177.799	0.378249	0.304436	1.24246	0.214068	0.38004	177.799	0.165269	0.293978	0.562179	0.573994	0.692614	177.799	-0.21298	0.266485	0.799219	0.424163	0.54749
4930488L21Rik	20	19	23	18	12	12	13	14	7	6	2	17	0.697863	0.553788	0.708433	0.502658	0.623957	0.633987	0.591662	0.826571	0.386801	0.349319	0.0890759	0.703721	12.8746	0.675862	0.602487	1.12179	0.261953	0.436057	12.8746	0.669082	0.592844	1.1286	0.259068	0.39345	12.8746	-0.00677948	0.505572	0.0134095	0.989301	0.993392
4930502E18Rik	11	4	15	2	10	9	18	10	6	0	4	0	0.383825	0.116587	0.462021	0.0558509	0.519964	0.47549	0.819225	0.590408	0.331543	0	0.178152	0	7.59414	2.03503	1.10886	1.83525	0.0664692	0.16365	7.59414	3.15452	1.07346	2.93864	0.00329652	0.0121606	7.59414	1.11949	0.768887	-1.45598	0.145397	0.24198
4930503B20Rik	20	48	43	16	18	20	28	8	20	1	2	5	0.697863	1.39904	1.32446	0.446807	0.935935	1.05665	1.27435	0.472326	1.10514	0.0582199	0.0890759	0.206977	17.5067	2.97624	0.732516	4.06305	4.84366e-05	0.000605262	17.5067	2.98429	0.72183	4.13434	3.55972e-05	0.00024832	17.5067	0.00804673	0.483826	-0.0166315	0.986731	0.992048
4930503L19Rik	173	205	293	215	36	99	142	66	84	70	96	361	6.03652	5.97508	9.02482	6.00397	1.87187	5.23039	6.46277	3.89669	4.64161	4.07539	4.27564	14.9437	139.867	-0.203452	0.447531	-0.45461	0.64939	0.777885	139.867	-0.81486	0.431626	-1.88788	0.0590419	0.12658	139.867	-0.611407	0.39588	1.54443	0.122485	0.21075
4930505A04Rik	23	33	32	23	25	19	28	10	12	17	3	17	0.802543	0.961842	0.985646	0.642285	1.29991	1.00381	1.27435	0.590408	0.663087	0.989738	0.133614	0.703721	19.4068	0.499633	0.560083	0.89207	0.372355	0.547309	19.4068	0.69525	0.544972	1.27575	0.202042	0.326038	19.4068	0.195617	0.475753	-0.411173	0.680946	0.771971
4930506C21Rik	11	19	17	25	2	12	17	9	13	4	4	27	0.383825	0.553788	0.523624	0.698136	0.103993	0.633987	0.773712	0.531367	0.718344	0.23288	0.178152	1.11767	12.4529	0.063981	0.730536	0.0875809	0.93021	0.962454	12.4529	0.0956804	0.711513	0.134475	0.893027	0.930446	12.4529	0.0316994	0.639342	-0.0495813	0.960456	0.975375
4930511M06Rik	20	4	8	11	6	16	28	15	14	7	17	45	0.697863	0.116587	0.246411	0.30718	0.311978	0.845316	1.27435	0.885612	0.773601	0.407539	0.757145	1.86279	16.3859	-1.58845	0.693702	-2.28981	0.0220321	0.0716208	16.3859	-0.313117	0.653126	-0.479413	0.631645	0.740534	16.3859	1.27533	0.6194	-2.05898	0.0394961	0.0849328
4930513N10Rik	47	37	11	41	10	17	6	10	6	14	14	10	1.63998	1.07843	0.338816	1.14494	0.519964	0.898148	0.273075	0.590408	0.331543	0.815079	0.623531	0.413954	16.7363	0.777165	0.603709	1.28732	0.197984	0.360781	16.7363	-0.233364	0.605139	-0.385637	0.699766	0.794259	16.7363	-1.01053	0.533928	1.89263	0.0584071	0.116906
4930519K11Rik	12	10	14	17	19	6	7	7	4	0	17	28	0.418718	0.291467	0.43122	0.474733	0.987932	0.316994	0.318587	0.413286	0.221029	0	0.757145	1.15907	11.1799	-0.68202	0.825377	-0.826313	0.408626	0.581829	11.1799	-0.52085	0.799906	-0.651139	0.514957	0.640993	11.1799	0.16117	0.737366	-0.218575	0.826981	0.883337
4930520O04Rik	35	38	69	61	4	12	10	5	6	40	44	48	1.22126	1.10758	2.1253	1.70345	0.207986	0.633987	0.455125	0.295204	0.331543	2.3288	1.95967	1.98698	27.7209	-0.438078	0.390339	-1.1223	0.261734	0.435834	27.7209	-2.43116	0.433469	-5.60862	2.03952e-08	2.95459e-07	27.7209	-1.99308	0.405374	4.91665	8.80387e-07	8.01676e-06
4930523C07Rik	38	87	67	75	23	35	24	22	21	16	36	22	1.32594	2.53577	2.0637	2.09441	1.19592	1.84913	1.0923	1.2989	1.1604	0.931518	1.60337	0.910698	34.875	0.801402	0.374018	2.14268	0.0321387	0.0952824	34.875	0.192415	0.373877	0.514649	0.606799	0.720491	34.875	-0.608987	0.322915	1.8859	0.0593082	0.1184
4930525G20Rik	75	42	40	46	26	29	59	39	45	9	37	42	2.61699	1.22416	1.23206	1.28457	1.35191	1.53214	2.68524	2.30259	2.48658	0.523979	1.6479	1.7386	39.827	0.262983	0.457851	0.574386	0.565707	0.716465	39.827	0.650849	0.441841	1.47304	0.140741	0.248276	39.827	0.387865	0.394007	-0.984412	0.324913	0.449658
4930526I15Rik	458	650	616	508	224	228	235	268	143	319	359	386	15.9811	18.9454	18.9737	14.1861	11.6472	12.0458	10.6954	15.8229	7.90179	18.5721	15.9891	15.9786	341.256	0.016091	0.209222	0.0769084	0.938696	0.967356	341.256	-0.535633	0.203051	-2.63793	0.00834147	0.0262838	341.256	-0.551724	0.185347	2.97671	0.00291362	0.00972138
4930528A17Rik	14	15	11	12	11	26	23	17	11	14	9	9	0.488504	0.437201	0.338816	0.335105	0.57196	1.37364	1.04679	1.00369	0.60783	0.815079	0.400842	0.372558	15.0452	-0.37943	0.542219	-0.699773	0.484069	0.647071	15.0452	0.829828	0.511452	1.62249	0.104698	0.198152	15.0452	1.20926	0.458925	-2.63498	0.00841421	0.0238427
4930538K18Rik	14	26	24	18	12	13	15	10	9	19	29	33	0.488504	0.757815	0.739234	0.502658	0.623957	0.686819	0.682687	0.590408	0.497315	1.10618	1.2916	1.36605	18.021	-1.01497	0.403433	-2.51582	0.0118755	0.0447688	18.021	-1.02702	0.404003	-2.5421	0.0110189	0.0330281	18.021	-0.0120495	0.382938	0.031466	0.974898	0.983837
4930539J05Rik	33	63	73	39	14	30	18	22	18	27	34	40	1.15147	1.83624	2.2485	1.08909	0.72795	1.58497	0.819225	1.2989	0.99463	1.57194	1.51429	1.65581	31.8455	0.00090492	0.393804	0.0022979	0.998167	0.999342	31.8455	-0.548748	0.393324	-1.39515	0.162969	0.276738	31.8455	-0.549653	0.355097	1.54789	0.121648	0.209616
4930549G23Rik	17	13	18	11	1	1	3	0	0	3	3	12	0.593184	0.378908	0.554426	0.30718	0.0519964	0.0528323	0.136537	0	0	0.17466	0.133614	0.496744	5.56099	0.748532	0.846222	0.884558	0.376395	0.551066	5.56099	-2.41121	1.03038	-2.34012	0.0192777	0.0518935	5.56099	-3.15974	0.946006	3.34009	0.000837522	0.00333483
4930550C14Rik	41	55	46	45	40	35	49	34	53	30	14	25	1.43062	1.60307	1.41687	1.25665	2.07986	1.84913	2.23011	2.00739	2.92863	1.7466	0.623531	1.03488	39.0172	0.356655	0.363121	0.982192	0.326005	0.502576	39.0172	0.993928	0.350418	2.8364	0.00456247	0.0159937	39.0172	0.637273	0.302142	-2.10919	0.0349284	0.0769603
4930557K07Rik	21	17	14	22	0	5	4	3	10	1	9	31	0.732757	0.495494	0.43122	0.61436	0	0.264161	0.18205	0.177122	0.552572	0.0582199	0.400842	1.28326	10.025	-0.0517479	0.886954	-0.0583433	0.953475	0.975941	10.025	-1.33049	0.890131	-1.49471	0.134989	0.240659	10.025	-1.27874	0.814655	1.56967	0.116491	0.202716
4930558J18Rik	6	8	12	3	0	0	0	1	0	14	5	11	0.209359	0.233174	0.369617	0.0837764	0	0	0	0.0590408	0	0.815079	0.22269	0.455349	4.72687	-1.14299	0.940533	-1.21526	0.224268	0.392762	4.72687	-5.09189	1.25772	-4.04852	5.15419e-05	0.000342523	4.72687	-3.9489	1.21627	3.24673	0.00116741	0.00440204
4930563E22Rik	84	106	130	119	41	51	42	33	35	37	43	87	2.93103	3.08955	4.00419	3.32313	2.13185	2.69445	1.91152	1.94835	1.934	2.15414	1.91513	3.6014	61.0895	0.375887	0.287382	1.30797	0.190883	0.351569	61.0895	-0.276546	0.287393	-0.962259	0.33592	0.474068	61.0895	-0.652433	0.255373	2.55482	0.0106241	0.029025
4930565N06Rik	37	15	21	56	3	14	34	9	20	0	14	69	1.29105	0.437201	0.64683	1.56383	0.155989	0.739652	1.54742	0.531367	1.10514	0	0.623531	2.85628	22.2014	-0.246943	0.929731	-0.265607	0.790542	0.876737	22.2014	-0.514535	0.897133	-0.573532	0.566284	0.686125	22.2014	-0.267592	0.821869	0.325589	0.744735	0.821884
4930570G19Rik	290	306	477	383	115	132	134	86	101	145	222	352	10.119	8.9189	14.6923	10.6954	5.97959	6.97386	6.09867	5.07751	5.58098	8.44189	9.88742	14.5712	206.671	0.0142155	0.233763	0.0608115	0.951509	0.974829	206.671	-0.886881	0.229361	-3.86675	0.000110294	0.000668229	206.671	-0.901097	0.209404	4.30316	1.68381e-05	0.000110175
4930577N17Rik	17	25	41	22	16	20	30	10	8	9	27	22	0.593184	0.728668	1.26286	0.61436	0.831942	1.05665	1.36537	0.590408	0.442058	0.523979	1.20252	0.910698	19.5454	-0.148952	0.516884	-0.288172	0.773215	0.865046	19.5454	-0.0385086	0.504687	-0.0763018	0.939179	0.962097	19.5454	0.110443	0.455286	-0.24258	0.808331	0.869793
4930578C19Rik	10	0	2	19	6	17	11	4	12	2	0	9	0.348932	0	0.0616029	0.530584	0.311978	0.898148	0.500637	0.236163	0.663087	0.11644	0	0.372558	7.80086	0.510147	1.16893	0.436422	0.662531	0.787446	7.80086	1.6609	1.11653	1.48756	0.136867	0.243124	7.80086	1.15075	0.978221	-1.17637	0.239446	0.357056
4930578M01Rik	70	87	89	109	31	37	19	43	30	54	45	38	2.44252	2.53577	2.74133	3.04387	1.61189	1.95479	0.864737	2.53875	1.65772	3.14387	2.00421	1.57302	50.4191	0.278036	0.354274	0.784805	0.432568	0.602357	50.4191	-0.373369	0.351345	-1.06269	0.287924	0.425068	50.4191	-0.651405	0.315399	2.06534	0.038891	0.0839145
4930579G18Rik	101	78	172	196	19	54	50	17	65	5	45	187	3.52421	2.27345	5.29785	5.47339	0.987932	2.85294	2.27562	1.00369	3.59172	0.2911	2.00421	7.74093	72.0534	0.302439	0.692547	0.436706	0.662325	0.787398	72.0534	-0.64838	0.667917	-0.970749	0.331673	0.46996	72.0534	-0.950819	0.611148	1.55579	0.119757	0.207198
4930579G24Rik	373	639	690	564	56	63	50	67	38	303	316	207	13.0152	18.6248	21.253	15.75	2.9118	3.32843	2.27562	3.95573	2.09978	17.6406	14.074	8.56884	238.455	0.357251	0.275848	1.2951	0.195286	0.357482	238.455	-2.20496	0.276588	-7.97201	1.56117e-15	6.72754e-14	238.455	-2.56221	0.254095	10.0837	6.52226e-24	4.55605e-22
4930579K19Rik	122	167	164	141	123	99	117	63	119	146	175	151	4.25697	4.8675	5.05143	3.93749	6.39556	5.23039	5.32496	3.71957	6.57561	8.50011	7.79414	6.2507	131.113	-0.727224	0.223931	-3.24753	0.00116413	0.00748269	131.113	-0.458464	0.216884	-2.11387	0.0345264	0.0823102	131.113	0.268759	0.200256	-1.34208	0.179571	0.285648
4930581F22Rik	72	132	191	153	15	64	22	34	24	12	19	202	2.51231	3.84737	5.88307	4.27259	0.779946	3.38126	1.00127	2.00739	1.32617	0.698639	0.846221	8.36186	67.4214	0.316998	0.694112	0.456695	0.64789	0.77696	67.4214	-0.96589	0.671413	-1.43859	0.150266	0.26075	67.4214	-1.28289	0.614634	2.08724	0.0368666	0.0804199
4930593A02Rik	9	8	13	5	14	4	4	4	2	17	28	18	0.314039	0.233174	0.400419	0.139627	0.72795	0.211329	0.18205	0.236163	0.110514	0.989738	1.24706	0.745116	10.6914	-1.87703	0.668624	-2.80731	0.00499575	0.0232621	10.6914	-1.75629	0.657611	-2.67071	0.00756916	0.0243263	10.6914	0.120747	0.638179	-0.189206	0.849931	0.899312
4930599N23Rik	21	37	29	31	12	19	16	8	9	13	19	14	0.732757	1.07843	0.893241	0.865689	0.623957	1.00381	0.7282	0.472326	0.497315	0.756859	0.846221	0.579535	17.5289	0.302328	0.438705	0.689138	0.490737	0.652978	17.5289	-0.117759	0.443213	-0.265694	0.790475	0.856604	17.5289	-0.420087	0.387622	1.08375	0.278474	0.399859
4931406C07Rik	783	850	777	865	528	434	585	471	444	529	639	616	27.3214	24.7747	23.9327	24.1555	27.4541	22.9292	26.6248	27.8082	24.5342	30.7983	28.4597	25.4995	606.85	-0.172281	0.121414	-1.41896	0.155911	0.304504	606.85	-0.125043	0.117672	-1.06264	0.287945	0.425068	606.85	0.0472382	0.107049	-0.441275	0.659014	0.753856
4931406P16Rik	835	899	852	1406	363	398	419	308	413	233	483	634	29.1358	26.2029	26.2428	39.2632	18.8747	21.0272	19.0697	18.1846	22.8212	13.5652	21.5118	26.2447	544.776	0.560681	0.21866	2.56416	0.0103425	0.0403316	544.776	-0.0350321	0.210883	-0.166121	0.868062	0.913198	544.776	-0.595713	0.19197	3.10316	0.00191465	0.00676449
4931408D14Rik	55	18	25	41	8	22	31	11	11	20	21	31	1.91912	0.524641	0.770036	1.14494	0.415971	1.16231	1.41089	0.649449	0.60783	1.1644	0.935297	1.28326	23.1472	-0.0548981	0.537686	-0.102101	0.918677	0.95617	23.1472	-0.400485	0.528353	-0.757987	0.448459	0.583179	23.1472	-0.345587	0.478973	0.721517	0.470591	0.591497
4931414P19Rik	265	385	254	301	180	113	152	144	117	157	187	207	9.24669	11.2215	7.82356	8.40556	9.35935	5.97005	6.9179	8.50187	6.4651	9.14052	8.3286	8.56884	192.987	0.0813496	0.201619	0.403481	0.686594	0.805238	192.987	-0.221444	0.197135	-1.12331	0.261305	0.396061	192.987	-0.302793	0.178212	1.69906	0.0893083	0.164251
4931428F04Rik	340	330	319	529	133	121	166	142	163	98	212	273	11.8637	9.61842	9.82566	14.7726	6.91552	6.3927	7.55507	8.38379	9.00693	5.70555	9.44204	11.3009	213.904	0.380171	0.245709	1.54724	0.121806	0.25453	213.904	-0.211425	0.239023	-0.884536	0.376407	0.514361	213.904	-0.591596	0.216497	2.73258	0.00628407	0.018714
4931429I11Rik	225	125	82	108	233	110	96	48	52	51	101	145	7.85096	3.64334	2.52572	3.01595	12.1152	5.81155	4.3692	2.83396	2.87338	2.96921	4.49833	6.00233	112.972	-0.0809293	0.503142	-0.160848	0.872213	0.926541	112.972	0.316891	0.482272	0.65708	0.511129	0.637578	112.972	0.397821	0.440871	-0.902351	0.36687	0.492516
4931440P22Rik	69	123	129	50	48	38	25	33	29	64	71	25	2.40763	3.58505	3.97338	1.39627	2.49583	2.00763	1.13781	1.94835	1.60246	3.72607	3.16219	1.03488	54.9857	0.112498	0.460444	0.244326	0.806979	0.886618	54.9857	-0.517092	0.449191	-1.15116	0.249665	0.382549	54.9857	-0.62959	0.408726	1.54037	0.123469	0.21211
4932411E22Rik	4	4	0	0	6	9	24	33	24	0	0	2	0.139573	0.116587	0	0	0.311978	0.47549	1.0923	1.94835	1.32617	0	0	0.0827907	10.6066	1.04863	1.45298	0.721714	0.470471	0.635306	10.6066	5.08651	1.34616	3.77854	0.000157747	0.000916601	10.6066	4.03788	0.933844	-4.32393	1.53273e-05	0.000101549
4932416H05Rik	216	298	236	236	177	163	132	161	164	186	272	211	7.53693	8.68573	7.26914	6.59041	9.20336	8.61166	6.00765	9.50557	9.06219	10.8289	12.1143	8.73442	201.098	-0.488526	0.201116	-2.42907	0.0151375	0.0541185	201.098	-0.318391	0.194709	-1.63521	0.102004	0.194208	201.098	0.170135	0.178489	-0.953198	0.34049	0.466071
4932418E24Rik	356	449	503	753	43	122	43	38	67	13	74	295	12.422	13.0869	15.4931	21.0279	2.23584	6.44554	1.95704	2.24355	3.70224	0.756859	3.29581	12.2116	183.195	1.51323	0.739083	2.04744	0.0406145	0.114129	183.195	-0.712225	0.711091	-1.00159	0.316539	0.454602	183.195	-2.22546	0.650795	3.41959	0.000627145	0.0025965
4932438A13Rik	2141	1672	1308	3243	858	1210	1348	970	1099	749	1032	1556	74.7063	48.7333	40.2883	90.5622	44.6129	63.927	61.3508	57.2696	60.7277	43.6067	45.9632	64.4112	1344.18	0.308197	0.2543	1.21194	0.225534	0.39449	1344.18	0.165307	0.243586	0.678641	0.497365	0.626591	1344.18	-0.14289	0.223218	0.640136	0.522084	0.637774
4932438H23Rik	139	112	102	114	194	159	176	176	184	52	66	51	4.85015	3.26443	3.14175	3.1835	10.0873	8.40033	8.0102	10.3912	10.1673	3.02743	2.9395	2.11116	134.337	0.426656	0.241219	1.76875	0.0769361	0.182256	134.337	1.81202	0.229234	7.90467	2.68651e-15	1.13531e-13	134.337	1.38536	0.196749	-7.04126	1.9051e-12	4.68558e-11
4933404K13Rik	0	1	1	1	26	15	16	10	13	0	9	0	0	0.0291467	0.0308014	0.0279255	1.35191	0.792484	0.7282	0.590408	0.718344	0	0.400842	0	9.01715	-2.59916	1.27627	-2.03652	0.0416984	0.116278	9.01715	2.61056	0.945389	2.76136	0.00575612	0.019366	9.01715	5.20971	1.12134	-4.64597	3.38487e-06	2.66916e-05
4933404O12Rik	567	900	612	875	152	138	191	138	137	261	320	321	19.7844	26.2321	18.8505	24.4348	7.90345	7.29085	8.69288	8.14763	7.57024	15.1954	14.2521	13.2879	331.414	0.650805	0.158579	4.10398	4.06106e-05	0.000524271	331.414	-0.843987	0.1591	-5.30475	1.12829e-07	1.42768e-06	331.414	-1.49479	0.143304	10.431	1.79087e-25	1.39069e-23
4933406C10Rik	25	34	48	49	7	8	10	6	14	25	19	47	0.872329	0.990989	1.47847	1.36835	0.363975	0.422658	0.455125	0.354245	0.773601	1.4555	0.846221	1.94558	21.8707	-0.265146	0.44075	-0.601578	0.547455	0.701561	21.8707	-1.58195	0.462202	-3.42265	0.000620146	0.00298709	21.8707	-1.31681	0.425758	3.09285	0.00198241	0.00697331
4933407K13Rik	50	46	47	77	11	25	44	38	18	8	28	54	1.74466	1.34075	1.44767	2.15026	0.57196	1.32081	2.00255	2.24355	0.99463	0.465759	1.24706	2.23535	34.3015	0.327932	0.524565	0.62515	0.531872	0.688549	34.3015	0.099514	0.510312	0.195006	0.845388	0.896949	34.3015	-0.228418	0.458951	0.497696	0.618698	0.722397
4933407L21Rik	21	10	85	28	13	12	33	27	54	32	19	28	0.732757	0.291467	2.61812	0.781913	0.675953	0.633987	1.50191	1.5941	2.98389	1.86304	0.846221	1.15907	30.2803	-0.215875	0.687623	-0.313943	0.753564	0.851874	30.2803	0.201269	0.66048	0.304732	0.76057	0.835682	30.2803	0.417144	0.602479	-0.692379	0.488699	0.607963
4933408B17Rik	14	10	14	31	1	11	2	7	5	5	21	35	0.488504	0.291467	0.43122	0.865689	0.0519964	0.581155	0.091025	0.413286	0.276286	0.2911	0.935297	1.44884	11.9053	-0.79093	0.749827	-1.05482	0.291509	0.467209	11.9053	-1.68483	0.75347	-2.23609	0.025346	0.0643985	11.9053	-0.893896	0.700562	1.27597	0.201967	0.313006
4933412E12Rik	328	315	295	282	137	85	128	57	57	220	350	303	11.445	9.18122	9.08642	7.87498	7.12351	4.49074	5.8256	3.36533	3.14966	12.8084	15.5883	12.5428	197.877	-0.539584	0.261503	-2.06339	0.0390754	0.110771	197.877	-1.50613	0.25643	-5.87343	4.26877e-09	7.05986e-08	197.877	-0.966542	0.236304	4.09024	4.30927e-05	0.000248955
4933417D19Rik	5	9	17	14	7	2	2	1	7	7	11	42	0.174466	0.262321	0.523624	0.390956	0.363975	0.105665	0.091025	0.0590408	0.386801	0.407539	0.489917	1.7386	9.64251	-1.38647	0.778793	-1.78028	0.0750305	0.179123	9.64251	-2.14079	0.790003	-2.70985	0.00673127	0.0220976	9.64251	-0.754326	0.747719	1.00884	0.313053	0.437385
4933421O10Rik	868	894	887	820	471	538	591	528	604	495	670	660	30.2873	26.0572	27.3209	22.8989	24.4903	28.4238	26.8979	31.1735	33.3754	28.8189	29.8404	27.3209	650.512	-0.105988	0.142945	-0.741456	0.458417	0.624365	650.512	0.00998651	0.137827	0.0724568	0.942238	0.96413	650.512	0.115974	0.125569	-0.923592	0.355699	0.481768
4933424G06Rik	58	79	59	117	15	42	37	25	47	15	21	63	2.0238	2.30259	1.81728	3.26728	0.779946	2.21896	1.68396	1.47602	2.59709	0.873299	0.935297	2.60791	43.6051	0.664458	0.470704	1.41163	0.15806	0.307477	43.6051	0.236142	0.4592	0.514246	0.60708	0.720769	43.6051	-0.428316	0.409637	1.0456	0.295746	0.419074
4933427D14Rik	414	602	553	695	128	230	178	162	183	155	268	614	14.4458	17.5463	17.0332	19.4082	6.65554	12.1514	8.10122	9.56461	10.1121	9.02408	11.9362	25.4167	311.629	0.143447	0.304527	0.471047	0.637607	0.77082	311.629	-0.734232	0.294081	-2.4967	0.0125354	0.0365758	311.629	-0.877679	0.269182	3.26054	0.00111202	0.00422754
4933427E11Rik	22	14	18	8	9	13	25	9	6	22	7	9	0.76765	0.408054	0.554426	0.223404	0.467968	0.686819	1.13781	0.531367	0.331543	1.28084	0.311766	0.372558	13.6592	-0.403712	0.671954	-0.600803	0.547971	0.70173	13.6592	-0.0160842	0.649498	-0.024764	0.980243	0.988319	13.6592	0.387627	0.592115	-0.654649	0.512694	0.629571
4933427G17Rik	9	15	5	10	2	15	30	3	17	12	17	31	0.314039	0.437201	0.154007	0.279255	0.103993	0.792484	1.36537	0.177122	0.939373	0.698639	0.757145	1.28326	14.0988	-1.62878	0.748718	-2.17543	0.0295979	0.0897856	14.0988	-0.430098	0.706254	-0.608984	0.542535	0.664827	14.0988	1.19869	0.670159	-1.78866	0.0736701	0.140682
4933430I17Rik	26	11	11	7	2	10	4	5	3	7	6	3	0.907223	0.320614	0.338816	0.195478	0.103993	0.528323	0.18205	0.295204	0.165772	0.407539	0.267228	0.124186	7.40754	0.74241	0.817278	0.908393	0.36367	0.538727	7.40754	-0.0402879	0.821383	-0.0490489	0.96088	0.976325	7.40754	-0.782698	0.715801	1.09346	0.274193	0.395046
4933431E20Rik	190	216	200	254	109	120	123	126	106	152	185	170	6.6297	6.29569	6.16029	7.09307	5.66761	6.33987	5.59804	7.43914	5.85727	8.84942	8.23952	7.03721	156.798	-0.292699	0.171124	-1.71045	0.0871824	0.199539	156.798	-0.37887	0.168717	-2.2456	0.0247298	0.0631264	156.798	-0.0861711	0.153369	0.561855	0.574215	0.684832
4933433G15Rik	9	15	16	16	3	8	5	8	10	3	1	22	0.314039	0.437201	0.492823	0.446807	0.155989	0.422658	0.227562	0.472326	0.552572	0.17466	0.0445379	0.910698	8.98204	0.142809	0.813126	0.175629	0.860585	0.91918	8.98204	-0.0747935	0.79867	-0.0936475	0.925389	0.953435	8.98204	-0.217602	0.715778	0.304008	0.761122	0.834132
4933434E20Rik	1406	2140	2354	1610	1139	1032	1182	937	972	1091	1145	979	49.0598	62.374	72.5066	44.96	59.2239	54.5229	53.7958	55.3212	53.71	63.5179	50.996	40.5261	1275.35	0.148294	0.186709	0.794253	0.427048	0.597775	1275.35	0.0992729	0.179083	0.55434	0.579346	0.697202	1275.35	-0.0490215	0.16388	0.299131	0.76484	0.836588
4933436E23Rik	14	25	16	6	3	0	2	0	3	2	0	4	0.488504	0.728668	0.492823	0.167553	0.155989	0	0.091025	0	0.165772	0.11644	0	0.165581	4.96682	2.3208	1.11278	2.08559	0.0370153	0.10632	4.96682	-0.172398	1.181	-0.145977	0.88394	0.924237	4.96682	-2.4932	0.977355	2.55097	0.0107425	0.0292666
4933439C10Rik	65	118	213	133	10	61	34	22	29	40	20	257	2.26806	3.43931	6.5607	3.71409	0.519964	3.22277	1.54742	1.2989	1.60246	2.3288	0.890759	10.6386	73.4335	-0.2121	0.661415	-0.320676	0.748456	0.848072	73.4335	-1.49846	0.640606	-2.33914	0.0193284	0.0520116	73.4335	-1.28636	0.588453	2.18601	0.0288151	0.0659209
5031414D18Rik	16	4	12	11	8	15	14	7	3	7	6	3	0.558291	0.116587	0.369617	0.30718	0.415971	0.792484	0.637175	0.413286	0.165772	0.407539	0.267228	0.124186	8.83422	0.364802	0.763055	0.478081	0.632593	0.766952	8.83422	0.902184	0.7382	1.22214	0.221654	0.349646	8.83422	0.537382	0.63819	-0.842042	0.399765	0.524584
5031425E22Rik	948	1432	1317	1279	651	757	540	544	530	515	746	756	33.0787	41.7381	40.5655	35.7167	33.8497	39.994	24.5767	32.1182	29.2863	29.9832	33.2253	31.2949	782.817	0.261819	0.1648	1.58871	0.112125	0.239432	782.817	0.0200739	0.158822	0.126392	0.899421	0.935056	782.817	-0.241745	0.144645	1.67131	0.0946612	0.172007
5031434O11Rik	36	41	49	31	12	12	2	8	12	11	14	85	1.25615	1.19502	1.50927	0.865689	0.623957	0.633987	0.091025	0.472326	0.663087	0.640419	0.623531	3.51861	23.3498	-0.4128	0.656463	-0.628825	0.529464	0.68677	23.3498	-1.70061	0.654381	-2.59881	0.00935485	0.0288413	23.3498	-1.28781	0.603334	2.13449	0.0328031	0.0731092
5031439G07Rik	1463	1406	1193	1416	518	610	711	581	782	469	483	734	51.0487	40.9803	36.7461	39.5424	26.9341	32.2277	32.3594	34.3027	43.2112	27.3051	21.5118	30.3842	804.3	0.672211	0.186136	3.61139	0.000304561	0.00262046	804.3	0.356383	0.179136	1.98945	0.0466514	0.104568	804.3	-0.315829	0.162767	1.94037	0.0523348	0.106692
5033403F01Rik	18	8	14	20	11	29	12	4	2	3	1	7	0.628077	0.233174	0.43122	0.558509	0.57196	1.53214	0.54615	0.236163	0.110514	0.17466	0.0445379	0.289767	10.3433	1.4377	0.896882	1.60299	0.108936	0.234422	10.3433	1.81759	0.870114	2.0889	0.0367163	0.0865465	10.3433	0.37989	0.717982	-0.529108	0.596731	0.704052
5330411J11Rik	28	33	37	20	15	10	10	4	10	3	9	7	0.977009	0.961842	1.13965	0.558509	0.779946	0.528323	0.455125	0.236163	0.552572	0.17466	0.400842	0.289767	13.621	1.62923	0.579415	2.81184	0.00492584	0.0230043	13.621	0.804211	0.586003	1.37237	0.16995	0.285426	13.621	-0.825015	0.468178	1.76218	0.0780381	0.14735
5330413P13Rik	58	69	83	76	43	22	31	23	40	17	23	42	2.0238	2.01112	2.55652	2.12233	2.23584	1.16231	1.41089	1.35794	2.21029	0.989738	1.02437	1.7386	40.2461	0.786993	0.353958	2.22341	0.0261883	0.0818435	40.2461	0.407211	0.351041	1.16001	0.246045	0.378322	40.2461	-0.379782	0.302058	1.25732	0.208639	0.320909
5330417C22Rik	16215	17892	11614	18002	12475	13395	15204	13957	13326	6872	9373	9426	565.793	521.493	357.728	502.714	648.655	707.688	691.972	824.032	736.358	400.087	417.454	390.193	13060.6	0.274435	0.151314	1.81368	0.0697272	0.169423	13060.6	0.842186	0.14471	5.81981	5.89145e-09	9.50536e-08	13060.6	0.567751	0.132803	-4.27513	1.91028e-05	0.000123253
5330434G04Rik	209	262	226	259	108	198	206	195	202	74	109	156	7.29267	7.63644	6.96112	7.23269	5.61561	10.4608	9.37557	11.513	11.162	4.30827	4.85464	6.45768	179.318	0.478278	0.246089	1.94352	0.0519537	0.136418	179.318	0.879658	0.237063	3.71065	0.000206724	0.00115799	179.318	0.401379	0.211204	-1.90043	0.0573762	0.115144
5430402O13Rik	10	18	10	7	4	2	6	12	4	6	10	8	0.348932	0.524641	0.308014	0.195478	0.207986	0.105665	0.273075	0.70849	0.221029	0.349319	0.445379	0.331163	7.76039	-0.12713	0.717505	-0.177183	0.859365	0.918633	7.76039	-0.325487	0.713559	-0.456147	0.648285	0.753746	7.76039	-0.198358	0.642673	0.308645	0.757592	0.831514
5430405H02Rik	34	38	47	48	31	20	10	22	21	39	18	33	1.18637	1.10758	1.44767	1.34042	1.61189	1.05665	0.455125	1.2989	1.1604	2.27058	0.801683	1.36605	29.1621	-0.20502	0.450219	-0.455378	0.648837	0.777576	29.1621	-0.398996	0.442249	-0.902198	0.366952	0.504959	29.1621	-0.193976	0.401935	0.482605	0.629376	0.730793
5430416N02Rik	69	122	184	155	53	59	56	42	41	74	149	155	2.40763	3.5559	5.66746	4.32845	2.75581	3.1171	2.5487	2.47971	2.26555	4.30827	6.63615	6.41628	89.7592	-0.538717	0.29445	-1.82957	0.0673146	0.165154	89.7592	-1.13962	0.290616	-3.92139	8.80398e-05	0.00054727	89.7592	-0.600903	0.267818	2.2437	0.0248516	0.0582563
5430427O19Rik	11	3	9	5	11	5	23	5	11	8	6	0	0.383825	0.0874402	0.277213	0.139627	0.57196	0.264161	1.04679	0.295204	0.60783	0.465759	0.267228	0	8.5093	-0.107135	0.91937	-0.116531	0.907232	0.949629	8.5093	1.24045	0.870533	1.42493	0.154177	0.26543	8.5093	1.34758	0.774663	-1.73957	0.081934	0.153419
5530601H04Rik	428	423	443	311	100	119	178	132	179	280	212	393	14.9343	12.3291	13.645	8.68482	5.19964	6.28704	8.10122	7.79339	9.89105	16.3016	9.44204	16.2684	248.842	-0.175556	0.267755	-0.655659	0.512044	0.672045	248.842	-0.909086	0.259861	-3.49836	0.000468126	0.00235263	248.842	-0.73353	0.238158	3.08002	0.00206986	0.00721785
5730403I07Rik	84	7	9	10	75	23	43	14	26	43	73	77	2.93103	0.204027	0.277213	0.279255	3.89973	1.21514	1.95704	0.826571	1.43669	2.50346	3.25127	3.18744	42.4184	-1.70171	0.775546	-2.19422	0.0282199	0.0864627	42.4184	-0.674084	0.739418	-0.911641	0.361958	0.500066	42.4184	1.02763	0.686395	-1.49714	0.134356	0.226713
5730405O15Rik	40	40	90	56	6	38	22	17	22	14	31	78	1.39573	1.16587	2.77213	1.56383	0.311978	2.00763	1.00127	1.00369	1.21566	0.815079	1.38068	3.22884	34.4895	-0.0782503	0.566592	-0.138107	0.890156	0.937916	34.4895	-0.717173	0.553612	-1.29544	0.195167	0.317421	34.4895	-0.638923	0.505513	1.26391	0.206262	0.317861
5730409E04Rik	887	1001	885	966	612	665	717	486	495	722	656	522	30.9502	29.1759	27.2593	26.976	31.8218	35.1335	32.6325	28.6938	27.3523	42.0348	29.2169	21.6084	700.617	-0.111884	0.195231	-0.573087	0.566586	0.717104	700.617	0.0112684	0.18745	0.0601141	0.952065	0.970979	700.617	0.123153	0.171484	-0.71816	0.472659	0.593122
5730412P04Rik	14	16	11	14	34	27	61	28	26	3	3	4	0.488504	0.466348	0.338816	0.390956	1.76788	1.42647	2.77626	1.65314	1.43669	0.17466	0.133614	0.165581	21.662	1.42017	0.614804	2.30995	0.0208907	0.0688319	21.662	3.53428	0.5839	6.05289	1.42273e-09	2.61018e-08	21.662	2.11411	0.388837	-5.43701	5.41823e-08	6.43542e-07
5730420D15Rik	24	3	8	7	8	16	11	19	15	4	7	13	0.837436	0.0874402	0.246411	0.195478	0.415971	0.845316	0.500637	1.12178	0.828859	0.23288	0.311766	0.53814	11.8981	-0.115634	0.757693	-0.152613	0.878703	0.930463	11.8981	1.01824	0.72053	1.41318	0.157603	0.269748	11.8981	1.13387	0.642996	-1.76342	0.0778294	0.14701
5730455P16Rik	1418	1494	1496	1585	759	927	1195	857	994	687	881	847	49.4785	43.5452	46.0789	44.2618	39.4653	48.9755	54.3874	50.598	54.9257	39.9971	39.2379	35.0619	1054.27	0.267407	0.132551	2.01739	0.0436545	0.120005	1054.27	0.383495	0.127528	3.00714	0.0026372	0.0100961	1054.27	0.116088	0.11577	-1.00275	0.315981	0.440244
5730480H06Rik	17	13	16	15	5	23	13	4	10	14	10	42	0.593184	0.378908	0.492823	0.418882	0.259982	1.21514	0.591662	0.236163	0.552572	0.815079	0.445379	1.7386	14.9416	-1.09664	0.64109	-1.71059	0.0871564	0.199525	14.9416	-0.810152	0.62125	-1.30407	0.192211	0.313948	14.9416	0.286493	0.581109	-0.49301	0.622005	0.724931
5730508B09Rik	244	396	482	367	196	186	195	179	155	285	336	238	8.51393	11.5421	14.8463	10.2486	10.1913	9.8268	8.87493	10.5683	8.56487	16.5927	14.9648	9.85209	259.866	-0.286615	0.225004	-1.27382	0.202726	0.366066	259.866	-0.520664	0.217933	-2.3891	0.0168895	0.0467395	259.866	-0.234049	0.199518	1.17308	0.240765	0.358465
5730522E02Rik	15	14	37	24	9	17	8	2	1	6	8	17	0.523398	0.408054	1.13965	0.670211	0.467968	0.898148	0.3641	0.118082	0.0552572	0.349319	0.356304	0.703721	11.6897	0.534608	0.750217	0.712604	0.476091	0.640735	11.6897	-0.305073	0.74614	-0.408868	0.682636	0.781075	11.6897	-0.839681	0.665452	1.26182	0.207014	0.318729
5730559C18Rik	149	208	167	212	72	114	210	126	99	79	118	94	5.19908	6.06252	5.14384	5.9202	3.74374	6.02288	9.55762	7.43914	5.47047	4.59937	5.25548	3.89116	131.887	0.286113	0.281128	1.01773	0.308807	0.485023	131.887	0.495276	0.271436	1.82465	0.068054	0.141722	131.887	0.209164	0.243795	-0.857949	0.390921	0.515988
5830415F09Rik	151	274	265	193	76	55	105	73	73	103	160	111	5.26887	7.98621	8.16238	5.38961	3.95173	2.90577	4.77881	4.30998	4.03378	5.99665	7.12607	4.59488	124.549	0.184396	0.255502	0.7217	0.470479	0.635306	124.549	-0.561063	0.251977	-2.22664	0.0259713	0.0656926	124.549	-0.745459	0.228168	3.26715	0.00108634	0.00414953
5830417I10Rik	632	713	585	924	329	397	396	417	402	281	444	682	22.0525	20.7816	18.0188	25.8031	17.1068	20.9744	18.0229	24.62	22.2134	16.3598	19.7748	28.2316	490.357	0.0115218	0.20778	0.055452	0.955778	0.97685	490.357	-0.0631557	0.200004	-0.315772	0.752175	0.829666	490.357	-0.0746775	0.182616	0.408932	0.68259	0.773157
5830444B04Rik	25	68	89	99	89	28	47	45	20	4	24	57	0.872329	1.98198	2.74133	2.76462	4.62768	1.4793	2.13909	2.65684	1.10514	0.23288	1.06891	2.35954	46.3975	0.761814	0.627	1.21501	0.224361	0.392843	46.3975	0.960718	0.60327	1.59252	0.111269	0.207761	46.3975	0.198904	0.541664	-0.367209	0.713463	0.79779
5830454E08Rik	62	113	109	77	105	54	68	53	72	35	79	60	2.16338	3.29358	3.35736	2.15026	5.45962	2.85294	3.09485	3.12916	3.97852	2.0377	3.5185	2.48372	72.4445	0.02753	0.323131	0.0851976	0.932104	0.963244	72.4445	0.460506	0.311683	1.47748	0.139546	0.246767	72.4445	0.432976	0.279834	-1.54726	0.121801	0.209809
5930403L14Rik	13	13	9	8	9	7	2	3	6	18	14	25	0.453611	0.378908	0.277213	0.223404	0.467968	0.369826	0.091025	0.177122	0.331543	1.04796	0.623531	1.03488	10.5752	-1.44082	0.595287	-2.42038	0.0155043	0.0549801	10.5752	-1.65377	0.599982	-2.75636	0.00584483	0.019617	10.5752	-0.212946	0.576783	0.369197	0.711981	0.797065
5930430L01Rik	373	375	421	350	91	103	106	100	114	105	98	128	13.0152	10.93	12.9674	9.77391	4.73167	5.44172	4.82432	5.90408	6.29933	6.11309	4.36472	5.29861	173.127	1.15468	0.196365	5.88028	4.0958e-09	2.28677e-07	173.127	0.0517444	0.196456	0.263389	0.792251	0.858103	173.127	-1.10294	0.170962	6.45133	1.10871e-10	2.13616e-09
6030419C18Rik	179	34	59	95	266	109	77	41	61	326	584	510	6.24588	0.990989	1.81728	2.65292	13.831	5.75872	3.50446	2.42067	3.37069	18.9797	26.0102	21.1116	206.01	-2.91428	0.694688	-4.19509	2.72767e-05	0.000379689	206.01	-1.93104	0.663456	-2.91057	0.00360769	0.0131187	206.01	0.983239	0.613334	-1.60311	0.108911	0.192549
6030443J06Rik	42	33	40	61	17	28	35	12	35	11	21	57	1.46551	0.961842	1.23206	1.70345	0.883939	1.4793	1.59294	0.70849	1.934	0.640419	0.935297	2.35954	30.6942	0.0149766	0.49396	0.0303194	0.975812	0.986908	30.6942	-0.00461917	0.480606	-0.00961113	0.992332	0.995586	30.6942	-0.0195957	0.433909	0.045161	0.963979	0.97772
6030458C11Rik	681	937	950	1073	339	367	501	328	398	350	377	559	23.7623	27.3105	29.2614	29.964	17.6268	19.3894	22.8018	19.3654	21.9924	20.377	16.7908	23.14	524.768	0.456144	0.154822	2.94625	0.00321653	0.016457	524.768	0.00974359	0.150384	0.0647914	0.94834	0.968019	524.768	-0.446401	0.135776	3.28777	0.00100984	0.00390903
6030466F02Rik	6	10	26	10	11	14	4	5	3	2	6	9	0.209359	0.291467	0.800837	0.279255	0.57196	0.739652	0.18205	0.295204	0.165772	0.11644	0.267228	0.372558	8.28676	0.622445	0.805918	0.772343	0.439911	0.608422	8.28676	0.6044	0.790129	0.764939	0.444308	0.578916	8.28676	-0.018045	0.683513	0.0264003	0.978938	0.986288
6230400D17Rik	47	33	54	49	0	24	17	6	12	20	6	60	1.63998	0.961842	1.66328	1.36835	0	1.26797	0.773712	0.354245	0.663087	1.1644	0.267228	2.48372	24.3437	0.106043	0.781077	0.135765	0.892007	0.939155	24.3437	-1.09322	0.76518	-1.42871	0.153089	0.264239	24.3437	-1.19926	0.69964	1.71411	0.0865086	0.160064
6330403A02Rik	5	1	3	5	12	2	10	1	10	5	2	16	0.174466	0.0291467	0.0924043	0.139627	0.623957	0.105665	0.455125	0.0590408	0.552572	0.2911	0.0890759	0.662326	6.32256	-1.69329	0.998449	-1.69592	0.0899006	0.204141	6.32256	0.0454623	0.919696	0.0494319	0.960575	0.976148	6.32256	1.73875	0.889069	-1.9557	0.0505003	0.103768
6330403K07Rik	1010	785	1082	1722	1512	486	524	286	336	1844	2069	2273	35.2421	22.8802	33.3271	48.0876	78.6185	25.6765	23.8485	16.8857	18.5664	107.357	92.149	94.0916	1152.19	-1.48818	0.519405	-2.86516	0.00416799	0.0202419	1152.19	-1.58051	0.496932	-3.18054	0.00147	0.0062173	1152.19	-0.0923353	0.456763	0.202151	0.839798	0.892293
6330408A02Rik	420	470	345	525	312	258	245	198	187	257	412	342	14.6551	13.699	10.6265	14.6609	16.2229	13.6307	11.1506	11.6901	10.3331	14.9625	18.3496	14.1572	316.925	-0.23913	0.194491	-1.22952	0.218878	0.385947	316.925	-0.328186	0.188208	-1.74373	0.0812054	0.162709	316.925	-0.0890555	0.171981	0.517821	0.604583	0.711072
6330415G19Rik	74	123	81	95	39	75	91	61	48	54	72	99	2.58209	3.58505	2.49492	2.65292	2.02786	3.96242	4.14164	3.60149	2.65235	3.14387	3.20673	4.09814	73.6607	-0.30264	0.289657	-1.04482	0.296105	0.471807	73.6607	-0.0896669	0.281205	-0.318866	0.749828	0.828262	73.6607	0.212973	0.255701	-0.832898	0.404902	0.52969
6330416G13Rik	223	211	171	153	262	220	270	217	177	94	163	194	7.78118	6.14996	5.26704	4.27259	13.6231	11.6231	12.2884	12.8119	9.78053	5.47267	7.25969	8.0307	201.504	-0.246351	0.229235	-1.07467	0.282524	0.457408	201.504	0.791997	0.218617	3.62275	0.000291485	0.00156294	201.504	1.03835	0.198246	-5.23766	1.62622e-07	1.72803e-06
6330418K02Rik	5	22	12	21	6	5	10	7	2	2	9	11	0.174466	0.641228	0.369617	0.586435	0.311978	0.264161	0.455125	0.413286	0.110514	0.11644	0.400842	0.455349	8.30155	0.428689	0.726936	0.58972	0.555378	0.708251	8.30155	-0.0840198	0.727574	-0.115479	0.908065	0.94129	8.30155	-0.512709	0.639578	0.801636	0.422764	0.54627
6330549D23Rik	7	14	12	26	25	20	33	19	5	4	9	15	0.244252	0.408054	0.369617	0.726062	1.29991	1.05665	1.50191	1.12178	0.276286	0.23288	0.400842	0.62093	15.9472	0.0493689	0.641705	0.0769339	0.938676	0.967356	15.9472	1.31099	0.609006	2.15268	0.0313441	0.0763226	15.9472	1.26162	0.535479	-2.35606	0.0184697	0.0457792
6430531B16Rik	17	14	28	10	14	1	2	8	9	5	16	15	0.593184	0.408054	0.86244	0.279255	0.72795	0.0528323	0.091025	0.472326	0.497315	0.2911	0.712607	0.62093	10.8301	-0.0305314	0.76616	-0.03985	0.968213	0.983051	10.8301	-0.578638	0.758132	-0.763243	0.445319	0.580033	10.8301	-0.548107	0.687672	0.797047	0.425424	0.548659
6430548M08Rik	6626	7993	5276	8023	4265	5240	5374	4870	4761	3991	4534	4724	231.202	232.97	162.508	224.046	221.765	276.841	244.584	287.529	263.08	232.356	201.935	195.552	5356.87	0.0188693	0.149949	0.125838	0.89986	0.944693	5356.87	0.301716	0.143484	2.10278	0.0354848	0.0841622	5356.87	0.282846	0.131626	-2.14887	0.0316445	0.0710967
6430550D23Rik	16	22	22	12	0	7	4	4	3	6	2	20	0.558291	0.641228	0.677631	0.335105	0	0.369826	0.18205	0.236163	0.165772	0.349319	0.0890759	0.827907	8.55821	0.377912	0.81297	0.464854	0.642036	0.772524	8.55821	-1.16134	0.836733	-1.38794	0.165154	0.279256	8.55821	-1.53925	0.756185	2.03555	0.0417957	0.0888537
6430571L13Rik	42	26	42	41	50	23	21	21	26	17	35	70	1.46551	0.757815	1.29366	1.14494	2.59982	1.21514	0.955762	1.23986	1.43669	0.989738	1.55883	2.89767	33.8968	-0.654379	0.460089	-1.42229	0.154942	0.302877	33.8968	-0.298583	0.444225	-0.672144	0.501492	0.629753	33.8968	0.355796	0.408919	-0.87009	0.384251	0.509387
6430573F11Rik	89	95	106	106	60	43	52	32	50	34	35	59	3.10549	2.76894	3.26495	2.9601	3.11978	2.27179	2.36665	1.88931	2.76286	1.97948	1.55883	2.44233	58.8724	0.597697	0.269171	2.22051	0.026384	0.0822545	58.8724	0.314955	0.267736	1.17637	0.239448	0.369993	58.8724	-0.282742	0.230596	1.22613	0.220148	0.335174
6430584L05Rik	54	4	35	32	2	1	1	1	5	1	24	62	1.88423	0.116587	1.07805	0.893615	0.103993	0.0528323	0.0455125	0.0590408	0.276286	0.0582199	1.06891	2.56651	15.8402	-0.320898	0.963412	-0.333085	0.73907	0.841656	15.8402	-3.53784	1.0209	-3.46541	0.00052943	0.00260928	15.8402	-3.21694	0.951315	3.38157	0.000720719	0.00293077
6430710C18Rik	5	11	7	12	0	0	6	0	4	8	13	21	0.174466	0.320614	0.21561	0.335105	0	0	0.273075	0	0.221029	0.465759	0.578993	0.869302	6.66905	-1.28762	0.884181	-1.45629	0.145313	0.288666	6.66905	-2.65487	0.937819	-2.8309	0.00464177	0.0162271	6.66905	-1.36725	0.890395	1.53555	0.124649	0.213561
6530402F18Rik	61	79	39	74	52	79	64	72	52	27	55	106	2.12848	2.30259	1.20126	2.06648	2.70381	4.17375	2.9128	4.25094	2.87338	1.57194	2.44959	4.38791	63.7621	-0.553803	0.369434	-1.49906	0.133859	0.271588	63.7621	0.257794	0.353169	0.729945	0.465424	0.59881	63.7621	0.811597	0.323458	-2.50913	0.012103	0.0322733
6720483E21Rik	10	7	17	13	4	13	4	0	1	0	4	48	0.348932	0.204027	0.523624	0.363031	0.207986	0.686819	0.18205	0	0.0552572	0	0.178152	1.98698	9.14613	-1.01512	1.19341	-0.850602	0.394991	0.569034	9.14613	-1.67717	1.16718	-1.43695	0.150733	0.261352	9.14613	-0.662053	1.0818	0.611992	0.540543	0.654477
6720489N17Rik	121	128	179	146	20	17	15	11	18	68	91	63	4.22207	3.73078	5.51346	4.07712	1.03993	0.898148	0.682687	0.649449	0.99463	3.95895	4.05295	2.60791	62.6136	0.313736	0.277576	1.13027	0.258363	0.432054	62.6136	-2.04931	0.306062	-6.69571	2.1462e-11	5.40009e-10	62.6136	-2.36304	0.280649	8.41993	3.76725e-17	1.68021e-15
6820408C15Rik	21	6	18	16	16	14	11	10	25	1	17	13	0.732757	0.17488	0.554426	0.446807	0.831942	0.739652	0.500637	0.590408	1.38143	0.0582199	0.757145	0.53814	14.1076	0.0442867	0.698887	0.0633675	0.949474	0.973464	14.1076	0.809504	0.670299	1.20768	0.227172	0.355928	14.1076	0.765217	0.596837	-1.28212	0.1998	0.310435
6820431F20Rik	284	224	223	363	82	119	121	156	160	92	149	244	9.90966	6.52887	6.86872	10.1369	4.2637	6.28704	5.50701	9.21036	8.84116	5.35623	6.63615	10.1005	173.093	0.178837	0.30724	0.582078	0.560514	0.712435	173.093	-0.116833	0.296948	-0.393445	0.693991	0.790049	173.093	-0.29567	0.27021	1.09422	0.273857	0.394674
8030462N17Rik	489	659	761	729	209	214	303	177	240	106	172	367	17.0628	19.2077	23.4399	20.3577	10.8672	11.3061	13.7903	10.4502	13.2617	6.17131	7.66053	15.1921	325.864	1.04342	0.262244	3.97882	6.92585e-05	0.000805717	325.864	0.297877	0.253547	1.17484	0.240058	0.370764	325.864	-0.745545	0.22899	3.25579	0.00113077	0.0042818
8430408G22Rik	23	13	13	27	8	13	5	8	10	20	17	20	0.802543	0.378908	0.400419	0.753987	0.415971	0.686819	0.227562	0.472326	0.552572	1.1644	0.757145	0.827907	14.3666	-0.644292	0.518027	-1.24374	0.213595	0.379465	14.3666	-0.960852	0.520014	-1.84774	0.0646395	0.136037	14.3666	-0.31656	0.48181	0.657024	0.511166	0.628041
8430426J06Rik	2	2	3	4	6	1	14	1	12	11	60	47	0.0697863	0.0582935	0.0924043	0.111702	0.311978	0.0528323	0.637175	0.0590408	0.663087	0.640419	2.67228	1.94558	14.1233	-4.3987	0.862944	-5.09731	3.44511e-07	1.03138e-05	14.1233	-2.33819	0.755762	-3.09382	0.00197599	0.00792779	14.1233	2.0605	0.816521	-2.52352	0.0116188	0.0311996
8430429K09Rik	136	159	162	211	118	103	175	129	96	122	180	131	4.74547	4.63433	4.98983	5.89227	6.13557	5.44172	7.96468	7.61626	5.3047	7.10283	8.01683	5.42279	141.468	-0.431787	0.220925	-1.95445	0.0506486	0.134122	141.468	-0.0736275	0.213424	-0.344983	0.730107	0.815361	141.468	0.358159	0.194964	-1.83705	0.0662027	0.128933
9030025P20Rik	124	60	223	169	92	27	22	36	39	79	93	76	4.32675	1.7488	6.86872	4.7194	4.78367	1.42647	1.00127	2.12547	2.15503	4.59937	4.14203	3.14605	79.2477	0.157731	0.489958	0.321927	0.747508	0.847378	79.2477	-0.785658	0.475906	-1.65087	0.0987655	0.18975	79.2477	-0.943388	0.434874	2.16934	0.0300569	0.0680859
9030612E09Rik	78	68	73	71	119	61	91	88	90	32	64	69	2.72167	1.98198	2.2485	1.98271	6.18757	3.22277	4.14164	5.19559	4.97315	1.86304	2.85043	2.85628	77.6688	-0.189649	0.288046	-0.658398	0.510282	0.67076	77.6688	0.899133	0.274001	3.28149	0.00103259	0.00462874	77.6688	1.08878	0.24541	-4.43658	9.13987e-06	6.41384e-05
9030617O03Rik	294	471	356	344	233	144	142	150	164	159	295	274	10.2586	13.7281	10.9653	9.60636	12.1152	7.60785	6.46277	8.85612	9.06219	9.25696	13.1387	11.3423	236.336	-0.0158611	0.227216	-0.0698064	0.944348	0.970403	236.336	-0.354105	0.220551	-1.60555	0.108373	0.203578	236.336	-0.338244	0.200932	1.68337	0.0923032	0.168443
9030624J02Rik	1289	1783	1546	1694	757	747	897	632	765	617	867	847	44.9773	51.9686	47.619	47.3057	39.3613	39.4657	40.8247	37.3138	42.2718	35.9217	38.6144	35.0619	966.785	0.393077	0.0979881	4.01148	6.03399e-05	0.000723417	966.785	0.125517	0.095418	1.31545	0.18836	0.309211	966.785	-0.26756	0.085638	3.12431	0.00178222	0.00636868
9130011E15Rik	546	602	640	748	410	368	399	297	364	266	366	419	19.0517	17.5463	19.7129	20.8882	21.3185	19.4423	18.1595	17.5351	20.1136	15.4865	16.3009	17.3447	430.386	0.235101	0.124938	1.88174	0.0598707	0.151464	430.386	0.23604	0.121771	1.93839	0.0525751	0.115129	430.386	0.000939111	0.10867	-0.00864187	0.993105	0.995513
9130019O22Rik	170	223	244	281	126	123	164	126	130	101	124	130	5.93184	6.49972	7.51555	7.84705	6.55155	6.49837	7.46405	7.43914	7.18344	5.88021	5.52271	5.3814	153.917	0.31721	0.172836	1.83532	0.0664576	0.16365	153.917	0.331508	0.169861	1.95164	0.0509813	0.112379	153.917	0.0142976	0.148746	-0.0961207	0.923425	0.94994
9130023H24Rik	243	348	332	308	235	183	194	133	171	114	237	186	8.47904	10.1431	10.2261	8.60104	12.2192	9.6683	8.82942	7.85243	9.44899	6.63707	10.5555	7.69954	213.087	0.170649	0.206859	0.824955	0.409397	0.582481	213.087	0.207694	0.200493	1.03591	0.300243	0.437606	213.087	0.0370443	0.180583	-0.205137	0.837465	0.890594
9130024F11Rik	114	216	263	225	41	59	50	31	57	64	55	43	3.97782	6.29569	8.10078	6.28323	2.13185	3.1171	2.27562	1.83026	3.14966	3.72607	2.44959	1.78	87.1152	1.23069	0.32733	3.75979	0.000170055	0.00163682	87.1152	-0.0716868	0.324765	-0.220734	0.825299	0.882853	87.1152	-1.30238	0.286882	4.53978	5.63116e-06	4.20017e-05
9130221H12Rik	67	68	67	77	37	50	50	40	13	36	34	35	2.33784	1.98198	2.0637	2.15026	1.92387	2.64161	2.27562	2.36163	0.718344	2.09592	1.51429	1.44884	45.4017	0.347281	0.373195	0.93056	0.352081	0.528001	45.4017	0.245216	0.365054	0.671726	0.501758	0.629843	45.4017	-0.102065	0.323979	0.315035	0.752735	0.827846
9130401M01Rik	671	978	1159	888	563	473	491	450	451	704	952	585	23.4133	28.5055	35.6989	24.7978	29.274	24.9897	22.3466	26.5684	24.921	40.9868	42.4001	24.2163	672.162	-0.350699	0.210407	-1.66676	0.0955616	0.213385	672.162	-0.484627	0.202229	-2.39643	0.0165557	0.0459819	672.162	-0.133929	0.185539	0.721837	0.470395	0.591334
9130409I23Rik	43	45	19	8	224	250	330	218	175	20	13	6	1.50041	1.3116	0.585227	0.223404	11.6472	13.2081	15.0191	12.8709	9.67002	1.1644	0.578993	0.248372	131.351	0.476387	0.521444	0.913592	0.360931	0.536383	131.351	4.27042	0.488412	8.74348	2.26035e-18	1.2807e-16	131.351	3.79403	0.419634	-9.0413	1.54816e-19	8.22355e-18
9230110C19Rik	187	219	230	177	128	101	97	79	93	133	165	130	6.52502	6.38313	7.08433	4.94281	6.65554	5.33606	4.41471	4.66422	5.13892	7.74325	7.34876	5.3814	138.283	-0.127368	0.218593	-0.582671	0.560114	0.712045	138.283	-0.376582	0.214385	-1.75657	0.0789911	0.159399	138.283	-0.249214	0.194625	1.28048	0.200376	0.311109
9230112J17Rik	12	17	24	20	13	7	21	3	18	2	0	10	0.418718	0.495494	0.739234	0.558509	0.675953	0.369826	0.955762	0.177122	0.99463	0.11644	0	0.413954	11.4222	1.61055	0.830176	1.94001	0.0523782	0.137291	11.4222	1.81459	0.808642	2.24399	0.0248329	0.0633237	11.4222	0.204035	0.657378	-0.310377	0.756274	0.830689
9230114K14Rik	125	184	119	117	45	55	48	58	45	56	42	56	4.36165	5.363	3.66537	3.26728	2.33984	2.90577	2.1846	3.42437	2.48658	3.26031	1.87059	2.31814	72.3053	0.757033	0.288958	2.61987	0.00879632	0.0357508	72.3053	0.110892	0.286802	0.386648	0.699017	0.79382	72.3053	-0.646141	0.251349	2.57069	0.0101497	0.0279563
9230116N13Rik	40	101	112	72	28	22	22	6	7	33	76	37	1.39573	2.94382	3.44976	2.01063	1.4559	1.16231	1.00127	0.354245	0.386801	1.92126	3.38488	1.53163	40.5443	0.104283	0.492843	0.211595	0.832423	0.902126	40.5443	-1.37818	0.492378	-2.79903	0.00512563	0.0175992	40.5443	-1.48246	0.450199	3.29291	0.00099157	0.00385197
9230117E06Rik	0	0	3	0	10	12	10	12	15	1	0	7	0	0	0.0924043	0	0.519964	0.633987	0.455125	0.70849	0.828859	0.0582199	0	0.289767	6.92558	-2.38155	1.30782	-1.821	0.0686067	0.167338	6.92558	2.39201	0.994922	2.40421	0.0162073	0.0451686	6.92558	4.77355	1.14003	-4.1872	2.82412e-05	0.000171919
9330020H09Rik	130	176	138	148	147	123	129	90	103	128	203	168	4.53611	5.12983	4.2506	4.13297	7.64347	6.49837	5.87111	5.31367	5.6915	7.45215	9.0412	6.95442	140.016	-0.793146	0.193663	-4.09549	4.21277e-05	0.00054021	140.016	-0.332626	0.186991	-1.77884	0.0752667	0.153606	140.016	0.46052	0.173229	-2.65844	0.00785035	0.022553
9330102E08Rik	58	53	43	48	46	45	64	56	61	25	43	64	2.0238	1.54478	1.32446	1.34042	2.39183	2.37745	2.9128	3.30628	3.37069	1.4555	1.91513	2.6493	51.3845	-0.383236	0.310161	-1.23561	0.216605	0.38321	51.3845	0.501724	0.296041	1.69478	0.090117	0.176632	51.3845	0.88496	0.267607	-3.30694	0.000943216	0.00369031
9330133O14Rik	301	304	251	241	240	255	236	260	211	102	192	131	10.5028	8.86061	7.73116	6.73003	12.4791	13.4722	10.7409	15.3506	11.6593	5.93843	8.55129	5.42279	226.757	0.346315	0.221832	1.56116	0.118487	0.249431	226.757	0.938009	0.213125	4.40122	1.07642e-05	8.62148e-05	226.757	0.591695	0.19044	-3.10698	0.00189006	0.00669155
9330136K24Rik	40	38	33	56	17	27	45	29	24	17	22	57	1.39573	1.10758	1.01645	1.56383	0.883939	1.42647	2.04806	1.71218	1.32617	0.989738	0.979835	2.35954	32.4565	-0.196657	0.424203	-0.463593	0.642939	0.773367	32.4565	0.024694	0.412124	0.0599187	0.95222	0.971061	32.4565	0.221351	0.372775	-0.593793	0.55265	0.665652
9330151L19Rik	188	204	171	212	159	130	181	132	183	130	146	270	6.55992	5.94593	5.26704	5.9202	8.26743	6.86819	8.23776	7.79339	10.1121	7.56859	6.50254	11.1767	174.2	-0.510926	0.217086	-2.35357	0.0185943	0.0628629	174.2	-0.0314326	0.20887	-0.150489	0.880379	0.922153	174.2	0.479494	0.191307	-2.50641	0.0121964	0.032494
9330159F19Rik	854	912	702	1029	558	567	866	553	573	730	829	934	29.7988	26.5818	21.6226	28.7353	29.014	29.9559	39.4138	32.6496	31.6624	42.5005	36.922	38.6633	748.241	-0.560244	0.151724	-3.69252	0.000222039	0.00204132	748.241	-0.273198	0.14577	-1.87418	0.060906	0.130004	748.241	0.287045	0.133861	-2.14435	0.0320047	0.0717375
9330159M07Rik	35	27	72	38	12	9	19	15	21	5	10	37	1.22126	0.786962	2.2177	1.06117	0.623957	0.47549	0.864737	0.885612	1.1604	0.2911	0.445379	1.53163	22.331	0.781374	0.589793	1.32483	0.185228	0.343803	22.331	0.0600866	0.581507	0.103329	0.917702	0.948413	22.331	-0.721287	0.515031	1.40047	0.161372	0.262437
9330162012Rik	54	79	58	44	49	53	67	44	35	60	52	33	1.88423	2.30259	1.78648	1.22872	2.54782	2.80011	3.04934	2.5978	1.934	3.49319	2.31597	1.36605	52.7242	-0.396051	0.351573	-1.12651	0.25995	0.434092	52.7242	0.129526	0.338527	0.382617	0.702003	0.795664	52.7242	0.525577	0.308316	-1.70467	0.0882562	0.162737
9330182L06Rik	1246	933	882	942	708	517	464	434	450	526	798	1572	43.4769	27.1939	27.1669	26.3058	36.8134	27.3143	21.1178	25.6237	24.8658	30.6237	35.5413	65.0735	755.186	-0.496646	0.274242	-1.81098	0.0701443	0.170139	755.186	-0.689494	0.262999	-2.62166	0.00875029	0.0273579	755.186	-0.192847	0.241578	0.798281	0.424707	0.5481
9430015G10Rik	342	428	519	527	86	167	155	115	164	107	154	476	11.9335	12.4748	15.9859	14.7167	4.47169	8.82299	7.05444	6.78969	9.06219	6.22953	6.85884	19.7042	239.626	0.330578	0.355556	0.929749	0.352501	0.528338	239.626	-0.598079	0.34326	-1.74235	0.0814468	0.163045	239.626	-0.928657	0.313825	2.95915	0.00308485	0.0102147
9430016H08Rik	337	475	542	415	305	250	260	226	246	224	310	229	11.759	13.8447	16.6944	11.5891	15.8589	13.2081	11.8332	13.3432	13.5933	13.0413	13.8068	9.47954	305.173	0.156217	0.19141	0.816138	0.414421	0.586796	305.173	0.165778	0.18513	0.895472	0.370535	0.508745	305.173	0.00956151	0.167441	-0.0571038	0.954462	0.971288
9430020K01Rik	192	115	126	215	181	154	210	166	183	98	111	153	6.69949	3.35187	3.88098	6.00397	9.41135	8.13617	9.55762	9.80077	10.1121	5.70555	4.94371	6.33349	162.069	-0.186118	0.248655	-0.748497	0.45416	0.620611	162.069	0.731519	0.237577	3.07907	0.00207645	0.00826152	162.069	0.917637	0.21505	-4.26708	1.98045e-05	0.000127038
9430037G07Rik	27	58	72	43	9	23	5	8	10	6	10	52	0.942116	1.69051	2.2177	1.20079	0.467968	1.21514	0.227562	0.472326	0.552572	0.349319	0.445379	2.15256	23.0426	0.607548	0.664628	0.914118	0.360655	0.53618	23.0426	-0.762808	0.659294	-1.15701	0.247269	0.379868	23.0426	-1.37036	0.595766	2.30016	0.0214392	0.0516905
9430038I01Rik	47	48	55	46	33	18	37	18	10	27	49	35	1.63998	1.39904	1.69408	1.28457	1.71588	0.950981	1.68396	1.06273	0.552572	1.57194	2.18236	1.44884	33.1853	-0.208534	0.388997	-0.536081	0.591903	0.736952	33.1853	-0.532015	0.385473	-1.38016	0.167537	0.282515	33.1853	-0.323481	0.350324	0.923377	0.355811	0.481859
9430041J12Rik	18	15	33	23	10	19	11	18	12	3	9	59	0.628077	0.437201	1.01645	0.642285	0.519964	1.00381	0.500637	1.06273	0.663087	0.17466	0.400842	2.44233	18.3277	-0.580923	0.713981	-0.81364	0.415851	0.587832	18.3277	-0.445392	0.690559	-0.644973	0.518945	0.644751	18.3277	0.135531	0.634702	-0.213536	0.830909	0.886172
9430060I03Rik	34	9	34	20	10	5	10	8	6	3	5	10	1.18637	0.262321	1.04725	0.558509	0.519964	0.264161	0.455125	0.472326	0.331543	0.17466	0.22269	0.413954	11.4091	1.46593	0.679902	2.15609	0.0310763	0.0929562	11.4091	0.571369	0.683739	0.835654	0.40335	0.540413	11.4091	-0.894564	0.567921	1.57515	0.115221	0.201078
9430083A17Rik	77	121	153	91	47	87	80	42	68	41	57	67	2.68677	3.52675	4.71262	2.54122	2.44383	4.59641	3.641	2.47971	3.75749	2.38702	2.53866	2.77349	73.5362	0.389276	0.31258	1.24536	0.212998	0.378932	73.5362	0.397992	0.304302	1.30789	0.190912	0.312394	73.5362	0.00871617	0.270182	-0.0322603	0.974264	0.983328
9430091E24Rik	99	133	113	131	42	48	50	41	26	22	44	89	3.45442	3.87652	3.48056	3.65823	2.18385	2.53595	2.27562	2.42067	1.43669	1.28084	1.95967	3.68419	62.2643	0.631921	0.333441	1.89515	0.0580724	0.148016	62.2643	-0.104729	0.330102	-0.317264	0.751043	0.829085	62.2643	-0.73665	0.293165	2.51275	0.0119794	0.0319827
9530051G07Rik	77	69	97	79	45	62	105	59	52	45	48	66	2.68677	2.01112	2.98774	2.20611	2.33984	3.2756	4.77881	3.48341	2.87338	2.6199	2.13782	2.73209	65.9047	-0.0149599	0.294909	-0.0507272	0.959543	0.978475	65.9047	0.428862	0.28513	1.50409	0.132558	0.237178	65.9047	0.443822	0.254697	-1.74255	0.0814126	0.15261
9530053A07Rik	35	57	49	42	8	8	16	4	12	9	32	27	1.22126	1.66136	1.50927	1.17287	0.415971	0.422658	0.7282	0.236163	0.663087	0.523979	1.42521	1.11767	21.428	0.427941	0.455714	0.939056	0.347702	0.523238	21.428	-1.05473	0.475649	-2.21745	0.0265923	0.0669754	21.428	-1.48267	0.426864	3.4734	0.00051391	0.0021886
9530062K07Rik	37	33	46	15	28	18	35	17	15	31	11	41	1.29105	0.961842	1.41687	0.418882	1.4559	0.950981	1.59294	1.00369	0.828859	1.80482	0.489917	1.69721	26.8637	-0.378941	0.52783	-0.717922	0.472805	0.637772	26.8637	-0.179308	0.511234	-0.350736	0.725787	0.812104	26.8637	0.199633	0.466868	-0.4276	0.668943	0.761955
9530068E07Rik	5752	8099	8832	7936	3846	3115	3993	2838	2910	3562	4495	4009	200.706	236.059	272.038	221.616	199.978	164.572	181.731	167.558	160.799	207.379	200.198	165.954	4592.69	0.283273	0.136823	2.07036	0.0384182	0.109323	4592.69	-0.127804	0.131126	-0.974668	0.329725	0.467959	4592.69	-0.411077	0.120202	3.41987	0.000626506	0.00259474
9530077C05Rik	388	754	802	677	263	242	241	200	230	380	440	424	13.5386	21.9766	24.7027	18.9055	13.6751	12.7854	10.9685	11.8082	12.7092	22.1236	19.5967	17.5516	386.829	0.00398272	0.197142	0.0202023	0.983882	0.991372	386.829	-0.672176	0.191619	-3.50788	0.000451698	0.00228583	386.829	-0.676159	0.17505	3.86267	0.000112153	0.000575551
9530080O11Rik	30	24	33	39	35	26	37	16	23	13	31	16	1.0468	0.699522	1.01645	1.08909	1.81987	1.37364	1.68396	0.944653	1.27092	0.756859	1.38068	0.662326	26.539	0.0388326	0.412585	0.0941204	0.925014	0.959315	26.539	0.604853	0.398687	1.51711	0.129238	0.232489	26.539	0.56602	0.351135	-1.61197	0.106968	0.189726
9530082P21Rik	743	795	698	973	752	656	733	659	619	698	749	736	25.9256	23.1717	21.4994	27.1715	39.1013	34.658	33.3607	38.9079	34.2042	40.6375	33.3589	30.467	738.478	-0.508364	0.140928	-3.60727	0.000309433	0.00264888	738.478	0.0517242	0.135108	0.382835	0.701842	0.795612	738.478	0.560088	0.123867	-4.52169	6.13471e-06	4.52065e-05
9530091C08Rik	8	2	11	6	4	19	17	23	7	1	3	32	0.279145	0.0582935	0.338816	0.167553	0.207986	1.00381	0.773712	1.35794	0.386801	0.0582199	0.133614	1.32465	11.7599	-1.28921	0.959241	-1.34399	0.178953	0.335532	11.7599	0.537635	0.898297	0.598505	0.549503	0.671276	11.7599	1.82684	0.840698	-2.17301	0.0297799	0.0676024
9630001P10Rik	10	11	8	15	3	7	6	15	17	0	4	12	0.348932	0.320614	0.246411	0.418882	0.155989	0.369826	0.273075	0.885612	0.939373	0	0.178152	0.496744	8.94678	0.518378	0.87176	0.594634	0.552088	0.705231	8.94678	1.16053	0.839969	1.38164	0.167082	0.281873	8.94678	0.642157	0.727905	-0.882198	0.377669	0.50323
9630028I04Rik	233	283	85	207	94	172	344	223	244	70	85	115	8.13011	8.24853	2.61812	5.78057	4.88766	9.08715	15.6563	13.1661	13.4828	4.07539	3.78573	4.76047	180.879	0.556958	0.400161	1.39183	0.163973	0.315927	180.879	1.41922	0.382989	3.70564	0.000210855	0.00117596	180.879	0.862264	0.346376	-2.48939	0.0127963	0.0338313
9830147E19Rik	222	252	301	301	66	106	156	93	153	111	117	255	7.74628	7.34498	9.27123	8.40556	3.43176	5.60022	7.09995	5.49079	8.45436	6.46241	5.21094	10.5558	164.265	0.142198	0.29869	0.476074	0.634021	0.768197	164.265	-0.303096	0.289534	-1.04684	0.295172	0.432731	164.265	-0.445295	0.263572	1.68946	0.0911311	0.166761
9930012K11Rik	81	117	60	106	63	59	64	46	55	28	31	46	2.82635	3.41017	1.84809	2.9601	3.27577	3.1171	2.9128	2.71588	3.03915	1.63016	1.38068	1.90419	59.8956	0.75181	0.286206	2.62681	0.0086189	0.0352167	59.8956	0.876746	0.280428	3.12646	0.00176925	0.00723688	59.8956	0.124937	0.237217	-0.526678	0.598417	0.705527
9930014A18Rik	40	50	66	50	71	37	79	35	21	21	23	36	1.39573	1.45734	2.03289	1.39627	3.69174	1.95479	3.59549	2.06643	1.1604	1.22262	1.02437	1.49023	43.4214	0.331994	0.416395	0.797305	0.425274	0.596155	43.4214	1.00424	0.400383	2.5082	0.0121347	0.0356514	43.4214	0.672248	0.35267	-1.90617	0.0566283	0.113942
9930021J03Rik	1009	1141	792	1450	536	650	840	515	543	392	683	882	35.2072	33.2564	24.3947	40.4919	27.8701	34.341	38.2305	30.406	30.0047	22.8222	30.4194	36.5107	741.357	0.154443	0.202696	0.761944	0.446094	0.614252	741.357	0.103371	0.194694	0.530943	0.595458	0.710888	741.357	-0.0510713	0.177851	0.287158	0.773991	0.843388
9930104L06Rik	369	406	378	442	171	277	275	222	278	176	274	406	12.8756	11.8336	11.6429	12.3431	8.89138	14.6345	12.5159	13.1071	15.3615	10.2467	12.2034	16.8065	294.381	-0.108146	0.21181	-0.510578	0.609647	0.74995	294.381	-0.0247381	0.204313	-0.12108	0.903628	0.938536	294.381	0.0834076	0.186172	-0.448013	0.654144	0.749988
9930111J21Rik1	7	6	6	12	0	16	11	5	11	0	2	0	0.244252	0.17488	0.184809	0.335105	0	0.845316	0.500637	0.295204	0.60783	0	0.0890759	0	6.32759	2.92387	1.38908	2.1049	0.0352999	0.102451	6.32759	3.86171	1.35715	2.84545	0.00443486	0.0156252	6.32759	0.937836	0.857312	-1.09393	0.273987	0.394825
A130010J15Rik	180	263	238	226	129	116	142	124	123	88	125	113	6.28077	7.66559	7.33074	6.31115	6.70753	6.12854	6.46277	7.32106	6.79664	5.12335	5.56724	4.67768	147.465	0.430814	0.172146	2.50261	0.0123281	0.0461112	147.465	0.383203	0.169787	2.25697	0.0240102	0.0615774	147.465	-0.0476104	0.1473	0.32322	0.746528	0.822953
A230046K03Rik	856	804	818	1137	376	563	685	465	562	225	347	647	29.8686	23.434	25.1956	31.7512	19.5506	29.7446	31.1761	27.454	31.0546	13.0995	15.4547	26.7828	588.07	0.576536	0.242771	2.37481	0.0175578	0.0602916	588.07	0.588849	0.23303	2.52692	0.0115067	0.0342138	588.07	0.0123129	0.212135	-0.0580426	0.953715	0.97085
A230050P20Rik	631	859	843	783	295	511	435	296	370	318	540	877	22.0176	25.037	25.9656	21.8656	15.3389	26.9973	19.7979	17.4761	20.4452	18.5139	24.0505	36.3037	528.683	-0.150357	0.233005	-0.645295	0.518736	0.678258	528.683	-0.395662	0.224124	-1.76538	0.0775007	0.156992	528.683	-0.245305	0.20533	1.19469	0.232209	0.349055
A230056P14Rik	141	114	77	103	66	62	83	42	80	31	36	61	4.91994	3.32273	2.37171	2.87632	3.43176	3.2756	3.77754	2.47971	4.42058	1.80482	1.60337	2.52512	71.0728	0.76141	0.322912	2.35795	0.0183762	0.0623324	71.0728	0.810283	0.314247	2.57849	0.00992335	0.0303554	71.0728	0.0488721	0.273798	-0.178497	0.858333	0.904973
A230057D06Rik	269	211	514	438	48	107	180	59	101	26	63	756	9.38626	6.14996	15.8319	12.2313	2.49583	5.65305	8.19225	3.48341	5.58098	1.51372	2.80589	31.2949	202.004	-0.124294	0.86845	-0.143121	0.886194	0.935482	202.004	-1.22488	0.832343	-1.4716	0.141128	0.248874	202.004	-1.10058	0.764408	1.43978	0.149928	0.247636
A230070E04Rik	39	31	39	31	38	55	47	47	54	14	40	24	1.36083	0.903549	1.20126	0.865689	1.97586	2.90577	2.13909	2.77492	2.98389	0.815079	1.78152	0.993489	39.9703	-0.162446	0.367984	-0.441448	0.658889	0.785022	39.9703	1.07985	0.348231	3.10095	0.00192902	0.00778425	39.9703	1.24229	0.308734	-4.02382	5.72607e-05	0.000319465
A230072C01Rik	138	173	216	200	62	75	70	62	81	94	104	213	4.81526	5.04239	6.65311	5.58509	3.22378	3.96242	3.18587	3.66053	4.47584	5.47267	4.63195	8.81721	114.936	-0.195094	0.254572	-0.766361	0.443462	0.611729	114.936	-0.775166	0.251023	-3.08802	0.00201492	0.00804811	114.936	-0.580071	0.229243	2.53038	0.0113939	0.0307251
A230072E10Rik	30	33	28	20	19	15	34	21	51	15	18	47	1.0468	0.961842	0.86244	0.558509	0.987932	0.792484	1.54742	1.23986	2.81812	0.873299	0.801683	1.94558	27.8736	-0.506849	0.512349	-0.989265	0.322533	0.499708	27.8736	0.280259	0.490105	0.571836	0.567433	0.687028	27.8736	0.787109	0.447885	-1.75739	0.0788513	0.148592
A2m	33	15	23	30	102	72	43	41	39	97	50	98	1.15147	0.437201	0.708433	0.837764	5.30363	3.80392	1.95704	2.42067	2.15503	5.64733	2.2269	4.05674	59.2888	-2.34495	0.452757	-5.17928	2.22746e-07	7.15875e-06	59.2888	-0.3421	0.420115	-0.814302	0.415472	0.551821	59.2888	2.00285	0.404188	-4.95525	7.22371e-07	6.69341e-06
A330015K06Rik	1	0	3	3	14	2	21	9	5	8	24	24	0.0348932	0	0.0924043	0.0837764	0.72795	0.105665	0.955762	0.531367	0.276286	0.465759	1.06891	0.993489	10.3035	-3.996	0.914975	-4.36733	1.25774e-05	0.000201264	10.3035	-0.697948	0.732884	-0.952331	0.340929	0.479387	10.3035	3.29805	0.852129	-3.87037	0.000108672	0.000561074
A330023F24Rik	283	122	527	443	28	154	110	55	132	24	159	901	9.87477	3.5559	16.2324	12.371	1.4559	8.13617	5.00637	3.24724	7.29396	1.39728	7.08153	37.2972	218.088	-0.538854	0.922504	-0.584121	0.559139	0.711638	218.088	-1.60232	0.883884	-1.81281	0.0698605	0.144716	218.088	-1.06346	0.812121	1.30949	0.19037	0.298603
A330035P11Rik	113	182	144	112	54	87	83	79	102	38	77	70	3.94293	5.30471	4.43541	3.12765	2.80781	4.59641	3.77754	4.66422	5.63624	2.21236	3.42942	2.89767	90.426	0.555207	0.291013	1.90784	0.0564117	0.145122	90.426	0.584725	0.282988	2.06626	0.0388043	0.0906441	90.426	0.0295184	0.249767	-0.118184	0.905922	0.937782
A330040F15Rik	47	50	42	32	25	32	28	30	30	25	14	17	1.63998	1.45734	1.29366	0.893615	1.29991	1.69063	1.27435	1.77122	1.65772	1.4555	0.623531	0.703721	30.4324	0.536501	0.400076	1.341	0.179921	0.336771	30.4324	0.75684	0.390797	1.93666	0.0527869	0.115543	30.4324	0.22034	0.335389	-0.656967	0.511202	0.628041
A330041J22Rik	26	32	41	34	43	12	39	8	11	35	16	25	0.907223	0.932695	1.26286	0.949465	2.23584	0.633987	1.77499	0.472326	0.60783	2.0377	0.712607	1.03488	26.1869	-0.304106	0.573373	-0.530381	0.595848	0.739816	26.1869	-0.119094	0.554582	-0.214745	0.829966	0.886216	26.1869	0.185012	0.505792	-0.365787	0.714524	0.798684
A330048O09Rik	1	0	1	4	0	1	2	0	3	14	18	3	0.0348932	0	0.0308014	0.111702	0	0.0528323	0.091025	0	0.165772	0.815079	0.801683	0.124186	4.30187	-3.68546	1.25004	-2.94827	0.00319561	0.0163883	4.30187	-3.20961	1.20873	-2.65535	0.00792256	0.0252183	4.30187	0.475851	1.2624	-0.376941	0.706218	0.792157
A330050F15Rik	481	763	764	541	271	393	482	322	307	231	245	167	16.7836	22.239	23.5323	15.1077	14.091	20.7631	21.937	19.0111	16.964	13.4488	10.9118	6.91302	389.456	0.901855	0.245128	3.67912	0.000234044	0.00213373	389.456	0.836629	0.235896	3.54661	0.000390228	0.00201884	389.456	-0.0652261	0.212741	0.306599	0.759148	0.832744
A330069E16Rik	16	25	40	27	21	9	5	9	12	18	42	20	0.558291	0.728668	1.23206	0.753987	1.09192	0.47549	0.227562	0.531367	0.663087	1.04796	1.87059	0.827907	19.3256	-0.61006	0.534171	-1.14207	0.253426	0.426859	19.3256	-1.07053	0.531302	-2.01491	0.0439141	0.0998659	19.3256	-0.460465	0.490922	0.93796	0.348265	0.47435
A330074K22Rik	140	172	103	231	54	100	55	61	63	26	60	73	4.88504	5.01324	3.17255	6.45078	2.80781	5.28323	2.50319	3.60149	3.48121	1.51372	2.67228	3.02186	85.7418	1.01201	0.34172	2.96153	0.00306114	0.0158368	85.7418	0.54402	0.333442	1.63153	0.102779	0.19527	85.7418	-0.467993	0.294089	1.59133	0.111535	0.196213
A330076H08Rik	261	229	448	424	153	162	233	125	136	109	131	358	9.10712	6.6746	13.799	11.8404	7.95545	8.55883	10.6044	7.3801	7.51499	6.34597	5.83447	14.8195	213.233	0.198892	0.327668	0.606991	0.543857	0.698801	213.233	-0.101569	0.315736	-0.321688	0.747689	0.827371	213.233	-0.30046	0.288011	1.04323	0.296844	0.420202
A430005L14Rik	640	959	1042	727	439	382	469	446	448	730	784	581	22.3316	27.9517	32.0951	20.3018	22.8264	20.1819	21.3454	26.3322	24.7552	42.5005	34.9178	24.0507	617.079	-0.396202	0.212216	-1.86698	0.061905	0.15553	617.079	-0.549687	0.204072	-2.69359	0.00706866	0.0229776	617.079	-0.153485	0.18729	0.819507	0.412497	0.537283
A430033K04Rik	352	354	426	489	235	210	264	202	226	274	300	286	12.2824	10.3179	13.1214	13.6555	12.2192	11.0948	12.0153	11.9262	12.4881	15.9523	13.3614	11.8391	290.155	-0.147548	0.155351	-0.949776	0.342226	0.518615	290.155	-0.194665	0.151436	-1.28546	0.198631	0.321585	290.155	-0.0471172	0.137408	0.342901	0.731673	0.811508
A430035B10Rik	130	197	309	249	85	91	134	55	66	101	107	86	4.53611	5.74191	9.51764	6.95344	4.41969	4.80774	6.09867	3.24724	3.64698	5.88021	4.76556	3.56	121.981	0.504159	0.302973	1.66404	0.0961045	0.214316	121.981	-0.0823227	0.295443	-0.278642	0.78052	0.849669	121.981	-0.586482	0.266197	2.20319	0.0275817	0.0635938
A430046D13Rik	101	170	214	177	28	62	48	50	58	52	50	130	3.52421	4.95494	6.59151	4.94281	1.4559	3.2756	2.1846	2.95204	3.20492	3.02743	2.2269	5.3814	84.4209	0.493343	0.359303	1.37306	0.169735	0.323612	84.4209	-0.446562	0.352635	-1.26636	0.205385	0.330387	84.4209	-0.939905	0.318654	2.94961	0.00318178	0.0104948
A430078I02Rik	20	29	18	24	5	12	18	14	14	16	19	19	0.697863	0.845255	0.554426	0.670211	0.259982	0.633987	0.819225	0.826571	0.773601	0.931518	0.846221	0.786512	16.6929	-0.299517	0.458318	-0.653513	0.513426	0.673156	16.6929	-0.363812	0.455534	-0.79865	0.424493	0.560236	16.6929	-0.0642958	0.412937	0.155704	0.876267	0.917217
A430105I19Rik	537	701	660	704	269	437	387	320	371	138	185	427	18.7376	20.4319	20.3289	19.6595	13.987	23.0877	17.6133	18.8931	20.5004	8.03435	8.23952	17.6758	400.05	0.802085	0.258767	3.09964	0.00193755	0.0110476	400.05	0.72899	0.248808	2.92993	0.00339036	0.0124528	400.05	-0.0730951	0.225274	0.324472	0.745581	0.822553
A4galt	33	40	57	64	48	54	43	50	45	34	58	56	1.15147	1.16587	1.75568	1.78723	2.49583	2.85294	1.95704	2.95204	2.48658	1.97948	2.5832	2.31814	49.2085	-0.648056	0.296768	-2.18371	0.0289834	0.0883948	49.2085	0.142776	0.283704	0.503258	0.614783	0.726888	49.2085	0.790832	0.260715	-3.03332	0.0024188	0.00825587
A530058N18Rik	35	38	51	24	32	28	52	35	16	53	46	48	1.22126	1.10758	1.57087	0.670211	1.66388	1.4793	2.36665	2.06643	0.884116	3.08565	2.04875	1.98698	38.9098	-1.05141	0.399301	-2.63313	0.00846032	0.0347266	38.9098	-0.477765	0.383609	-1.24545	0.212968	0.339479	38.9098	0.573645	0.358213	-1.60141	0.109287	0.193034
A530072M11Rik	87	45	43	38	55	64	32	53	72	37	34	42	3.03571	1.3116	1.32446	1.06117	2.8598	3.38126	1.4564	3.12916	3.97852	2.15414	1.51429	1.7386	52.0268	-0.100809	0.428558	-0.235227	0.814032	0.891206	52.0268	0.717597	0.41018	1.74947	0.0802102	0.161252	52.0268	0.818406	0.370205	-2.21068	0.0270578	0.0625839
A630001G21Rik	8	16	14	18	12	10	21	14	8	3	18	17	0.279145	0.466348	0.43122	0.502658	0.623957	0.528323	0.955762	0.826571	0.442058	0.17466	0.801683	0.703721	13.0064	-0.438477	0.576911	-0.760042	0.44723	0.615263	13.0064	0.244655	0.55424	0.441425	0.658905	0.762267	13.0064	0.683132	0.503159	-1.35769	0.174563	0.27922
A630020A06	43	34	39	13	9	11	24	15	8	4	1	3	1.50041	0.990989	1.20126	0.363031	0.467968	0.581155	1.0923	0.885612	0.442058	0.23288	0.0445379	0.124186	15.3046	2.97471	0.759151	3.91846	8.91147e-05	0.000970304	15.3046	2.43641	0.752346	3.23842	0.00120193	0.00525646	15.3046	-0.538294	0.53138	1.01301	0.311055	0.435178
A630033H20Rik	5	3	11	5	19	12	11	3	1	15	10	19	0.174466	0.0874402	0.338816	0.139627	0.987932	0.633987	0.500637	0.177122	0.0552572	0.873299	0.445379	0.786512	10.0413	-1.92326	0.808979	-2.37739	0.0174358	0.0599525	10.0413	-0.563024	0.754911	-0.745815	0.455779	0.590597	10.0413	1.36023	0.731037	-1.86069	0.0627882	0.123653
A630066F11Rik	76	109	99	99	89	68	70	84	73	77	64	77	2.65188	3.17699	3.04934	2.76462	4.62768	3.59259	3.18587	4.95943	4.03378	4.48293	2.85043	3.18744	82.1825	-0.257373	0.248171	-1.03708	0.299699	0.475551	82.1825	0.224969	0.239845	0.937979	0.348255	0.48694	82.1825	0.482343	0.216391	-2.22904	0.0258114	0.0601376
A630072M18Rik	56	63	71	81	29	46	39	37	37	31	52	87	1.95402	1.83624	2.1869	2.26196	1.5079	2.43028	1.77499	2.18451	2.04452	1.80482	2.31597	3.6014	50.0156	-0.333366	0.303613	-1.098	0.272206	0.446182	50.0156	-0.387813	0.29896	-1.29721	0.19456	0.316771	50.0156	-0.054447	0.272225	0.200008	0.841475	0.893618
A630075F10Rik	15	20	14	16	6	7	17	25	16	1	13	2	0.523398	0.582935	0.43122	0.446807	0.311978	0.369826	0.773712	1.47602	0.884116	0.0582199	0.578993	0.0827907	12.5891	1.02034	0.776872	1.3134	0.189049	0.348904	12.5891	1.63631	0.750292	2.1809	0.0291907	0.0721421	12.5891	0.61597	0.630506	-0.976945	0.328596	0.453388
A630089N07Rik	31	39	52	65	10	12	10	21	5	1	12	31	1.08169	1.13672	1.60167	1.81515	0.519964	0.633987	0.455125	1.23986	0.276286	0.0582199	0.534455	1.28326	20.5372	1.14349	0.670489	1.70545	0.0881101	0.20106	20.5372	-0.0379178	0.663715	-0.0571296	0.954442	0.972107	20.5372	-1.1814	0.587073	2.01236	0.0441817	0.093034
A630095E13Rik	0	0	0	0	18	17	75	56	36	0	0	0	0	0	0	0	0.935935	0.898148	3.41344	3.30628	1.98926	0	0	0	20.357	0	1.69538	0	1	1	20.357	7.91443	1.34382	5.8895	3.87374e-09	6.45539e-08	20.357	8.55037	1.1812	-7.23872	4.52932e-13	1.20294e-11
A630095N17Rik	1	7	8	2	8	10	11	5	10	0	0	2	0.0348932	0.204027	0.246411	0.0558509	0.415971	0.528323	0.500637	0.295204	0.552572	0	0	0.0827907	5.63166	2.15582	1.31703	1.63689	0.101654	0.22366	5.63166	3.9114	1.2723	3.07428	0.0021101	0.00838449	5.63166	1.75558	0.76452	-2.29631	0.021658	0.0521302
A730017C20Rik	3179	4208	4385	3853	2040	2058	2296	1770	1940	2300	2699	2573	110.925	122.649	135.064	107.597	106.073	108.729	104.497	104.502	107.199	133.906	120.208	106.51	2641.12	-0.01313	0.113938	-0.115237	0.908257	0.950117	2641.12	-0.17805	0.109443	-1.62687	0.103764	0.196817	2641.12	-0.16492	0.100194	1.646	0.0997632	0.17936
A730017L22Rik	173	130	141	174	78	66	115	63	65	38	87	124	6.03652	3.78908	4.343	4.85903	4.05572	3.48693	5.23394	3.71957	3.59172	2.21236	3.8748	5.13302	97.1904	0.333822	0.292306	1.14203	0.253442	0.426859	97.1904	0.0945822	0.285078	0.331776	0.740058	0.821881	97.1904	-0.23924	0.255642	0.935841	0.349355	0.475314
A730018C14Rik	17	36	36	33	3	2	14	5	6	9	11	11	0.593184	1.04928	1.10885	0.92154	0.155989	0.105665	0.637175	0.295204	0.331543	0.523979	0.489917	0.455349	12.8742	0.913245	0.579012	1.57725	0.114739	0.243551	12.8742	-0.659126	0.606188	-1.08733	0.276892	0.413548	12.8742	-1.57237	0.530393	2.96454	0.00303138	0.0100616
A730020E08Rik	38	48	31	50	14	15	27	24	17	24	24	16	1.32594	1.39904	0.954844	1.39627	0.72795	0.792484	1.22884	1.41698	0.939373	1.39728	1.06891	0.662326	25.7	0.302454	0.402932	0.750632	0.452874	0.619407	25.7	-0.0132972	0.401566	-0.0331135	0.973584	0.984395	25.7	-0.315751	0.353359	0.893569	0.371553	0.496898
A730046J19Rik	69	6	1	9	10	2	24	5	9	26	22	23	2.40763	0.17488	0.0308014	0.251329	0.519964	0.105665	1.0923	0.295204	0.497315	1.51372	0.979835	0.952093	17.0315	-0.68682	0.999591	-0.687101	0.492019	0.653832	17.0315	-1.18402	0.969103	-1.22177	0.221796	0.349834	17.0315	-0.497197	0.892828	0.556879	0.57761	0.687755
A830010M20Rik	2406	2745	2006	2436	1144	1365	1653	1410	1489	738	1489	1650	83.953	80.0078	61.7877	68.0264	59.4839	72.116	75.2321	83.2475	82.278	42.9663	66.317	68.3023	1629.09	0.309858	0.186566	1.66085	0.0967434	0.215374	1629.09	0.329875	0.178798	1.84496	0.065043	0.136661	1629.09	0.0200169	0.163593	-0.122358	0.902616	0.935842
A830011K09Rik	36	28	45	37	40	11	27	28	21	31	32	35	1.25615	0.816109	1.38606	1.03324	2.07986	0.581155	1.22884	1.65314	1.1604	1.80482	1.42521	1.44884	30.6499	-0.471631	0.414352	-1.13824	0.255022	0.428575	30.6499	-0.214985	0.40276	-0.53378	0.593494	0.709374	30.6499	0.256646	0.368313	-0.696813	0.48592	0.605243
A830018L16Rik	127	209	180	103	131	203	103	140	227	49	67	107	4.43143	6.09167	5.54426	2.87632	6.81153	10.7249	4.68779	8.26571	12.5434	2.85278	2.98404	4.4293	139.49	0.464248	0.352182	1.3182	0.187435	0.346763	139.49	1.32486	0.337209	3.92888	8.53409e-05	0.000533093	139.49	0.860608	0.302561	-2.84441	0.00444939	0.0139653
A830080D01Rik	303	380	388	434	154	169	285	121	168	148	229	477	10.5726	11.0758	11.951	12.1196	8.00744	8.92865	12.9711	7.14394	9.28322	8.61655	10.1992	19.7456	252.196	-0.172818	0.276341	-0.62538	0.531722	0.688412	252.196	-0.473652	0.266713	-1.77589	0.0757517	0.15439	252.196	-0.300834	0.244148	1.23218	0.217882	0.332419
A830082K12Rik	44	56	68	75	23	39	61	38	93	41	36	27	1.5353	1.63222	2.0945	2.09441	1.19592	2.06046	2.77626	2.24355	5.13892	2.38702	1.60337	1.11767	49.9695	0.123304	0.445306	0.276897	0.781859	0.870706	49.9695	0.666106	0.428098	1.55597	0.119716	0.219332	49.9695	0.542802	0.384711	-1.41093	0.158264	0.258474
A830082N09Rik	101	73	104	169	42	55	69	38	39	18	52	88	3.52421	2.12771	3.20335	4.7194	2.18385	2.90577	3.14036	2.24355	2.15503	1.04796	2.31597	3.64279	64.1233	0.524911	0.387946	1.35305	0.176039	0.332137	64.1233	0.100851	0.378429	0.266499	0.789855	0.856175	64.1233	-0.42406	0.339136	1.25041	0.211149	0.324045
A930004D18Rik	30	30	37	53	19	13	16	20	27	41	47	47	1.0468	0.874402	1.13965	1.48005	0.987932	0.686819	0.7282	1.18082	1.49195	2.38702	2.09328	1.94558	30.9756	-0.909638	0.358864	-2.53477	0.0112522	0.0430232	30.9756	-1.0825	0.357827	-3.02522	0.00248454	0.00959328	30.9756	-0.172866	0.335191	0.515724	0.606047	0.71239
A930005H10Rik	244	374	386	292	179	169	72	67	126	291	304	271	8.51393	10.9009	11.8894	8.15423	9.30735	8.92865	3.2769	3.95573	6.96241	16.942	13.5395	11.2181	219.323	-0.493243	0.327857	-1.50445	0.132467	0.26955	219.323	-1.09874	0.316858	-3.46761	0.000525106	0.00259215	219.323	-0.605496	0.291267	2.07883	0.0376328	0.0817998
A930006I01Rik	31	5	6	5	17	12	14	5	3	17	46	41	1.08169	0.145734	0.184809	0.139627	0.883939	0.633987	0.637175	0.295204	0.165772	0.989738	2.04875	1.69721	17.1915	-2.04713	0.7589	-2.6975	0.00698618	0.0299452	17.1915	-1.58988	0.729474	-2.17948	0.0292958	0.0723317	17.1915	0.457258	0.692415	-0.660382	0.509009	0.626401
A930006K02Rik	77	73	126	69	41	40	37	33	24	67	89	62	2.68677	2.12771	3.88098	1.92686	2.13185	2.11329	1.68396	1.94835	1.32617	3.90073	3.96388	2.56651	58.4217	-0.386724	0.320096	-1.20815	0.226989	0.396175	58.4217	-0.91386	0.317722	-2.87629	0.00402383	0.0143656	58.4217	-0.527136	0.291504	1.80833	0.0705545	0.135681
A930007I19Rik	30	26	36	23	15	13	18	2	28	12	15	21	1.0468	0.757815	1.10885	0.642285	0.779946	0.686819	0.819225	0.118082	1.5472	0.698639	0.668069	0.869302	18.8123	0.248269	0.575129	0.431676	0.665977	0.790427	18.8123	0.0852472	0.563511	0.151279	0.879756	0.921563	18.8123	-0.163022	0.502775	0.324245	0.745753	0.822553
A930009A15Rik	12	10	34	19	6	11	11	12	5	17	8	13	0.418718	0.291467	1.04725	0.530584	0.311978	0.581155	0.500637	0.70849	0.276286	0.989738	0.356304	0.53814	12.6485	-0.11551	0.620933	-0.186026	0.852424	0.914152	12.6485	-0.384596	0.614749	-0.625615	0.531568	0.656118	12.6485	-0.269086	0.555733	0.4842	0.628244	0.729866
A930013F10Rik	14	22	36	44	5	10	9	6	12	0	22	84	0.488504	0.641228	1.10885	1.22872	0.259982	0.528323	0.409612	0.354245	0.663087	0	0.979835	3.47721	19.578	-0.785243	0.845998	-0.928184	0.353312	0.529017	19.578	-1.75616	0.830154	-2.11546	0.0343905	0.0820885	19.578	-0.970918	0.767366	1.26526	0.205778	0.317242
A930015D03Rik	152	169	293	264	237	125	54	133	191	227	304	236	5.30376	4.9258	9.02482	7.37232	12.3231	6.60403	2.45767	7.85243	10.5541	13.2159	13.5395	9.7693	198.767	-0.870192	0.395395	-2.20082	0.0277489	0.0854475	198.767	-0.614312	0.379143	-1.62026	0.105175	0.19886	198.767	0.25588	0.349012	-0.733155	0.463464	0.584893
A930016O22Rik	11	17	12	24	16	8	5	4	6	6	9	3	0.383825	0.495494	0.369617	0.670211	0.831942	0.422658	0.227562	0.236163	0.331543	0.349319	0.400842	0.124186	9.35178	0.741043	0.690355	1.07342	0.283082	0.457977	9.35178	0.510471	0.684741	0.745495	0.455972	0.590741	9.35178	-0.230571	0.583325	0.395271	0.692643	0.781189
A930017M01Rik	859	787	764	761	473	665	778	622	757	210	301	518	29.9732	22.9385	23.5323	21.2513	24.5943	35.1335	35.4087	36.7234	41.8297	12.2262	13.4059	21.4428	614.896	0.634831	0.226313	2.8051	0.00503012	0.0233893	614.896	1.14337	0.216899	5.27141	1.35376e-07	1.68785e-06	614.896	0.508535	0.196625	-2.58631	0.00970083	0.0269042
A930018P22Rik	2	14	4	0	7	18	16	6	10	3	2	1	0.0697863	0.408054	0.123206	0	0.363975	0.950981	0.7282	0.354245	0.552572	0.17466	0.0890759	0.0413954	7.44562	0.62156	1.07298	0.579282	0.562399	0.714108	7.44562	2.5915	1.01099	2.56332	0.0103675	0.0314875	7.44562	1.96994	0.830648	-2.37157	0.0177126	0.0442901
A930019D19Rik	26	24	43	13	17	6	4	4	24	7	8	23	0.907223	0.699522	1.32446	0.363031	0.883939	0.316994	0.18205	0.236163	1.32617	0.407539	0.356304	0.952093	15.3608	0.512814	0.73605	0.69671	0.485984	0.648346	15.3608	0.0274363	0.721102	0.0380478	0.96965	0.982039	15.3608	-0.485377	0.644507	0.753099	0.451391	0.573822
A930024E05Rik	253	362	310	365	255	325	465	310	380	184	286	203	8.82797	10.5511	9.54844	10.1928	13.2591	17.1705	21.1633	18.3026	20.9978	10.7125	12.7379	8.40326	312.54	-0.116761	0.200011	-0.583774	0.559372	0.711739	312.54	0.777111	0.191216	4.06404	4.82296e-05	0.000324458	312.54	0.893872	0.173285	-5.15839	2.49085e-07	2.54373e-06
AA388235	345	413	374	412	136	120	145	114	90	125	158	118	12.0381	12.0376	11.5197	11.5053	7.07151	6.33987	6.59931	6.73065	4.97315	7.27749	7.037	4.88465	189.251	0.886086	0.183729	4.82279	1.41561e-06	3.38375e-05	189.251	-0.00548532	0.183124	-0.029954	0.976104	0.986095	189.251	-0.891571	0.160628	5.55053	2.84798e-08	3.60069e-07
AA414768	609	743	703	738	510	503	603	503	499	864	717	448	21.2499	21.656	21.6534	20.609	26.5182	26.5746	27.444	29.6975	27.5734	50.302	31.9337	18.5451	625.124	-0.655466	0.242749	-2.70018	0.00693024	0.0297555	625.124	-0.283223	0.23254	-1.21795	0.223242	0.351353	625.124	0.372243	0.213688	-1.74199	0.0815094	0.152754
AA415398	153	135	135	159	52	89	141	98	98	88	78	96	5.33866	3.93481	4.15819	4.44015	2.70381	4.70207	6.41726	5.786	5.41521	5.12335	3.47396	3.97395	107.099	0.0965621	0.283535	0.340565	0.733431	0.837941	107.099	0.26205	0.274428	0.954896	0.339631	0.47807	107.099	0.165488	0.247171	-0.669528	0.503159	0.620902
AA465934	57	122	135	102	64	84	58	64	45	84	267	58	1.98891	3.5559	4.15819	2.8484	3.32777	4.43791	2.63972	3.77861	2.48658	4.89047	11.8916	2.40093	93.4626	-1.02657	0.440929	-2.3282	0.0199016	0.0662291	93.4626	-0.94097	0.424453	-2.2169	0.0266298	0.0670367	93.4626	0.0855992	0.392089	-0.218316	0.827183	0.883455
AA474331	79	69	101	112	28	30	27	24	37	8	14	48	2.75656	2.01112	3.11094	3.12765	1.4559	1.58497	1.22884	1.41698	2.04452	0.465759	0.623531	1.98698	42.119	1.39695	0.439241	3.18038	0.00147083	0.00894308	42.119	0.563368	0.433658	1.29911	0.193907	0.315977	42.119	-0.833584	0.374087	2.22832	0.0258594	0.0602219
AA543186	62	137	120	120	56	57	85	76	96	79	79	69	2.16338	3.9931	3.69617	3.35105	2.9118	3.01144	3.86856	4.4871	5.3047	4.59937	3.5185	2.85628	84.4965	-0.138432	0.302675	-0.457361	0.647412	0.77668	84.4965	0.103748	0.292842	0.354281	0.723129	0.810315	84.4965	0.24218	0.265261	-0.912988	0.361249	0.48733
AA986860	35	11	22	24	26	34	31	18	35	7	29	27	1.22126	0.320614	0.677631	0.670211	1.35191	1.7963	1.41089	1.06273	1.934	0.407539	1.2916	1.11767	25.6076	-0.406275	0.509794	-0.796941	0.425485	0.596288	25.6076	0.668312	0.484609	1.37908	0.167871	0.282923	25.6076	1.07459	0.439576	-2.4446	0.0145013	0.0374604
Aaas	496	664	608	720	273	272	343	250	314	394	473	458	17.307	19.3534	18.7273	20.1063	14.195	14.3704	15.6108	14.7602	17.3508	22.9386	21.0664	18.9591	414.64	-0.149796	0.128185	-1.16859	0.242567	0.414568	414.64	-0.457488	0.12581	-3.63635	0.000276533	0.00148958	414.64	-0.307692	0.114401	2.68959	0.00715407	0.0208741
Aacs	665	984	832	1021	442	391	416	394	290	506	572	576	23.204	28.6804	25.6268	28.5119	22.9824	20.6574	18.9332	23.2621	16.0246	29.4593	25.4757	23.8437	553.499	0.0157454	0.158179	0.0995417	0.920708	0.95717	553.499	-0.365061	0.153347	-2.38062	0.0172835	0.0475972	553.499	-0.380806	0.139791	2.7241	0.00644765	0.0191304
Aaed1	477	675	672	629	392	327	411	337	299	159	264	232	16.644	19.674	20.6986	17.5651	20.3826	17.2761	18.7056	19.8967	16.5219	9.25696	11.758	9.60372	382.275	0.867343	0.15063	5.75811	8.50587e-09	4.19751e-07	382.275	0.860018	0.146377	5.87536	4.21926e-09	6.98552e-08	382.275	-0.00732575	0.127995	0.0572348	0.954358	0.971288
Aagab	1494	2210	2274	2088	1102	914	1100	843	942	1227	1330	1240	52.1304	64.4143	70.0425	58.3083	57.3	48.2887	50.0637	49.7714	52.0523	71.4358	59.2355	51.3302	1321.42	0.0146849	0.145189	0.101143	0.919437	0.956634	1321.42	-0.235138	0.139676	-1.68346	0.092287	0.179871	1321.42	-0.249823	0.127769	1.95527	0.0505517	0.103828
Aak1	2990	2533	2157	3771	1507	1817	1841	1452	1789	991	1906	3527	104.331	73.8287	66.4387	105.307	78.3586	95.9962	83.7885	85.7272	98.8552	57.6959	84.8893	146.001	2087.66	-0.137744	0.261192	-0.527367	0.597939	0.74145	2087.66	-0.120221	0.249971	-0.480939	0.63056	0.739967	2087.66	0.0175233	0.229459	-0.076368	0.939126	0.960794
Aamdc	195	271	276	222	195	167	187	108	176	159	199	159	6.80417	7.89876	8.50119	6.19945	10.1393	8.82299	8.51083	6.37641	9.72528	9.25696	8.86305	6.58186	188.605	-0.160039	0.209734	-0.763056	0.44543	0.613669	188.605	0.0867517	0.202739	0.427898	0.668725	0.769763	188.605	0.246791	0.183938	-1.34171	0.179692	0.28581
Aamp	2981	4163	3527	3760	2894	2614	2619	2343	2231	3369	3543	3287	104.017	121.338	108.637	105	150.478	138.104	119.197	138.333	123.279	196.143	157.798	136.067	3086.24	-0.573013	0.141363	-4.05348	5.04605e-05	0.000624046	3086.24	-0.286431	0.13535	-2.11622	0.0343261	0.0819604	3086.24	0.286582	0.124323	-2.30514	0.0211587	0.0512242
Aar2	601	943	1019	882	552	414	490	356	369	372	426	498	20.9708	27.4854	31.3867	24.6303	28.702	21.8726	22.3011	21.0185	20.3899	21.6578	18.9732	20.6149	540.642	0.356591	0.171144	2.08358	0.0371987	0.106726	540.642	0.164136	0.165299	0.992967	0.320726	0.458888	540.642	-0.192455	0.149801	1.28474	0.198884	0.309327
Aard	9	34	17	14	5	7	1	1	5	11	9	23	0.314039	0.990989	0.523624	0.390956	0.259982	0.369826	0.0455125	0.0590408	0.276286	0.640419	0.400842	0.952093	10.086	-0.259656	0.700192	-0.370836	0.71076	0.82195	10.086	-1.72614	0.731716	-2.35903	0.0183227	0.049921	10.086	-1.46648	0.674841	2.17308	0.0297742	0.0675994
Aars	2596	4352	2965	3711	3897	2418	3258	2405	2683	3159	4049	2767	90.5827	126.847	91.3262	103.631	202.63	127.748	148.28	141.993	148.255	183.917	180.334	114.541	3205.37	-0.630085	0.204057	-3.08779	0.00201652	0.0113833	3205.37	-0.053264	0.195166	-0.272916	0.784917	0.852515	3205.37	0.576821	0.179274	-3.21753	0.00129297	0.00482058
Aars2	184	286	299	346	124	195	153	176	167	86	163	268	6.42034	8.33597	9.20963	9.66221	6.44755	10.3023	6.96341	10.3912	9.22796	5.00691	7.25969	11.094	193.704	0.105621	0.27738	0.380782	0.703365	0.817652	193.704	0.146938	0.267429	0.549449	0.582697	0.700299	193.704	0.0413171	0.242999	-0.17003	0.864987	0.909625
Aarsd1	817	998	1020	1061	568	522	707	427	477	956	1097	757	28.5077	29.0884	31.4175	29.6289	29.534	27.5784	32.1773	25.2104	26.3577	55.6582	48.8581	31.3363	763.365	-0.608758	0.17926	-3.39595	0.000683905	0.00497734	763.365	-0.682413	0.17243	-3.95763	7.56978e-05	0.000479514	763.365	-0.0736555	0.15851	0.464673	0.642165	0.740528
Aasdh	302	371	443	384	89	171	156	115	125	139	172	333	10.5377	10.8134	13.645	10.7234	4.62768	9.03432	7.09995	6.78969	6.90716	8.09257	7.66053	13.7847	211.845	0.211929	0.25414	0.833908	0.404333	0.578461	211.845	-0.517943	0.247501	-2.09269	0.0363771	0.0858526	211.845	-0.729872	0.225248	3.2403	0.00119404	0.00448805
Aasdhppt	374	497	553	523	300	294	352	217	266	317	327	448	13.05	14.4859	17.0332	14.605	15.5989	15.5327	16.0204	12.8119	14.6984	18.4557	14.5639	18.5451	357.981	-0.214865	0.151957	-1.41399	0.157366	0.306556	357.981	-0.200481	0.147525	-1.35896	0.174161	0.290768	357.981	0.0143841	0.13431	-0.107096	0.914713	0.943897
Aass	26	23	27	25	31	49	29	65	69	17	31	43	0.907223	0.670375	0.831639	0.698136	1.61189	2.58878	1.31986	3.83765	3.81275	0.989738	1.38068	1.78	39.4447	-0.846126	0.443303	-1.90868	0.056303	0.144931	39.4447	0.9129	0.413882	2.2057	0.027405	0.0686269	39.4447	1.75903	0.382523	-4.59849	4.25571e-06	3.29096e-05
Aatf	365	372	304	376	239	233	276	219	262	287	458	304	12.736	10.8426	9.36363	10.5	12.4271	12.3099	12.5614	12.9299	14.4774	16.7091	20.3984	12.5842	304.764	-0.608968	0.182356	-3.33945	0.000839441	0.00582129	304.764	-0.355546	0.175876	-2.02157	0.0432207	0.0986557	304.764	0.253422	0.16168	-1.56743	0.117014	0.203371
Aatk	2008	2294	2355	3101	1477	1390	1208	1006	1138	1016	1148	1613	70.0655	66.8626	72.5374	86.5968	76.7987	73.4368	54.9791	59.395	62.8827	59.1514	51.1296	66.7707	1545.85	0.326672	0.15673	2.0843	0.0371325	0.106617	1545.85	0.150092	0.150486	0.997383	0.318579	0.456545	1545.85	-0.17658	0.137476	1.28444	0.19899	0.309427
AB124611	23	31	37	40	15	19	13	13	24	9	11	19	0.802543	0.903549	1.13965	1.11702	0.779946	1.00381	0.591662	0.76753	1.32617	0.523979	0.489917	0.786512	19.757	0.714189	0.446142	1.60081	0.109419	0.235163	19.757	0.557198	0.443464	1.25647	0.208947	0.334674	19.757	-0.156991	0.373901	0.419874	0.674578	0.766181
Abat	1857	1292	1001	1768	1347	1172	1340	1119	1069	504	839	1091	64.7966	37.6576	30.8322	49.3722	70.0391	61.9194	60.9867	66.0667	59.07	29.3428	37.3673	45.1623	1182.86	0.290842	0.2265	1.28407	0.199117	0.361726	1182.86	0.769465	0.216813	3.54898	0.000386726	0.00200275	1182.86	0.478623	0.198276	-2.41392	0.015782	0.0402053
Abca1	1584	1424	1613	3462	1019	777	1379	817	803	319	398	748	55.2708	41.5049	49.6827	96.6779	52.9843	41.0507	62.7617	48.2363	44.3716	18.5721	17.7261	30.9637	1080.89	1.43785	0.280197	5.13156	2.8735e-07	8.8585e-06	1080.89	1.15272	0.268532	4.29265	1.7655e-05	0.000134304	1080.89	-0.285132	0.244789	1.16481	0.244097	0.361841
Abca13	15	18	5	5	14	15	4	13	10	0	6	4	0.523398	0.524641	0.154007	0.139627	0.72795	0.792484	0.18205	0.76753	0.552572	0	0.267228	0.165581	9.26239	1.15406	0.882573	1.30761	0.191007	0.351647	9.26239	2.00407	0.850835	2.35542	0.0185019	0.050268	9.26239	0.850012	0.691835	-1.22863	0.219209	0.334242
Abca2	4738	5644	4406	8498	2487	2656	3081	2391	2889	1969	2651	3829	165.324	164.504	135.711	237.311	129.315	140.322	140.224	141.167	159.638	114.635	118.07	158.503	3484.64	0.430024	0.185446	2.31886	0.0204026	0.0674996	3484.64	0.123938	0.177585	0.697908	0.485235	0.61618	3484.64	-0.306086	0.162814	1.87998	0.0601112	0.119659
Abca3	1273	1606	1202	1856	840	863	597	430	765	254	499	729	44.419	46.8097	37.0233	51.8296	43.677	45.5942	27.171	25.3875	42.2718	14.7879	22.2244	30.1772	832.913	1.00521	0.260154	3.8639	0.00011159	0.00116129	832.913	0.715023	0.24956	2.86513	0.00416836	0.0148124	832.913	-0.290187	0.227474	1.2757	0.202063	0.313027
Abca4	71	62	52	48	40	58	50	34	28	165	73	176	2.47742	1.8071	1.60167	1.34042	2.07986	3.06427	2.27562	2.00739	1.5472	9.60628	3.25127	7.28558	74.0365	-1.89404	0.37216	-5.08931	3.59361e-07	1.06955e-05	74.0365	-1.60796	0.359134	-4.47733	7.55813e-06	6.3084e-05	74.0365	0.286079	0.339189	-0.84342	0.398994	0.523772
Abca5	1786	2021	1595	2301	1141	1438	1761	1341	1416	551	620	947	62.3192	58.9055	49.1283	64.2565	59.3279	75.9728	80.1475	79.1737	78.2443	32.0792	27.6135	39.2014	1363.89	0.830628	0.161057	5.15735	2.50472e-07	7.99942e-06	1363.89	1.17707	0.154431	7.62194	2.499e-14	9.16778e-13	1363.89	0.346438	0.139962	-2.47522	0.0133153	0.0349275
Abca7	1794	2081	1874	2742	738	1091	817	785	937	869	895	1575	62.5984	60.6544	57.7219	76.5716	38.3733	57.64	37.1837	46.347	51.776	50.5931	39.8615	65.1977	1244.46	0.311243	0.200707	1.55073	0.120965	0.253358	1244.46	-0.166071	0.192704	-0.861791	0.388803	0.526829	1244.46	-0.477314	0.17639	2.70602	0.00680953	0.02003
Abca8a	195	66	84	137	94	59	145	86	77	223	160	363	6.80417	1.92368	2.58732	3.82579	4.88766	3.1171	6.59931	5.07751	4.25481	12.983	7.12607	15.0265	143.294	-1.63225	0.396084	-4.12097	3.77287e-05	0.000493733	143.294	-1.28929	0.380015	-3.39273	0.000691994	0.00327083	143.294	0.342959	0.352691	-0.972407	0.330848	0.455851
Abca8b	1242	989	898	1114	534	717	829	548	710	377	471	761	43.3373	28.8261	27.6597	31.109	27.7661	37.8807	37.7298	32.3544	39.2326	21.9489	20.9774	31.5019	734.346	0.398004	0.206077	1.93134	0.0534411	0.13937	734.346	0.49498	0.197802	2.5024	0.0123353	0.0361159	734.346	0.0969767	0.180187	-0.538201	0.590438	0.698841
Abca9	86	55	30	123	80	67	146	82	102	88	73	107	3.00081	1.60307	0.924043	3.43483	4.15971	3.53976	6.64482	4.84135	5.63624	5.12335	3.25127	4.4293	89.9553	-0.92768	0.394858	-2.3494	0.0188036	0.0634491	89.9553	0.221361	0.375683	0.589224	0.555711	0.677204	89.9553	1.14904	0.346862	-3.31268	0.000924081	0.00362663
Abcb10	743	1061	1252	968	438	409	504	375	356	407	487	453	25.9256	30.9247	38.5634	27.0318	22.7744	21.6084	22.9383	22.1403	19.6716	23.6955	21.69	18.7521	570.982	0.519938	0.161226	3.22491	0.00126012	0.00796252	570.982	0.0321236	0.156304	0.20552	0.837166	0.891415	570.982	-0.487815	0.141344	3.45125	0.000557993	0.00234639
Abcb1a	91	69	67	114	88	105	157	75	130	39	50	85	3.17528	2.01112	2.0637	3.1835	4.57568	5.54739	7.14546	4.42806	7.18344	2.27058	2.2269	3.51861	91.3863	-0.0427964	0.304318	-0.140631	0.888162	0.93646	91.3863	1.107	0.289726	3.82084	0.000132999	0.000789614	91.3863	1.14979	0.25907	-4.43816	9.07326e-06	6.37587e-05
Abcb1b	58	43	34	44	33	59	33	40	57	26	46	81	2.0238	1.25331	1.04725	1.22872	1.71588	3.1171	1.50191	2.36163	3.14966	1.51372	2.04875	3.35302	46.948	-0.745916	0.397199	-1.87794	0.0603893	0.152524	46.948	0.0263635	0.379793	0.0694153	0.944659	0.965938	46.948	0.772279	0.350157	-2.20552	0.0274174	0.0632531
Abcb4	107	153	94	102	87	196	178	183	138	20	51	62	3.73357	4.45945	2.89533	2.8484	4.52369	10.3551	8.10122	10.8045	7.6255	1.1644	2.27144	2.56651	118.456	0.78506	0.343422	2.28599	0.0222548	0.0720843	118.456	2.03373	0.328189	6.19683	5.76109e-10	1.12272e-08	118.456	1.24867	0.286413	-4.35968	1.30255e-05	8.82869e-05
Abcb6	717	998	1025	804	400	484	506	398	554	381	464	527	25.0184	29.0884	31.5715	22.4521	20.7986	25.5708	23.0293	23.4982	30.6125	22.1818	20.6656	21.8154	572.114	0.327035	0.165343	1.97791	0.0479386	0.128728	572.114	0.196527	0.159622	1.2312	0.218246	0.34566	572.114	-0.130508	0.144656	0.90219	0.366956	0.492516
Abcb7	1180	1315	1348	1538	861	636	965	709	639	915	973	911	41.1739	38.328	41.5203	42.9493	44.7689	33.6013	43.9195	41.8599	35.3094	53.2712	43.3354	37.7112	961.075	-0.125493	0.151324	-0.829301	0.406934	0.5805	961.075	-0.164471	0.145588	-1.1297	0.258602	0.392938	961.075	-0.0389778	0.13316	0.292714	0.769741	0.840065
Abcb8	1266	1423	1393	1491	892	808	955	698	774	742	928	1029	44.1748	41.4758	42.9064	41.6369	46.3808	42.6885	43.4644	41.2105	42.7691	43.1992	41.3312	42.5958	992.132	0.0059451	0.0860037	0.0691261	0.944889	0.970519	992.132	0.0320975	0.0836351	0.38378	0.701141	0.79523	992.132	0.0261524	0.0754658	-0.346546	0.728932	0.80968
Abcb9	520	766	606	639	324	416	435	352	421	261	371	393	18.1445	22.3264	18.6657	17.8444	16.8468	21.9782	19.7979	20.7824	23.2633	15.1954	16.5236	16.2684	439.531	0.26594	0.146826	1.81126	0.0701003	0.170113	439.531	0.358482	0.142134	2.52214	0.0116643	0.0345748	439.531	0.0925429	0.127639	-0.725037	0.468429	0.589603
Abcc1	722	652	705	988	443	483	502	481	486	312	431	459	25.1929	19.0037	21.715	27.5903	23.0344	25.518	22.8473	28.3986	26.855	18.1646	19.1959	19.0005	533.91	0.314563	0.153939	2.04342	0.0410108	0.115031	533.91	0.429552	0.148536	2.89189	0.00382927	0.0137771	533.91	0.114989	0.133949	-0.858455	0.390641	0.515709
Abcc10	476	578	458	637	206	387	334	308	391	112	289	552	16.6092	16.8468	14.1071	17.7885	10.7113	20.4461	15.2012	18.1846	21.6056	6.52063	12.8715	22.8502	374.087	0.21105	0.329638	0.640249	0.522011	0.681201	374.087	0.287271	0.316125	0.908726	0.363495	0.501555	374.087	0.0762207	0.288975	-0.263763	0.791963	0.856881
Abcc3	111	76	89	111	71	77	118	109	135	17	31	31	3.87314	2.21515	2.74133	3.09973	3.69174	4.06808	5.37047	6.43545	7.45973	0.989738	1.38068	1.28326	82.2704	1.2799	0.334819	3.82265	0.000132023	0.00133225	82.2704	2.13849	0.322465	6.63169	3.31856e-11	8.05831e-10	82.2704	0.858593	0.266426	-3.22263	0.00127019	0.00474567
Abcc4	179	121	158	231	218	158	147	85	107	102	154	290	6.24588	3.52675	4.86663	6.45078	11.3352	8.3475	6.69034	5.01847	5.91253	5.93843	6.85884	12.0047	160.639	-0.652824	0.330029	-1.97808	0.0479197	0.128723	160.639	-0.150556	0.316399	-0.475844	0.634186	0.742521	160.639	0.502268	0.290803	-1.72717	0.0841363	0.156526
Abcc5	1272	1621	1426	1890	537	656	716	455	735	519	763	1496	44.3841	47.2469	43.9228	52.7791	27.9221	34.658	32.5869	26.8636	40.6141	30.2161	33.9825	61.9275	921.213	0.162103	0.23074	0.702537	0.482344	0.645799	921.213	-0.371417	0.221613	-1.67597	0.0937439	0.182153	921.213	-0.53352	0.203016	2.62797	0.00858952	0.0242664
Abcc8	113	183	218	222	41	30	24	19	24	67	122	210	3.94293	5.33385	6.71471	6.19945	2.13185	1.58497	1.0923	1.12178	1.32617	3.90073	5.43363	8.69302	91.6676	-0.119795	0.32276	-0.37116	0.710519	0.821778	91.6676	-2.05524	0.328989	-6.24714	4.18046e-10	8.42592e-09	91.6676	-1.93544	0.303168	6.38406	1.7245e-10	3.17848e-09
Abcc9	318	196	105	251	343	362	421	260	224	177	329	262	11.096	5.71276	3.23415	7.00929	17.8348	19.1253	19.1608	15.3506	12.3776	10.3049	14.653	10.8456	283.264	-0.821872	0.320427	-2.56493	0.0103196	0.0402831	283.264	0.490446	0.305392	1.60596	0.108283	0.203528	283.264	1.31232	0.280904	-4.67177	2.9861e-06	2.3842e-05
Abcd1	937	1337	935	1342	714	719	748	644	548	411	665	762	32.6949	38.9692	28.7993	37.476	37.1254	37.9864	34.0433	38.0223	30.281	23.9284	29.6177	31.5433	773.278	0.280204	0.153597	1.82428	0.0681092	0.166443	773.278	0.321205	0.147877	2.17211	0.0298471	0.073432	773.278	0.0410011	0.134247	-0.305416	0.760049	0.833254
Abcd2	113	67	51	40	39	61	61	36	39	31	42	92	3.94293	1.95283	1.57087	1.11702	2.02786	3.22277	2.77626	2.12547	2.15503	1.80482	1.87059	3.80837	54.7874	-0.229171	0.435784	-0.525882	0.59897	0.742127	54.7874	-0.0244121	0.420566	-0.0580457	0.953712	0.971765	54.7874	0.204759	0.383283	-0.534223	0.593187	0.701196
Abcd3	1095	1359	1130	1348	927	1051	1112	772	906	620	654	949	38.208	39.6104	34.8056	37.6435	48.2007	55.5267	50.6099	45.5795	50.0631	36.0963	29.1278	39.2842	974.605	0.108977	0.127674	0.853555	0.393351	0.567367	974.605	0.521567	0.122626	4.25332	2.10628e-05	0.000155924	974.605	0.41259	0.111246	-3.70881	0.000208235	0.000986857
Abcd4	213	317	373	301	135	131	143	110	147	142	152	284	7.43225	9.23951	11.4889	8.40556	7.01951	6.92103	6.50829	6.49449	8.12282	8.26723	6.76977	11.7563	190.045	0.0315414	0.222743	0.141605	0.887392	0.9361	190.045	-0.351798	0.217309	-1.61888	0.105472	0.199322	190.045	-0.38334	0.197347	1.94247	0.0520805	0.106244
Abce1	1678	2159	2078	2437	1375	1302	1832	1371	1634	1334	1637	1627	58.5507	62.9278	64.0054	68.0543	71.495	68.7876	83.3789	80.9449	90.2903	77.6653	72.9086	67.3502	1672.8	-0.19579	0.121803	-1.60744	0.107959	0.232825	1672.8	0.121264	0.116842	1.03784	0.299342	0.436793	1672.8	0.317054	0.106899	-2.96591	0.00301789	0.0100321
Abcf1	2385	3103	2574	3526	1638	1628	1721	1647	1555	1668	1844	1683	83.2202	90.4423	79.2829	98.4652	85.1701	86.0109	78.327	97.2402	85.925	97.1108	82.128	69.6684	1994.54	0.0837264	0.137252	0.61002	0.541848	0.697333	1994.54	0.0614443	0.131705	0.466529	0.640837	0.748075	1994.54	-0.0222821	0.120492	0.184925	0.853288	0.901803
Abcf2	1425	1859	1712	2337	1220	1087	1253	1019	1033	941	1137	1173	49.7228	54.1838	52.732	65.2618	63.4356	57.4287	57.0271	60.1626	57.0807	54.7849	50.6396	48.5568	1295.63	0.113519	0.117538	0.965812	0.334138	0.510042	1295.63	0.202437	0.113122	1.78954	0.0735276	0.150761	1295.63	0.0889175	0.102936	-0.863815	0.387689	0.512614
Abcf3	1634	2087	1942	1978	1219	1237	1363	1144	1178	1151	1248	1283	57.0154	60.8292	59.8164	55.2365	63.3836	65.3535	62.0335	67.5427	65.093	67.0111	55.5834	53.1102	1413.39	-0.00647076	0.104754	-0.0617707	0.950745	0.974441	1413.39	0.14495	0.100854	1.43723	0.150652	0.261242	1413.39	0.151421	0.0918129	-1.64924	0.0990994	0.178356
Abcg1	1986	2231	1761	2462	1540	995	1355	938	1029	921	1385	1175	69.2978	65.0264	54.2413	68.7525	80.0744	52.5681	61.6694	55.3803	56.8597	53.6205	61.6851	48.6395	1405.3	0.235313	0.166054	1.41709	0.156458	0.305292	1405.3	0.166209	0.159358	1.04299	0.296951	0.434755	1405.3	-0.0691034	0.145661	0.474414	0.635205	0.735111
Abcg2	295	319	417	406	201	212	229	168	192	184	190	259	10.2935	9.29781	12.8442	11.3377	10.4513	11.2004	10.4224	9.91885	10.6094	10.7125	8.46221	10.7214	243.811	0.136797	0.162594	0.841342	0.400156	0.573772	243.811	0.080098	0.158789	0.504429	0.61396	0.726444	243.811	-0.0566988	0.142291	0.398471	0.690283	0.779299
Abcg3	32	22	30	35	21	12	30	23	33	1	6	7	1.11658	0.641228	0.924043	0.977391	1.09192	0.633987	1.36537	1.35794	1.82349	0.0582199	0.267228	0.289767	20.3649	2.09163	0.58459	3.57794	0.000346307	0.00290928	20.3649	2.54863	0.572008	4.45558	8.36681e-06	6.87778e-05	20.3649	0.456994	0.408342	-1.11914	0.263078	0.383037
Abcg4	285	298	263	362	192	168	208	153	212	84	200	301	9.94455	8.68573	8.10078	10.109	9.98331	8.87582	9.4666	9.03324	11.7145	4.89047	8.90759	12.46	216.586	0.0661073	0.255917	0.258316	0.796163	0.880673	216.586	0.157826	0.246703	0.639742	0.52234	0.647917	216.586	0.0917192	0.224157	-0.409174	0.682412	0.773013
Abhd10	506	616	809	662	355	318	424	236	288	373	564	426	17.6559	17.9544	24.9184	18.4867	18.4587	16.8007	19.2973	13.9336	15.9141	21.716	25.1194	17.6344	440.019	-0.120896	0.183775	-0.657851	0.510634	0.670991	440.019	-0.346319	0.177694	-1.94896	0.0513001	0.112919	440.019	-0.225422	0.162315	1.38879	0.164895	0.266572
Abhd11	362	468	617	516	219	183	209	150	181	206	227	345	12.6313	13.6407	19.0045	14.4095	11.3872	9.6683	9.51211	8.85612	10.0016	11.9933	10.1101	14.2814	280.93	0.298389	0.187985	1.5873	0.112444	0.239999	280.93	-0.29559	0.183826	-1.60799	0.107837	0.202965	280.93	-0.593979	0.166188	3.57414	0.000351378	0.00157221
Abhd11os	31	30	29	55	40	24	33	40	39	19	32	18	1.08169	0.874402	0.893241	1.5359	2.07986	1.26797	1.50191	2.36163	2.15503	1.10618	1.42521	0.745116	32.8787	0.0119096	0.395705	0.0300972	0.97599	0.987022	32.8787	0.778086	0.379828	2.04852	0.0405088	0.0937808	32.8787	0.766176	0.335331	-2.28484	0.0223223	0.0533991
Abhd12	1818	2784	2718	2168	1602	1988	2308	1867	1769	1085	1234	1158	63.4358	81.1445	83.7183	60.5424	83.2982	105.031	105.043	110.229	97.7501	63.1686	54.9598	47.9358	1846.38	0.384503	0.160629	2.39373	0.0166781	0.0582115	1846.38	0.858017	0.153816	5.5782	2.43015e-08	3.47119e-07	1846.38	0.473514	0.140392	-3.37279	0.000744114	0.00301389
Abhd13	1417	1547	1702	1774	942	935	1188	867	939	860	947	969	49.4436	45.09	52.424	49.5398	48.9806	49.3982	54.0688	51.1884	51.8866	50.0691	42.1774	40.1121	1128.34	0.157199	0.10957	1.43469	0.151374	0.297574	1128.34	0.214513	0.105711	2.02924	0.0424342	0.0973834	1128.34	0.0573139	0.0958337	-0.598056	0.549803	0.663319
Abhd14a	474	643	376	322	305	237	296	317	217	299	530	326	16.5394	18.7414	11.5813	8.992	15.8589	12.5212	13.4717	18.7159	11.9908	17.4078	23.6051	13.4949	353.191	-0.380247	0.271762	-1.39919	0.161755	0.312915	353.191	-0.324757	0.261063	-1.24398	0.213507	0.340055	353.191	0.0554904	0.239456	-0.231736	0.816743	0.87577
Abhd14b	202	270	174	177	234	276	271	207	177	97	334	409	7.04842	7.86962	5.35945	4.94281	12.1672	14.5817	12.3339	12.2214	9.78053	5.64733	14.8757	16.9307	238.959	-0.990252	0.309415	-3.2004	0.00137237	0.0085041	238.959	-0.0352917	0.295375	-0.119481	0.904894	0.939341	238.959	0.95496	0.272368	-3.50613	0.000454666	0.00197151
Abhd15	290	611	497	447	131	176	170	136	155	164	137	204	10.119	17.8087	15.3083	12.4827	6.81153	9.29848	7.73712	8.02955	8.56487	9.54806	6.1017	8.44465	232.193	0.798445	0.227738	3.50597	0.000454939	0.00361917	232.193	0.0129425	0.222373	0.058202	0.953588	0.971765	232.193	-0.785503	0.199486	3.93764	8.22866e-05	0.000439226
Abhd16a	2546	3552	4074	2869	1928	2114	2136	1772	1858	1327	1901	1942	88.838	103.529	125.485	80.1181	100.249	111.687	97.2147	104.62	102.668	77.2578	84.6666	80.3898	2233.45	0.300543	0.147668	2.03526	0.0418249	0.116518	2233.45	0.354483	0.141558	2.50415	0.0122744	0.0359928	2233.45	0.0539405	0.129435	-0.416737	0.676871	0.767987
Abhd17a	1785	2536	2528	2004	1451	1237	1449	1194	1238	1906	2025	1609	62.2843	73.9161	77.866	55.9626	75.4468	65.3535	65.9476	70.4947	68.4085	110.967	90.1893	66.6051	1705.79	-0.40199	0.174289	-2.30646	0.021085	0.069278	1705.79	-0.367771	0.167055	-2.2015	0.0277005	0.0692762	1705.79	0.0342186	0.153355	-0.223133	0.823432	0.880688
Abhd17b	677	804	953	933	421	326	409	277	283	420	322	508	23.6227	23.434	29.3538	26.0544	21.8905	17.2233	18.6146	16.3543	15.6378	24.4524	14.3412	21.0288	486.588	0.363707	0.191722	1.89705	0.0578212	0.147622	486.588	-0.149273	0.185491	-0.804745	0.420967	0.557041	486.588	-0.51298	0.168628	3.04209	0.00234944	0.00805507
Abhd17c	661	820	690	981	473	450	515	344	401	593	541	511	23.0644	23.9003	21.253	27.3949	24.5943	23.7745	23.4389	20.31	22.1582	34.5244	24.095	21.153	559.29	-0.149996	0.173974	-0.862177	0.38859	0.562461	559.29	-0.214523	0.167728	-1.27899	0.200899	0.32457	559.29	-0.064527	0.153286	0.420959	0.673785	0.765735
Abhd2	489	870	730	1139	219	234	185	208	223	52	131	152	17.0628	25.3577	22.485	31.8071	11.3872	12.3627	8.41981	12.2805	12.3224	3.02743	5.83447	6.29209	325.616	2.25017	0.265908	8.46219	2.62413e-17	1.6668e-14	325.616	1.15795	0.257961	4.48886	7.16058e-06	6.01882e-05	325.616	-1.09221	0.22715	4.80835	1.52181e-06	1.31159e-05
Abhd3	187	201	170	173	156	237	272	194	261	112	89	166	6.52502	5.85849	5.23624	4.8311	8.11144	12.5212	12.3794	11.4539	14.4221	6.52063	3.96388	6.87163	190.565	-0.04325	0.245312	-0.176306	0.860053	0.918901	190.565	1.02722	0.234052	4.38884	1.13958e-05	9.07036e-05	190.565	1.07047	0.210971	-5.074	3.89544e-07	3.80783e-06
Abhd4	1358	1602	1433	1496	725	570	784	542	603	800	1012	1028	47.3849	46.6931	44.1384	41.7765	37.6974	30.1144	35.6818	32.0001	33.3201	46.5759	45.0724	42.5544	932.616	0.00894773	0.110029	0.0813213	0.935186	0.96535	932.616	-0.404491	0.10705	-3.77853	0.00015776	0.000916601	932.616	-0.413439	0.0974584	4.24221	2.2133e-05	0.000139914
Abhd5	574	922	875	863	454	373	513	424	369	419	448	364	20.0287	26.8733	26.9513	24.0997	23.6064	19.7064	23.3479	25.0333	20.3899	24.3941	19.953	15.0679	520.27	0.310126	0.181703	1.70678	0.0878639	0.200708	520.27	0.182073	0.175262	1.03887	0.298867	0.43635	520.27	-0.128052	0.159065	0.805031	0.420802	0.544438
Abhd6	1006	1738	1257	1193	641	649	719	657	580	440	770	646	35.1025	50.657	38.7174	33.3151	33.3297	34.2881	32.7235	38.7898	32.0492	25.6168	34.2942	26.7414	802.507	0.448974	0.170653	2.63092	0.00851537	0.0349057	802.507	0.244002	0.164311	1.485	0.137544	0.244108	802.507	-0.204971	0.149376	1.37218	0.170007	0.273161
Abhd8	3887	6326	5731	5733	2038	1915	1631	1338	1576	2651	3141	2602	135.63	184.382	176.523	160.097	105.969	101.174	74.2309	78.9966	87.0854	154.341	139.894	107.711	2907.91	0.293511	0.173507	1.69164	0.0907147	0.205228	2907.91	-0.581872	0.166441	-3.49596	0.000472366	0.00237237	2907.91	-0.875383	0.152643	5.73482	9.76138e-09	1.36001e-07
Abi1	1561	1832	1791	1906	1095	1031	1336	907	1014	796	1086	1304	54.4682	53.3968	55.1654	53.2259	56.9361	54.4701	60.8047	53.55	56.0308	46.343	48.3682	53.9795	1248.75	0.123762	0.0931806	1.3282	0.184113	0.342522	1248.75	0.184455	0.0900905	2.04744	0.0406149	0.0939696	1248.75	0.0606927	0.081481	-0.744869	0.456351	0.578302
Abi2	1244	1376	1228	1634	859	778	1098	705	754	1221	1132	1242	43.4071	40.1059	37.8242	45.6302	44.6649	41.1035	49.9727	41.6238	41.664	71.0865	50.417	51.413	1079.17	-0.463893	0.14755	-3.14397	0.0016667	0.00982556	1079.17	-0.393755	0.1418	-2.77683	0.00548923	0.0186113	1079.17	0.0701382	0.130148	-0.538912	0.589948	0.698315
Abi3	90	61	33	51	60	65	100	72	58	49	76	57	3.14039	1.77795	1.01645	1.4242	3.11978	3.4341	4.55125	4.25094	3.20492	2.85278	3.38488	2.35954	66.6473	-0.645201	0.358148	-1.80149	0.0716251	0.172963	66.6473	0.374936	0.340928	1.09975	0.271441	0.407236	66.6473	1.02014	0.312924	-3.26001	0.00111407	0.00423326
Abi3bp	74	20	47	96	35	17	18	24	34	45	30	24	2.58209	0.582935	1.44767	2.68084	1.81987	0.898148	0.819225	1.41698	1.87875	2.6199	1.33614	0.993489	36.8329	0.154211	0.536763	0.287298	0.773884	0.865316	36.8329	-0.263803	0.522772	-0.504624	0.613823	0.726351	36.8329	-0.418014	0.474065	0.881765	0.377904	0.503411
Abl1	1826	1914	1571	2439	692	800	953	637	814	991	1411	1640	63.7149	55.7868	48.389	68.1102	35.9815	42.2658	43.3734	37.609	44.9794	57.6959	62.843	67.8884	1213.8	-0.0908502	0.143902	-0.631335	0.527821	0.685495	1213.8	-0.621295	0.138816	-4.47568	7.61702e-06	6.33634e-05	1213.8	-0.530445	0.127148	4.17187	3.0211e-05	0.000181788
Abl2	893	1056	829	1456	490	527	562	473	513	477	627	669	31.1596	30.779	25.5344	40.6595	25.4782	27.8426	25.578	27.9263	28.347	27.7709	27.9253	27.6935	669.412	0.205149	0.152954	1.34125	0.17984	0.336701	669.412	-0.0405228	0.147822	-0.274133	0.783983	0.851694	669.412	-0.245672	0.13436	1.82846	0.0674808	0.130756
Ablim1	1668	1839	1373	2319	991	1349	1378	993	944	580	644	1062	58.2018	53.6008	42.2904	64.7591	51.5284	71.2707	62.7162	58.6275	52.1628	33.7675	28.6824	43.9619	1200.15	0.624678	0.190175	3.28476	0.00102069	0.00674202	1200.15	0.739938	0.18235	4.05778	4.95415e-05	0.000331389	1200.15	0.11526	0.166175	-0.693605	0.48793	0.607139
Ablim2	558	1234	854	973	519	980	891	847	919	217	323	494	19.4704	35.9671	26.3044	27.1715	26.9861	51.7756	40.5516	50.0076	50.7814	12.6337	14.3858	20.4493	726.933	0.781536	0.260213	3.00344	0.00266942	0.0142637	726.933	1.47394	0.249102	5.91702	3.27835e-09	5.53556e-08	726.933	0.692404	0.226379	-3.0586	0.00222372	0.00768432
Ablim3	69	84	73	119	84	63	80	63	86	74	121	123	2.40763	2.44833	2.2485	3.32313	4.3677	3.32843	3.641	3.71957	4.75212	4.30827	5.38909	5.09163	86.937	-0.920077	0.232291	-3.96088	7.46746e-05	0.000853791	86.937	-0.320302	0.223348	-1.43409	0.151546	0.262464	86.937	0.599775	0.208322	-2.87908	0.00398837	0.0127139
Abr	2074	1768	1742	2403	1442	1279	1291	1000	1001	859	1554	1976	72.3684	51.5314	53.6561	67.1049	74.9788	67.5725	58.7566	59.0408	55.3125	50.0109	69.212	81.7972	1470.03	-0.132749	0.189158	-0.701787	0.482812	0.646194	1470.03	-0.0868826	0.181291	-0.479243	0.631766	0.740578	1470.03	0.0458659	0.166215	-0.275943	0.782592	0.849808
Abracl	161	234	179	134	146	136	128	137	135	191	299	175	5.6178	6.82034	5.51346	3.74201	7.59147	7.18519	5.8256	8.08859	7.45973	11.12	13.3168	7.24419	172.859	-0.960649	0.252323	-3.80721	0.000140542	0.00139934	172.859	-0.546669	0.242562	-2.25373	0.0242133	0.062015	172.859	0.41398	0.224505	-1.84397	0.0651879	0.127346
Abt1	354	636	530	471	313	271	228	249	261	432	458	412	12.3522	18.5373	16.3248	13.1529	16.2749	14.3175	10.3768	14.7012	14.4221	25.151	20.3984	17.0549	372.776	-0.464813	0.206208	-2.2541	0.02419	0.0769339	372.776	-0.572971	0.199045	-2.87859	0.00399452	0.0142743	372.776	-0.108158	0.182712	0.591958	0.553879	0.666554
Abtb1	604	808	837	707	282	355	328	302	276	252	311	481	21.0755	23.5506	25.7808	19.7433	14.663	18.7555	14.9281	17.8303	15.251	14.6714	13.8513	19.9112	424.809	0.478935	0.172815	2.77137	0.00558206	0.0253095	424.809	0.0094291	0.167888	0.0561631	0.955212	0.972551	424.809	-0.469506	0.151549	3.09806	0.00194795	0.00687104
Abtb2	556	636	388	458	203	367	337	261	258	156	247	314	19.4006	18.5373	11.951	12.7899	10.5553	19.3894	15.3377	15.4096	14.2564	9.0823	11.0009	12.9981	329.611	0.503688	0.240589	2.09356	0.0362988	0.104694	329.611	0.440224	0.231769	1.89941	0.0575106	0.124002	329.611	-0.0634635	0.209837	0.302443	0.762315	0.83505
Acaa1a	1264	1823	1557	1536	914	986	1100	797	859	1000	941	1190	44.105	53.1345	47.9578	42.8935	47.5247	52.0926	50.0637	47.0555	47.466	58.2199	41.9102	49.2605	1123.14	-0.0810474	0.132801	-0.610291	0.541669	0.697161	1123.14	-0.0262589	0.127759	-0.205535	0.837154	0.891415	1123.14	0.0547886	0.116693	-0.46951	0.638705	0.737817
Acaa2	745	858	660	635	520	371	613	416	437	478	580	517	25.9954	25.0079	20.3289	17.7327	27.0381	19.6008	27.8992	24.561	24.1474	27.8291	25.832	21.4014	554.874	-0.167507	0.17964	-0.932459	0.351099	0.526725	554.874	-0.0196733	0.172788	-0.113858	0.90935	0.942305	554.874	0.147834	0.157874	-0.936402	0.349066	0.475036
Acaca	747	728	631	1202	339	334	356	323	315	305	489	532	26.0652	21.2188	19.4357	33.5664	17.6268	17.646	16.2024	19.0702	17.406	17.7571	21.7791	22.0223	482.317	0.287726	0.18888	1.52332	0.127678	0.263279	482.317	-0.224405	0.18283	-1.22739	0.219674	0.34749	482.317	-0.51213	0.166341	3.0788	0.00207839	0.00724264
Acacb	776	920	637	1111	357	552	514	511	500	276	406	578	27.0771	26.815	19.6205	31.0252	18.5627	29.1634	23.3934	30.1698	27.6286	16.0687	18.0824	23.9265	562.906	0.431129	0.214809	2.00704	0.0447458	0.122455	562.906	0.410841	0.206473	1.98981	0.0466124	0.104543	562.906	-0.0202887	0.187791	0.108038	0.913965	0.94338
Acad10	226	225	220	215	114	159	142	129	186	58	90	216	7.88586	6.55802	6.77631	6.00397	5.92759	8.40033	6.46277	7.61626	10.2778	3.37675	4.00842	8.9414	158.784	0.314228	0.311801	1.00778	0.313559	0.490122	158.784	0.498907	0.300184	1.662	0.096512	0.186325	158.784	0.184679	0.271466	-0.680302	0.496313	0.614686
Acad11	844	1012	714	1005	697	737	816	649	709	381	489	499	29.4498	29.4965	21.9922	28.0651	36.2415	38.9374	37.1382	38.3175	39.1774	22.1818	21.7791	20.6563	701.732	0.340103	0.127436	2.66882	0.00761179	0.0319728	701.732	0.81828	0.122575	6.67576	2.45954e-11	6.11807e-10	701.732	0.478178	0.109779	-4.35582	1.32569e-05	8.95777e-05
Acad12	162	280	223	228	102	122	104	61	82	75	89	124	5.65269	8.16109	6.86872	6.367	5.30363	6.44554	4.7333	3.60149	4.53109	4.36649	3.96388	5.13302	125.752	0.590716	0.231595	2.55065	0.0107523	0.0415272	125.752	0.133614	0.227986	0.586064	0.557833	0.678842	125.752	-0.457102	0.201703	2.26622	0.0234381	0.0555262
Acad8	570	627	637	622	423	408	407	415	325	246	415	522	19.8891	18.275	19.6205	17.3696	21.9945	21.5556	18.5236	24.5019	17.9586	14.3221	18.4832	21.6084	452.015	0.0465375	0.167241	0.278266	0.780809	0.870093	452.015	0.200188	0.161263	1.24138	0.214466	0.341051	452.015	0.153651	0.146336	-1.04999	0.293724	0.416707
Acad9	740	1040	1011	1053	464	482	608	427	529	472	514	580	25.8209	30.3126	31.1402	29.4055	24.1263	25.4652	27.6716	25.2104	29.2311	27.4798	22.8925	24.0093	623.21	0.237316	0.12524	1.89489	0.0581067	0.148065	623.21	0.0898443	0.121618	0.738741	0.460064	0.594043	623.21	-0.147472	0.109658	1.34483	0.178679	0.284584
Acadl	921	1184	1034	837	789	661	971	650	611	819	806	670	32.1366	34.5097	31.8487	23.3736	41.0252	34.9221	44.1926	38.3765	33.7622	47.6821	35.8976	27.7349	821.5	-0.282703	0.196503	-1.43867	0.150245	0.295811	821.5	0.0538359	0.188346	0.285835	0.775005	0.846073	821.5	0.336539	0.172588	-1.94995	0.0511819	0.104929
Acadm	539	602	621	638	529	489	499	366	403	485	455	604	18.8074	17.5463	19.1277	17.8164	27.5061	25.835	22.7107	21.6089	22.2687	28.2367	20.2648	25.0028	515.017	-0.417171	0.145931	-2.85869	0.00425389	0.0205481	515.017	-0.0281253	0.140385	-0.200344	0.841212	0.894168	515.017	0.389045	0.128438	-3.02906	0.00245313	0.00835256
Acads	510	812	715	570	375	333	456	315	250	361	367	402	17.7955	23.6671	22.023	15.9175	19.4986	17.5931	20.7537	18.5979	13.8143	21.0174	16.3454	16.6409	431.861	0.143411	0.190581	0.752497	0.451752	0.618566	431.861	0.00704382	0.183984	0.0382849	0.969461	0.981913	431.861	-0.136368	0.167314	0.815041	0.415049	0.539458
Acadsb	2240	2283	2124	2449	1570	1548	2016	1507	1694	1205	1281	1599	78.1607	66.542	65.4222	68.3894	81.6343	81.7843	91.7532	88.9745	93.6058	70.155	57.0531	66.1912	1756.42	0.111583	0.114922	0.970947	0.331574	0.507903	1756.42	0.442328	0.110278	4.01103	6.04536e-05	0.000392205	1756.42	0.330745	0.100468	-3.29205	0.000994612	0.00386084
Acadvl	2038	3131	2634	2620	1766	1713	1829	1403	1624	1581	1635	1613	71.1123	91.2584	81.131	73.1647	91.8256	90.5017	83.2423	82.8342	89.7378	92.0457	72.8195	66.7707	1904.67	0.0374245	0.136772	0.273627	0.784372	0.872343	1904.67	0.183786	0.131176	1.40106	0.161196	0.274378	1904.67	0.146361	0.11998	-1.21988	0.222511	0.337805
Acan	0	4	3	3	23	9	42	45	33	0	2	6	0	0.116587	0.0924043	0.0837764	1.19592	0.47549	1.91152	2.65684	1.82349	0	0.0890759	0.248372	16.7857	-0.675193	0.954502	-0.707377	0.479332	0.643287	16.7857	3.75207	0.822205	4.56342	5.03272e-06	4.41967e-05	16.7857	4.42726	0.74331	-5.95614	2.58264e-09	3.95093e-08
Acap1	4	7	2	9	10	20	4	7	3	16	12	16	0.139573	0.204027	0.0616029	0.251329	0.519964	1.05665	0.18205	0.413286	0.165772	0.931518	0.534455	0.662326	9.89084	-2.09431	0.756515	-2.76837	0.00563375	0.0254507	9.89084	-0.597457	0.697373	-0.856725	0.391597	0.529677	9.89084	1.49686	0.688746	-2.17331	0.0297573	0.067589
Acap2	1522	1535	1197	2006	748	809	1015	726	760	758	954	1306	53.1074	44.7402	36.8693	56.0185	38.8933	42.7413	46.1952	42.8636	41.9955	44.1307	42.4892	54.0623	1050.58	0.0234438	0.158916	0.147523	0.882719	0.933166	1050.58	-0.141115	0.152847	-0.923243	0.355881	0.494394	1050.58	-0.164558	0.139745	1.17756	0.238971	0.356487
Acap3	1940	2763	2719	2985	724	924	976	767	953	744	1153	1880	67.6928	80.5324	83.7491	83.3575	37.6454	48.817	44.4202	45.2843	52.6602	43.3156	51.3523	77.8233	1383.74	0.454205	0.192111	2.36428	0.0180651	0.0615364	1383.74	-0.330589	0.184632	-1.79052	0.0733696	0.150517	1383.74	-0.784795	0.168973	4.64449	3.40922e-06	2.68698e-05
Acat1	3078	4379	5036	3854	1788	1714	2188	1775	1670	2314	2951	2401	107.401	127.634	155.116	107.625	92.9696	90.5545	99.5813	104.797	92.2796	134.721	131.431	99.3902	2594.09	0.0308337	0.158323	0.194751	0.845588	0.910599	2594.09	-0.343069	0.151833	-2.25952	0.0238511	0.0612925	2594.09	-0.373903	0.139228	2.68554	0.00724128	0.0210884
Acat2	431	547	545	520	335	277	361	201	186	382	494	338	15.039	15.9433	16.7868	14.5212	17.4188	14.6345	16.43	11.8672	10.2778	22.24	22.0017	13.9916	369.085	-0.316026	0.214745	-1.47163	0.14112	0.282313	369.085	-0.455128	0.207195	-2.19662	0.0280475	0.0699381	369.085	-0.139102	0.189846	0.732711	0.463735	0.585042
Acbd3	2249	2671	2127	2682	1769	1487	2075	1454	1449	1263	1694	1864	78.4747	77.8509	65.5146	74.8961	91.9816	78.5616	94.4384	85.8453	80.0677	73.5317	75.4473	77.1609	1841.58	-0.0234004	0.108605	-0.215463	0.829406	0.900515	1841.58	0.193217	0.10431	1.85233	0.0639786	0.134925	1841.58	0.216617	0.0952005	-2.27538	0.0228832	0.0544789
Acbd4	727	685	687	499	541	661	751	695	717	433	615	625	25.3673	19.9655	21.1606	13.9348	28.13	34.9221	34.1799	41.0334	39.6194	25.2092	27.3908	25.8721	650.28	-0.380899	0.196072	-1.94265	0.052059	0.136603	650.28	0.443026	0.187486	2.36298	0.0181286	0.0495236	650.28	0.823925	0.171687	-4.79901	1.59456e-06	1.36535e-05
Acbd5	1604	1501	1472	1778	1092	1153	1360	949	1053	791	965	1274	55.9687	43.7492	45.3397	49.6515	56.7801	60.9156	61.897	56.0297	58.1859	46.0519	42.9791	52.7377	1216.98	0.041708	0.121596	0.343005	0.731595	0.836754	1216.98	0.314052	0.116847	2.68771	0.00719447	0.0232835	1216.98	0.272344	0.106361	-2.56055	0.0104506	0.0286564
Acbd6	1038	1700	1298	1327	853	759	820	730	782	968	1119	873	36.2191	49.5494	39.9803	37.0571	44.3529	40.0997	37.3202	43.0998	43.2112	56.3569	49.838	36.1381	990.953	-0.219518	0.168706	-1.30119	0.193193	0.354716	990.953	-0.187941	0.162028	-1.15993	0.246077	0.378322	990.953	0.0315775	0.148435	-0.212736	0.831533	0.886466
Acbd7	16	14	13	16	13	18	2	5	2	27	47	22	0.558291	0.408054	0.400419	0.446807	0.675953	0.950981	0.091025	0.295204	0.110514	1.57194	2.09328	0.910698	16.4376	-1.75107	0.662517	-2.64306	0.00821596	0.0339407	16.4376	-1.84583	0.650258	-2.83862	0.00453094	0.0159051	16.4376	-0.0947609	0.617807	0.153383	0.878097	0.91864
Accs	299	320	408	355	128	123	181	70	100	81	97	188	10.4331	9.32695	12.567	9.91354	6.65554	6.49837	8.23776	4.13286	5.52572	4.71581	4.32018	7.78233	173.987	0.908514	0.263792	3.44405	0.000573066	0.00434991	173.987	0.146494	0.257451	0.569016	0.569345	0.688689	173.987	-0.762021	0.230227	3.30986	0.000933411	0.00365668
Acd	1248	2074	1846	1658	630	599	651	492	553	794	1002	1151	43.5467	60.4503	56.8594	46.3004	32.7577	31.6465	29.6286	29.0481	30.5573	46.2266	44.627	47.6461	964.06	0.166041	0.133888	1.24015	0.214921	0.380963	964.06	-0.587287	0.129946	-4.51946	6.19963e-06	5.29843e-05	964.06	-0.753329	0.118573	6.35331	2.10725e-10	3.81049e-09
Ace	104	142	136	186	167	143	131	92	139	181	119	180	3.62889	4.13884	4.18899	5.19413	8.6834	7.55501	5.96214	5.43175	7.68076	10.5378	5.30002	7.45116	146.267	-0.849082	0.26005	-3.26507	0.00109436	0.00713621	146.267	-0.130675	0.24883	-0.525157	0.599474	0.714011	146.267	0.718407	0.22982	-3.12595	0.0017723	0.00634512
Ace2	3	3	5	0	7	11	12	3	10	1	7	17	0.10468	0.0874402	0.154007	0	0.363975	0.581155	0.54615	0.177122	0.552572	0.0582199	0.311766	0.703721	7.02983	-2.09522	0.952199	-2.2004	0.0277784	0.0854577	7.02983	0.287629	0.846019	0.339979	0.733872	0.817726	7.02983	2.38285	0.84929	-2.80569	0.00502084	0.0154545
Ace3	16	16	22	30	3	2	12	8	7	9	2	14	0.558291	0.466348	0.677631	0.837764	0.155989	0.105665	0.54615	0.472326	0.386801	0.523979	0.0890759	0.579535	10.4257	0.684527	0.707105	0.96807	0.333009	0.508894	10.4257	-0.243714	0.712162	-0.342217	0.732187	0.816578	10.4257	-0.928241	0.626603	1.48139	0.138503	0.23254
Acer2	276	193	315	272	162	143	192	154	148	267	509	285	9.63052	5.62532	9.70245	7.59572	8.42342	7.55501	8.7384	9.09228	8.17807	15.5447	22.6698	11.7977	240.493	-1.03576	0.244697	-4.23284	2.30756e-05	0.000329917	240.493	-0.98938	0.236098	-4.19054	2.78292e-05	0.000199496	240.493	0.0463842	0.21845	-0.212334	0.831847	0.886677
Acer3	211	169	143	208	140	136	236	147	186	148	188	200	7.36246	4.9258	4.4046	5.80849	7.2795	7.18519	10.7409	8.679	10.2778	8.61655	8.37313	8.27907	177.507	-0.584002	0.223022	-2.61859	0.0088294	0.0358631	177.507	0.0699371	0.213792	0.327127	0.743572	0.823989	177.507	0.653939	0.196124	-3.33431	0.000855106	0.00339248
Ache	595	648	554	688	980	1128	1554	1191	1496	286	277	455	20.7614	18.8871	17.064	19.2127	50.9565	59.5948	70.7264	70.3176	82.6648	16.6509	12.337	18.8349	884.342	0.251629	0.189846	1.32544	0.185026	0.343636	884.342	2.06815	0.180808	11.4384	2.68873e-30	3.60808e-28	884.342	1.81652	0.163449	-11.1137	1.07625e-28	9.97848e-27
Acin1	3370	4360	3316	5155	1669	2000	1849	1738	1909	2345	3219	3915	117.59	127.08	102.138	143.956	86.782	105.665	84.1526	102.613	105.486	136.526	143.368	162.063	2736.81	-0.264039	0.144396	-1.82857	0.067464	0.165368	2736.81	-0.604311	0.138531	-4.36228	1.28712e-05	0.000101132	2736.81	-0.340272	0.12715	2.67615	0.00744731	0.0215693
Ackr2	21	18	9	8	13	19	19	14	11	0	10	2	0.732757	0.524641	0.277213	0.223404	0.675953	1.00381	0.864737	0.826571	0.60783	0	0.445379	0.0827907	12.0969	1.2623	0.774442	1.62994	0.103114	0.225637	12.0969	2.12772	0.747094	2.848	0.00439954	0.0155222	12.0969	0.865425	0.599102	-1.44454	0.148588	0.24598
Ackr3	162	74	122	136	131	124	207	95	121	79	97	92	5.65269	2.15686	3.75777	3.79786	6.81153	6.5512	9.42108	5.60888	6.68613	4.59937	4.32018	3.80837	121.975	-0.14466	0.298788	-0.484157	0.628275	0.764443	121.975	0.730076	0.285693	2.55546	0.0106047	0.031992	121.975	0.874737	0.258657	-3.38183	0.000720037	0.00292878
Ackr4	38	20	41	24	36	21	44	14	25	31	50	54	1.32594	0.582935	1.26286	0.670211	1.87187	1.10948	2.00255	0.826571	1.38143	1.80482	2.2269	2.23535	33.4054	-1.13214	0.417048	-2.71465	0.00663465	0.028933	33.4054	-0.534095	0.400413	-1.33386	0.18225	0.301673	33.4054	0.598044	0.375451	-1.59287	0.11119	0.195786
Acly	6326	6569	5435	7833	4177	3725	4512	3509	3885	2954	3673	3481	220.734	191.465	167.406	218.74	217.189	196.8	205.352	207.174	214.674	171.982	163.588	144.097	4478.02	0.320248	0.1198	2.67319	0.00751334	0.0316724	4478.02	0.381491	0.114771	3.32394	0.000887566	0.00406526	4478.02	0.0612428	0.105047	-0.583005	0.55989	0.672255
Acnat1	84	83	40	122	174	90	217	153	100	44	102	82	2.93103	2.41918	1.23206	3.40691	9.04737	4.7549	9.87621	9.03324	5.52572	2.56168	4.54287	3.39442	113.39	-0.490745	0.367235	-1.33632	0.181443	0.338709	113.39	1.12415	0.348068	3.22967	0.00123933	0.00539227	113.39	1.61489	0.317912	-5.07967	3.78081e-07	3.71e-06
Aco1	907	1070	795	1152	466	520	547	443	446	454	662	673	31.6481	31.187	24.4871	32.1701	24.2303	27.4728	24.8953	26.1551	24.6447	26.4318	29.4841	27.8591	638.464	0.0964452	0.127434	0.756826	0.449154	0.616925	638.464	-0.133346	0.123794	-1.07716	0.281407	0.418364	638.464	-0.229791	0.112231	2.04748	0.0406111	0.0867761
Aco2	5914	8134	7217	6753	4601	4428	5413	4674	4320	3685	5077	4432	206.358	237.08	222.294	188.581	239.235	233.941	246.359	275.957	238.711	214.54	226.119	183.464	5237.68	0.038052	0.118024	0.322409	0.747143	0.847138	5237.68	0.246801	0.113006	2.18397	0.0289644	0.0717102	5237.68	0.208749	0.103578	-2.01537	0.0438655	0.0924954
Acot1	66	130	117	95	91	35	61	34	61	123	72	81	2.30295	3.78908	3.60377	2.65292	4.73167	1.84913	2.77626	2.00739	3.37069	7.16105	3.20673	3.35302	78.7874	-0.558654	0.383393	-1.45713	0.14508	0.288388	78.7874	-0.625372	0.371156	-1.68493	0.0920016	0.179383	78.7874	-0.0667182	0.341167	0.195559	0.844956	0.895471
Acot11	219	88	76	131	131	160	131	119	136	86	204	213	7.64161	2.56491	2.34091	3.65823	6.81153	8.45316	5.96214	7.02585	7.51499	5.00691	9.08574	8.81721	144.588	-0.921016	0.36747	-2.50637	0.0121978	0.045702	144.588	-0.0976726	0.351142	-0.278157	0.780892	0.849953	144.588	0.823343	0.323721	-2.54338	0.0109787	0.0297851
Acot12	4	3	9	2	2	2	4	9	5	12	3	18	0.139573	0.0874402	0.277213	0.0558509	0.103993	0.105665	0.18205	0.531367	0.276286	0.698639	0.133614	0.745116	6.44285	-1.91268	0.89768	-2.13069	0.0331149	0.0974027	6.44285	-1.14409	0.854538	-1.33884	0.180621	0.299525	6.44285	0.768583	0.831632	-0.924185	0.35539	0.481427
Acot13	404	621	566	483	316	329	465	335	357	498	691	304	14.0968	18.1001	17.4336	13.488	16.4309	17.3818	21.1633	19.7787	19.7268	28.9935	30.7757	12.5842	444.004	-0.610361	0.257077	-2.37423	0.0175856	0.0603574	444.004	-0.350325	0.246542	-1.42096	0.15533	0.266903	444.004	0.260036	0.226523	-1.14794	0.250993	0.369332
Acot2	197	279	225	232	188	131	161	96	153	132	143	80	6.87396	8.13194	6.93032	6.47871	9.77532	6.92103	7.32751	5.66792	8.45436	7.68503	6.36893	3.31163	162.049	0.303189	0.272355	1.11321	0.265617	0.439382	162.049	0.406822	0.262953	1.54713	0.121832	0.22209	162.049	0.103632	0.236996	-0.437275	0.661912	0.756287
Acot4	19	18	22	15	23	13	48	21	16	2	5	11	0.66297	0.524641	0.677631	0.418882	1.19592	0.686819	2.1846	1.23986	0.884116	0.11644	0.22269	0.455349	17.8988	1.05759	0.607906	1.73972	0.0819074	0.190486	17.8988	2.18504	0.583346	3.7457	0.000179891	0.00102653	17.8988	1.12745	0.464948	-2.4249	0.0153128	0.039219
Acot6	92	142	105	134	92	87	112	61	86	31	44	114	3.21017	4.13884	3.23415	3.74201	4.78367	4.59641	5.0974	3.60149	4.75212	1.80482	1.95967	4.71907	88.1234	0.32831	0.318408	1.0311	0.302496	0.478155	88.1234	0.679419	0.307302	2.21092	0.0270416	0.0679169	88.1234	0.35111	0.273994	-1.28145	0.200036	0.310707
Acot7	1512	1546	1493	1486	1439	1204	1587	1286	1267	1750	2270	1763	52.7585	45.0609	45.9865	41.4972	74.8228	63.61	72.2283	75.9265	70.0109	101.885	101.101	72.98	1579.17	-0.989402	0.143675	-6.88638	5.72286e-12	7.6129e-10	1579.17	-0.366553	0.13747	-2.66643	0.00766625	0.0245815	1579.17	0.62285	0.126619	-4.91908	8.69513e-07	7.92718e-06
Acot8	278	414	466	368	199	260	294	229	248	161	276	310	9.7003	12.0667	14.3535	10.2766	10.3473	13.7364	13.3807	13.5203	13.7038	9.3734	12.2925	12.8326	281.1	0.0089858	0.190206	0.0472424	0.96232	0.979546	281.1	0.165863	0.183762	0.902595	0.366741	0.50485	281.1	0.156877	0.166438	-0.942553	0.345909	0.471927
Acot9	264	256	221	249	241	260	384	291	245	216	238	226	9.2118	7.46156	6.80712	6.95344	12.5311	13.7364	17.4768	17.1809	13.538	12.5755	10.6	9.35535	265.352	-0.509129	0.189731	-2.68343	0.00728708	0.0308888	265.352	0.461905	0.180925	2.55302	0.0106793	0.0322106	265.352	0.971034	0.165401	-5.87079	4.33723e-09	6.37377e-08
Acox1	3127	3259	2567	3709	2091	2002	2497	1850	1961	1496	1868	2212	109.111	94.9892	79.0673	103.576	108.724	105.77	113.645	109.225	108.359	87.097	83.1969	91.5665	2306.06	0.147338	0.118157	1.24696	0.212411	0.378129	2306.06	0.322393	0.113349	2.84425	0.00445155	0.0156731	2306.06	0.175055	0.103514	-1.69112	0.0908146	0.166361
Acox2	12	13	8	17	19	10	7	21	11	4	8	16	0.418718	0.378908	0.246411	0.474733	0.987932	0.528323	0.318587	1.23986	0.60783	0.23288	0.356304	0.662326	12.4594	-0.160174	0.631751	-0.253539	0.799852	0.882588	12.4594	0.784583	0.602742	1.30169	0.193023	0.314938	12.4594	0.944756	0.536118	-1.76222	0.0780328	0.14735
Acox3	553	563	510	569	376	395	562	373	452	214	281	392	19.2959	16.4096	15.7087	15.8896	19.5506	20.8687	25.578	22.0222	24.9763	12.4591	12.5152	16.227	427.684	0.28917	0.159676	1.81098	0.0701437	0.170139	427.684	0.71608	0.153701	4.65892	3.17868e-06	2.93999e-05	427.684	0.42691	0.137831	-3.09734	0.00195266	0.00688448
Acoxl	13	6	13	21	3	3	2	3	8	2	10	5	0.453611	0.17488	0.400419	0.586435	0.155989	0.158497	0.091025	0.177122	0.442058	0.11644	0.445379	0.206977	6.58192	0.634883	0.794257	0.799342	0.424092	0.595246	6.58192	-0.357828	0.8123	-0.440512	0.659566	0.762837	6.58192	-0.992711	0.711175	1.39587	0.162752	0.263972
Acp1	553	730	822	629	440	349	487	355	379	335	399	411	19.2959	21.2771	25.3188	17.5651	22.8784	18.4385	22.1646	20.9595	20.9425	19.5037	17.7706	17.0135	469.443	0.20693	0.152462	1.35725	0.1747	0.330191	469.443	0.222014	0.147494	1.50524	0.132263	0.236843	469.443	0.0150842	0.133162	-0.113277	0.909811	0.940461
Acp2	1730	1966	1712	2244	1246	1226	1421	1208	1320	825	1012	1153	60.3652	57.3025	52.732	62.6647	64.7875	64.7724	64.6732	71.3213	72.9396	48.0314	45.0724	47.7288	1375.52	0.312048	0.101366	3.07841	0.00208107	0.011683	1375.52	0.528041	0.0976218	5.40904	6.33622e-08	8.42151e-07	1375.52	0.215993	0.0881365	-2.45066	0.0142594	0.0369728
Acp5	181	184	204	167	138	119	424	246	230	22	52	32	6.31566	5.363	6.28349	4.66355	7.1755	6.28704	19.2973	14.524	12.7092	1.28084	2.31597	1.32465	169.026	1.77995	0.378352	4.70447	2.54529e-06	5.50747e-05	169.026	2.86613	0.363126	7.89294	2.95156e-15	1.22698e-13	169.026	1.08618	0.312042	-3.48089	0.000499759	0.00214094
Acp6	545	711	649	705	373	417	359	321	400	439	648	607	19.0168	20.7233	19.9901	19.6874	19.3947	22.0311	16.339	18.9521	22.1029	25.5585	28.8606	25.127	497.74	-0.417484	0.13321	-3.13403	0.00172424	0.0100831	497.74	-0.425613	0.129271	-3.2924	0.000993345	0.00448265	497.74	-0.00812926	0.118406	0.0686555	0.945264	0.964517
Acpp	7	5	18	30	4	4	20	14	11	6	3	16	0.244252	0.145734	0.554426	0.837764	0.207986	0.211329	0.91025	0.826571	0.60783	0.349319	0.133614	0.662326	10.9892	0.220256	0.813355	0.270799	0.786546	0.873825	10.9892	0.527361	0.787023	0.67007	0.502813	0.630546	10.9892	0.307105	0.701142	-0.438007	0.661381	0.755895
Acr	35	25	47	73	13	29	15	13	14	24	27	91	1.22126	0.728668	1.44767	2.03856	0.675953	1.53214	0.682687	0.76753	0.773601	1.39728	1.20252	3.76698	31.347	-0.649159	0.508185	-1.27741	0.201458	0.364507	31.347	-1.26818	0.501557	-2.52848	0.0114558	0.034089	31.347	-0.619017	0.463369	1.3359	0.181581	0.287827
Acrbp	84	112	146	156	17	40	29	35	43	90	125	156	2.93103	3.26443	4.49701	4.35637	0.883939	2.11329	1.31986	2.06643	2.37606	5.23979	5.56724	6.45768	79.3058	-0.613546	0.301467	-2.0352	0.0418304	0.116518	79.3058	-1.72488	0.303849	-5.67677	1.37264e-08	2.07088e-07	79.3058	-1.11133	0.281491	3.94803	7.87971e-05	0.000422368
Acsbg1	16	11	12	10	10	9	24	19	10	16	16	30	0.558291	0.320614	0.369617	0.279255	0.519964	0.47549	1.0923	1.12178	0.552572	0.931518	0.712607	1.24186	15.7863	-1.34715	0.523404	-2.57383	0.010058	0.0394736	15.7863	-0.356274	0.494138	-0.721002	0.470908	0.604004	15.7863	0.990877	0.472864	-2.09548	0.0361286	0.0790967
Acsf2	152	74	51	132	139	94	264	164	124	138	214	224	5.30376	2.15686	1.57087	3.68616	7.2275	4.96623	12.0153	9.68269	6.8519	8.03435	9.53112	9.27256	155.045	-1.49585	0.375739	-3.98108	6.86032e-05	0.000799308	155.045	-0.134569	0.357072	-0.376869	0.706271	0.798797	155.045	1.36128	0.331498	-4.10645	4.01793e-05	0.000233979
Acsf3	518	892	722	777	542	536	615	428	505	411	494	478	18.0747	25.9989	22.2386	21.6981	28.182	28.3181	27.9902	25.2695	27.9049	23.9284	22.0017	19.787	562.633	0.00938155	0.141898	0.0661146	0.947287	0.971861	562.633	0.332257	0.136661	2.43125	0.0150466	0.0424693	562.633	0.322875	0.123797	-2.6081	0.00910459	0.0254815
Acsl1	915	1062	925	1270	681	736	873	662	717	399	440	633	31.9273	30.9538	28.4913	35.4653	35.4095	38.8845	39.7324	39.085	39.6194	23.2297	19.5967	26.2033	750.323	0.462429	0.130679	3.53865	0.000402175	0.00328741	750.323	0.743876	0.125889	5.90897	3.44262e-09	5.80012e-08	750.323	0.281447	0.1129	-2.49289	0.0126707	0.0335474
Acsl3	1225	1231	1046	953	513	451	673	450	395	622	871	995	42.7441	35.8796	32.2183	26.613	26.6742	23.8274	30.6299	26.5684	21.8266	36.2128	38.7926	41.1884	739.851	-0.173833	0.172619	-1.00703	0.313919	0.490485	739.851	-0.580099	0.166558	-3.48287	0.000496068	0.00247274	739.851	-0.406266	0.152576	2.66272	0.00775117	0.0223268
Acsl4	1679	2117	1868	2291	1444	1433	1727	1323	1195	1036	958	910	58.5856	61.7036	57.5371	63.9772	75.0828	75.7086	78.6001	78.111	66.0324	60.3158	42.6674	37.6698	1459.7	0.369117	0.153772	2.40041	0.0163766	0.0574344	1459.7	0.674572	0.147423	4.57576	4.74489e-06	4.1958e-05	1459.7	0.305454	0.134341	-2.27372	0.0229829	0.0546376
Acsl5	1042	1326	1349	1298	534	613	605	443	494	677	937	914	36.3587	38.6486	41.5511	36.2472	27.7661	32.3862	27.5351	26.1551	27.2971	39.4149	41.7321	37.8354	797.298	-0.0539487	0.11154	-0.48367	0.62862	0.764499	797.298	-0.490213	0.108831	-4.50435	6.65769e-06	5.63326e-05	797.298	-0.436264	0.0991248	4.40116	1.07674e-05	7.42987e-05
Acsl6	979	1305	1056	975	692	741	736	604	647	590	732	707	34.1604	38.0365	32.5263	27.2273	35.9815	39.1487	33.4972	35.6606	35.7514	34.3497	32.6018	29.2665	788.186	0.0415194	0.133947	0.309969	0.756585	0.854218	788.186	0.16797	0.129081	1.30128	0.193164	0.315101	788.186	0.126451	0.117313	-1.07789	0.281081	0.403034
Acsm3	15	15	12	9	0	13	7	2	1	6	6	12	0.523398	0.437201	0.369617	0.251329	0	0.686819	0.318587	0.118082	0.0552572	0.349319	0.267228	0.496744	7.47928	0.0846399	0.889908	0.0951109	0.924227	0.959084	7.47928	-0.647648	0.887307	-0.729903	0.465449	0.59881	7.47928	-0.732288	0.802451	0.912564	0.361472	0.487421
Acss1	29	30	33	34	28	59	41	61	47	17	14	15	1.0119	0.874402	1.01645	0.949465	1.4559	3.1171	1.86601	3.60149	2.59709	0.989738	0.623531	0.62093	36.1531	0.389991	0.414877	0.940017	0.347209	0.522918	36.1531	1.77814	0.393466	4.51918	6.20805e-06	5.30267e-05	36.1531	1.38815	0.332577	-4.17392	2.99398e-05	0.000180464
Acss2	398	631	687	631	294	282	281	274	283	294	319	333	13.8875	18.3916	21.1606	17.621	15.2869	14.8987	12.789	16.1772	15.6378	17.1167	14.2076	13.7847	368.712	0.244246	0.168997	1.44527	0.148381	0.293046	368.712	-0.00603375	0.164175	-0.0367519	0.970683	0.9825	368.712	-0.25028	0.148329	1.68733	0.0915392	0.167368
Acss3	122	122	136	144	55	71	75	37	61	12	34	94	4.25697	3.5559	4.18899	4.02127	2.8598	3.75109	3.41344	2.18451	3.37069	0.698639	1.51429	3.89116	72.8059	0.958489	0.413247	2.31941	0.0203728	0.0674304	72.8059	0.597842	0.401161	1.49028	0.136151	0.242077	72.8059	-0.360647	0.356755	1.01091	0.312061	0.436252
Acta1	12	13	10	15	18	23	11	27	21	41	40	32	0.418718	0.378908	0.308014	0.418882	0.935935	1.21514	0.500637	1.5941	1.1604	2.38702	1.78152	1.32465	23.9887	-2.25593	0.456362	-4.94329	7.68146e-07	2.01909e-05	23.9887	-0.762538	0.417447	-1.82667	0.0677497	0.141223	23.9887	1.49339	0.420283	-3.5533	0.000380429	0.00168446
Acta2	1293	764	546	1180	1710	1691	2333	1938	1504	591	807	419	45.1169	22.2681	16.8176	32.952	88.9138	89.3394	106.181	114.421	83.1069	34.408	35.9421	17.3447	1326.13	0.00324601	0.304108	0.0106739	0.991484	0.996303	1326.13	1.72218	0.290487	5.92861	3.05512e-09	5.18726e-08	1326.13	1.71894	0.266114	-6.4594	1.05116e-10	2.03552e-09
Actb	13116	20160	18332	15301	13021	8714	12331	8368	8213	18357	20997	12524	457.659	587.598	564.652	427.287	677.045	460.38	561.214	494.053	453.828	1068.74	935.163	518.435	13913.8	-0.723147	0.228188	-3.16909	0.00152917	0.00919545	13913.8	-0.667548	0.218227	-3.05897	0.00222101	0.00875471	13913.8	0.0555991	0.200465	-0.277351	0.781511	0.849116
Actg1	10918	16393	16681	15479	8222	5879	9253	6099	6351	8091	8480	9253	380.964	477.802	513.799	432.258	427.514	310.601	421.127	360.09	350.939	471.057	377.682	383.031	9474.39	0.136249	0.152221	0.895069	0.37075	0.545622	9474.39	-0.134258	0.145666	-0.92168	0.356695	0.495121	9474.39	-0.270506	0.133714	2.02303	0.0430705	0.0912088
Actg2	175	153	108	152	120	105	216	191	203	272	184	292	6.10631	4.45945	3.32655	4.24467	6.23957	5.54739	9.8307	11.2768	11.2172	15.8358	8.19498	12.0874	189.931	-1.40824	0.312955	-4.49983	6.80088e-06	0.000123139	189.931	-0.447092	0.298427	-1.49816	0.134092	0.239446	189.931	0.961152	0.276984	-3.47006	0.000520345	0.00221118
Actl6a	756	1318	1499	1375	435	408	429	363	364	657	958	809	26.3792	38.4154	46.1713	38.3975	22.6184	21.5556	19.5249	21.4318	20.1136	38.2505	42.6674	33.4888	712.509	-0.0296732	0.176996	-0.167648	0.86686	0.923355	712.509	-0.857428	0.171385	-5.00294	5.64631e-07	6.27742e-06	712.509	-0.827755	0.156963	5.27357	1.33793e-07	1.45989e-06
Actl6b	705	1074	1247	1243	525	379	555	375	377	649	673	1052	24.5997	31.3036	38.4094	34.7113	27.2981	20.0234	25.2594	22.1403	20.832	37.7847	29.974	43.5479	687.156	-0.201632	0.18817	-1.07154	0.283925	0.458608	687.156	-0.682531	0.181521	-3.76006	0.000169871	0.000977684	687.156	-0.480898	0.166397	2.89007	0.00385155	0.0123317
Actn1	1288	1384	832	1505	1017	1027	1459	1121	1276	707	1306	1247	44.9424	40.3391	25.6268	42.0278	52.8803	54.2587	66.4027	66.1847	70.5082	41.1615	58.1666	51.62	1185.77	-0.396994	0.200624	-1.97879	0.0478394	0.128575	1185.77	0.301557	0.191911	1.57133	0.116105	0.214566	1185.77	0.698551	0.17604	-3.96814	7.24363e-05	0.000391842
Actn2	53	16	35	68	13	20	21	5	19	21	58	193	1.84934	0.466348	1.07805	1.89893	0.675953	1.05665	0.955762	0.295204	1.04989	1.22262	2.5832	7.9893	40.7818	-1.57732	0.618958	-2.54835	0.0108233	0.0416905	40.7818	-2.28573	0.605931	-3.77226	0.000161772	0.000938132	40.7818	-0.70841	0.564787	1.2543	0.209734	0.322205
Actn3	15	20	15	12	13	8	5	3	8	35	10	8	0.523398	0.582935	0.462021	0.335105	0.675953	0.422658	0.227562	0.177122	0.442058	2.0377	0.445379	0.331163	12.8653	-0.956871	0.693857	-1.37906	0.167876	0.321142	12.8653	-1.24509	0.684883	-1.81797	0.0690693	0.143426	12.8653	-0.288224	0.638565	0.451362	0.651729	0.748229
Actn4	4081	4613	3582	5406	3045	2570	3036	2479	2274	2279	3634	3660	142.399	134.454	110.331	150.965	158.329	135.779	138.176	146.362	125.655	132.683	161.851	151.507	3260.21	-0.144517	0.135032	-1.07025	0.284509	0.459455	3260.21	-0.0782804	0.129375	-0.605067	0.545135	0.667051	3260.21	0.0662369	0.118645	-0.558279	0.576654	0.687152
Actr10	2253	2795	3202	2626	1701	1465	1887	1487	1574	1902	2165	1671	78.6143	81.4651	98.6262	73.3322	88.4459	77.3993	85.8821	87.7937	86.9749	110.734	96.4247	69.1716	1998.16	-0.149262	0.162128	-0.920643	0.357237	0.532704	1998.16	-0.109999	0.15539	-0.707893	0.479011	0.610253	1998.16	0.0392631	0.14248	-0.27557	0.782879	0.850059
Actr1a	2670	3567	3343	3860	1710	1656	1845	1418	1507	1862	2252	2256	93.1648	103.966	102.969	107.792	88.9138	87.4902	83.9705	83.7198	83.2727	108.405	100.299	93.3879	2196.05	0.019309	0.0917488	0.210455	0.833313	0.902476	2196.05	-0.235573	0.088539	-2.66067	0.00779852	0.0248857	2196.05	-0.254882	0.0808208	3.15367	0.00161232	0.00582414
Actr1b	2271	2624	2610	2963	1650	1782	2031	1620	1822	1033	1454	1687	79.2424	76.481	80.3917	82.7431	85.7941	94.1471	92.4359	95.6461	100.679	60.1412	64.7582	69.834	1896.66	0.295189	0.0939025	3.14357	0.00166903	0.00982556	1896.66	0.52877	0.0903195	5.85444	4.78628e-09	7.85628e-08	1896.66	0.233581	0.08178	-2.85621	0.00428728	0.0135454
Actr2	1973	2177	2273	2740	1548	1296	1900	1275	1287	1354	1634	1366	68.8442	63.4524	70.0116	76.5157	80.4904	68.4706	86.4737	75.277	71.1161	78.8297	72.775	56.5461	1677.52	0.00778759	0.14007	0.0555978	0.955662	0.97685	1677.52	0.139663	0.13438	1.03931	0.298659	0.436253	1677.52	0.131876	0.122904	-1.073	0.28327	0.4053
Actr3	3930	5519	5671	5220	3492	2994	3989	2790	2892	3063	3200	2580	137.13	160.861	174.675	145.771	181.571	158.18	181.549	164.724	159.804	178.328	142.521	106.8	3652.99	0.117846	0.163315	0.72159	0.470547	0.635342	3652.99	0.247688	0.156338	1.58431	0.113123	0.210146	3652.99	0.129841	0.143349	-0.905773	0.365056	0.49087
Actr3b	380	148	214	192	290	115	152	124	126	173	239	320	13.2594	4.31372	6.59151	5.36169	15.079	6.07571	6.9179	7.32106	6.96241	10.072	10.6446	13.2465	204.371	-0.619677	0.380015	-1.63066	0.102961	0.225467	204.371	-0.418935	0.364561	-1.14915	0.250495	0.383459	204.371	0.200742	0.335006	-0.59922	0.549026	0.662487
Actr5	176	155	207	269	82	72	109	68	106	118	143	209	6.1412	4.51774	6.3759	7.51195	4.2637	3.80392	4.96086	4.01477	5.85727	6.86995	6.36893	8.65163	133.881	-0.251537	0.232921	-1.07993	0.280175	0.455485	133.881	-0.673089	0.228943	-2.93999	0.00328223	0.0121225	133.881	-0.421552	0.209136	2.01568	0.0438332	0.0924623
Actr6	297	459	541	357	171	148	218	133	193	112	156	196	10.3633	13.3784	16.6636	9.96939	8.89138	7.81917	9.92172	7.85243	10.6646	6.52063	6.94792	8.11349	226.113	0.80529	0.218262	3.68955	0.000224653	0.00206287	226.113	0.326062	0.212667	1.5332	0.125227	0.226927	226.113	-0.479228	0.189527	2.52855	0.0114535	0.0308533
Actr8	1050	1422	1206	1343	744	725	722	581	603	745	848	939	36.6378	41.4467	37.1465	37.5039	38.6853	38.3034	32.86	34.3027	33.3201	43.3738	37.7682	38.8702	869.302	-0.0655243	0.111209	-0.589198	0.555729	0.708579	869.302	-0.171232	0.107781	-1.58869	0.112129	0.208935	869.302	-0.105707	0.0980538	1.07805	0.28101	0.403008
Actrt3	74	101	61	43	74	77	95	91	95	46	34	26	2.58209	2.94382	1.87889	1.20079	3.84773	4.06808	4.32369	5.37271	5.24944	2.67812	1.51429	1.07628	70.9314	0.309909	0.369038	0.839776	0.401034	0.574816	70.9314	1.39872	0.352397	3.96915	7.21298e-05	0.000460151	70.9314	1.08881	0.311148	-3.49932	0.00046644	0.00201628
Acvr1	657	712	602	799	605	515	695	538	556	503	617	663	22.9248	20.7525	18.5425	22.3124	31.4578	27.2086	31.6312	31.7639	30.723	29.2846	27.4799	27.4451	620.817	-0.408862	0.117185	-3.48901	0.000484804	0.00381117	620.817	0.123482	0.112635	1.0963	0.272946	0.409045	620.817	0.532344	0.102824	-5.17724	2.25191e-07	2.31828e-06
Acvr1b	940	1021	979	1173	390	437	405	339	350	205	379	568	32.7996	29.7588	30.1546	32.7566	20.2786	23.0877	18.4326	20.0148	19.34	11.9351	16.8799	23.5126	538.611	0.841878	0.192423	4.37515	1.2135e-05	0.000195824	538.611	0.208996	0.186115	1.12294	0.261464	0.396224	538.611	-0.632882	0.168231	3.76199	0.000168569	0.000822834
Acvr1c	9	6	11	16	9	20	3	9	11	11	33	119	0.314039	0.17488	0.338816	0.446807	0.467968	1.05665	0.136537	0.531367	0.60783	0.640419	1.46975	4.92605	21.4538	-2.88573	0.712601	-4.04958	5.131e-05	0.000632506	21.4538	-2.07967	0.677662	-3.06889	0.00214853	0.00850626	21.4538	0.806061	0.657054	-1.22678	0.219905	0.335031
Acvr2a	991	903	896	1191	426	397	713	367	452	483	563	847	34.5791	26.3195	27.5981	33.2592	22.1505	20.9744	32.4504	21.668	24.9763	28.1202	25.0749	35.0619	641.489	0.0483059	0.189744	0.254585	0.799044	0.882313	641.489	-0.266775	0.18285	-1.45898	0.144571	0.253623	641.489	-0.315081	0.167096	1.88563	0.0593443	0.118425
Acvr2b	660	586	505	905	196	300	227	174	217	135	272	474	23.0295	17.08	15.5547	25.2725	10.1913	15.8497	10.3313	10.2731	11.9908	7.85969	12.1143	19.6214	345.946	0.612664	0.28643	2.13897	0.0324382	0.0958731	345.946	-0.174337	0.276373	-0.630803	0.528169	0.652924	345.946	-0.787001	0.251807	3.12541	0.00177555	0.00635379
Acvrl1	137	116	90	158	194	148	198	116	188	70	90	143	4.78036	3.38102	2.77213	4.41222	10.0873	7.81917	9.01147	6.84873	10.3884	4.07539	4.00842	5.91954	141.925	-0.289065	0.256598	-1.12653	0.259941	0.434092	141.925	0.915855	0.243911	3.75487	0.000173428	0.000995162	141.925	1.20492	0.220833	-5.45625	4.86302e-08	5.85783e-07
Acy1	188	223	280	333	172	160	150	119	170	165	263	229	6.55992	6.49972	8.6244	9.29918	8.94338	8.45316	6.82687	7.02585	9.39373	9.60628	11.7135	9.47954	197.768	-0.405981	0.199532	-2.03466	0.0418848	0.116628	197.768	-0.338405	0.19366	-1.74742	0.080565	0.161807	197.768	0.0675751	0.17719	-0.381372	0.702927	0.789587
Acy3	50	35	58	53	38	19	24	12	22	55	57	43	1.74466	1.02014	1.78648	1.48005	1.97586	1.00381	1.0923	0.70849	1.21566	3.20209	2.53866	1.78	37.7445	-0.728365	0.382556	-1.90394	0.0569174	0.145996	37.7445	-1.05254	0.378871	-2.77811	0.00546761	0.0185448	37.7445	-0.324179	0.351184	0.923104	0.355953	0.481934
Acyp1	135	287	351	238	170	159	103	122	117	209	268	179	4.71058	8.36511	10.8113	6.64626	8.83939	8.40033	4.68779	7.20298	6.4651	12.168	11.9362	7.40977	188.533	-0.457913	0.301578	-1.51839	0.128916	0.264934	188.533	-0.560507	0.290878	-1.92695	0.0539858	0.117864	188.533	-0.102594	0.266994	0.384257	0.700788	0.787762
Acyp2	114	107	135	100	147	79	75	78	101	111	115	114	3.97782	3.1187	4.15819	2.79255	7.64347	4.17375	3.41344	4.60518	5.58098	6.46241	5.12186	4.71907	107.678	-0.628041	0.28771	-2.1829	0.0290435	0.088525	107.678	-0.0938682	0.276372	-0.339644	0.734125	0.817779	107.678	0.534172	0.253967	-2.10331	0.0354384	0.0778931
Ada	25	26	24	18	17	22	43	14	20	5	24	27	0.872329	0.757815	0.739234	0.502658	0.883939	1.16231	1.95704	0.826571	1.10514	0.2911	1.06891	1.11767	21.789	-0.231218	0.507662	-0.455457	0.64878	0.777576	21.789	0.505911	0.48691	1.03902	0.298793	0.436302	21.789	0.73713	0.438084	-1.68262	0.0924484	0.168627
Adal	461	661	601	652	268	333	407	278	374	191	318	368	16.0858	19.266	18.5117	18.2074	13.935	17.5931	18.5236	16.4133	20.6662	11.12	14.1631	15.2335	385.626	0.412262	0.167428	2.46232	0.013804	0.0502554	385.626	0.363732	0.162151	2.24317	0.0248861	0.0634302	385.626	-0.0485297	0.145595	0.33332	0.738892	0.816791
Adam10	2772	4370	4090	4792	1735	1834	2261	1592	1543	1716	1960	1619	96.7239	127.371	125.978	133.819	90.2137	96.8944	102.904	93.9929	85.2619	99.9053	87.2944	67.0191	2331.26	0.514608	0.157705	3.26311	0.00110197	0.00717052	2331.26	0.148358	0.151284	0.980663	0.326759	0.464871	2331.26	-0.36625	0.138374	2.64681	0.0081256	0.0231984
Adam11	89	148	137	111	28	89	60	57	96	34	38	146	3.10549	4.31372	4.2198	3.09973	1.4559	4.70207	2.73075	3.36533	5.3047	1.97948	1.69244	6.04372	81.1208	0.179938	0.466176	0.385986	0.699507	0.814946	81.1208	0.108921	0.449317	0.242415	0.808459	0.870603	81.1208	-0.0710166	0.408685	0.173769	0.862047	0.907612
Adam12	145	134	107	189	69	81	122	75	182	19	40	33	5.05951	3.90566	3.29575	5.27791	3.58775	4.27941	5.55252	4.42806	10.0568	1.10618	1.78152	1.36605	95.9574	1.62117	0.374372	4.33038	1.48854e-05	0.000230715	95.9574	1.96886	0.361596	5.44492	5.18288e-08	7.03529e-07	95.9574	0.347692	0.308157	-1.12829	0.259196	0.378501
Adam15	500	575	549	625	637	765	863	770	728	298	451	563	17.4466	16.7594	16.91	17.4534	33.1217	40.4167	39.2773	45.4614	40.2273	17.3495	20.0866	23.3056	632.961	-0.243613	0.142055	-1.71493	0.0863584	0.198038	632.961	0.967541	0.135255	7.15346	8.46147e-13	2.61502e-11	632.961	1.21115	0.122766	-9.86554	5.8716e-23	3.79003e-21
Adam17	715	811	683	817	351	456	466	326	358	442	561	632	24.9486	23.638	21.0374	22.8151	18.2507	24.0915	21.2088	19.2473	19.7821	25.7332	24.9858	26.1619	524.997	-0.149564	0.126444	-1.18284	0.236872	0.407978	524.997	-0.320302	0.123164	-2.6006	0.00930596	0.0287253	524.997	-0.170738	0.112086	1.52327	0.127691	0.217699
Adam19	148	113	105	197	50	109	102	84	110	24	40	11	5.16419	3.29358	3.23415	5.50131	2.59982	5.75872	4.64227	4.95943	6.0783	1.39728	1.78152	0.455349	86.6291	1.83745	0.413361	4.44515	8.78296e-06	0.000151821	86.6291	1.9986	0.399713	5.0001	5.72994e-07	6.35155e-06	86.6291	0.161151	0.34056	-0.473194	0.636075	0.735631
Adam1a	47	25	68	79	4	16	36	13	14	18	49	148	1.63998	0.728668	2.0945	2.20611	0.207986	0.845316	1.63845	0.76753	0.773601	1.04796	2.18236	6.12651	39.1169	-0.909274	0.624698	-1.45554	0.145519	0.288736	39.1169	-1.88053	0.612235	-3.07158	0.00212928	0.00844754	39.1169	-0.971255	0.566488	1.71452	0.0864332	0.159944
Adam22	2472	2578	1841	3071	1364	1754	1896	1417	1792	968	1312	1508	86.2559	75.1403	56.7054	85.7591	70.9231	92.6678	86.2917	83.6608	99.021	56.3569	58.4338	62.4242	1764.1	0.362537	0.164237	2.2074	0.0272859	0.0844465	1764.1	0.550109	0.157393	3.49514	0.000473818	0.00237811	1764.1	0.187572	0.143792	-1.30447	0.192073	0.300651
Adam23	285	205	171	254	202	233	305	149	209	263	425	489	9.94455	5.97508	5.26704	7.09307	10.5033	12.3099	13.8813	8.79708	11.5488	15.3118	18.9286	20.2423	269.938	-1.3647	0.232362	-5.87317	4.27544e-09	2.36122e-07	269.938	-0.670679	0.222221	-3.01808	0.00254386	0.00979017	269.938	0.694022	0.206598	-3.35928	0.000781455	0.00313772
Adam3	25	89	22	20	48	117	165	131	151	5	11	11	0.872329	2.59406	0.677631	0.558509	2.49583	6.18137	7.50956	7.73434	8.34384	0.2911	0.489917	0.455349	73.7657	1.49919	0.58088	2.5809	0.00985422	0.0389032	73.7657	3.95341	0.553468	7.14298	9.13265e-13	2.81109e-11	73.7657	2.45422	0.453388	-5.41306	6.19552e-08	7.23504e-07
Adam33	13	20	47	11	0	7	0	2	9	0	7	6	0.453611	0.582935	1.44767	0.30718	0	0.369826	0	0.118082	0.497315	0	0.311766	0.248372	8.3736	1.87194	1.16096	1.6124	0.106875	0.231385	8.3736	0.0360838	1.15709	0.031185	0.975122	0.985494	8.3736	-1.83585	1.01157	1.81486	0.0695452	0.13406
Adam5	99	106	97	80	50	21	9	6	6	101	81	74	3.45442	3.08955	2.98774	2.23404	2.59982	1.10948	0.409612	0.354245	0.331543	5.88021	3.60757	3.06326	56.2291	-0.506068	0.563008	-0.898866	0.368724	0.543702	56.2291	-2.11696	0.555326	-3.8121	0.00013779	0.000815124	56.2291	-1.61089	0.512321	3.14429	0.00166488	0.0059956
Adam8	57	120	142	114	61	43	201	96	102	12	47	135	1.98891	3.49761	4.3738	3.1835	3.17178	2.27179	9.14801	5.66792	5.63624	0.698639	2.09328	5.58837	91.3673	0.215103	0.554446	0.38796	0.698045	0.813925	91.3673	0.882803	0.530897	1.66285	0.0963423	0.186091	91.3673	0.6677	0.483092	-1.38214	0.166929	0.268868
Adam9	719	844	928	1138	518	681	719	594	703	360	437	672	25.0882	24.5998	28.5837	31.7792	26.9341	35.9788	32.7235	35.0702	38.8458	20.9592	19.4631	27.8177	671.631	0.273306	0.17393	1.57135	0.116101	0.245658	671.631	0.574258	0.167043	3.4378	0.000586471	0.0028491	671.631	0.300952	0.151631	-1.98476	0.0471707	0.0981659
Adamdec1	50	27	21	63	26	29	71	57	49	4	3	6	1.74466	0.786962	0.64683	1.7593	1.35191	1.53214	3.23139	3.36533	2.70761	0.23288	0.133614	0.248372	34.2551	2.59457	0.618358	4.19591	2.71781e-05	0.000379007	34.2551	3.57742	0.600512	5.95728	2.56473e-09	4.41342e-08	34.2551	0.982844	0.427306	-2.30009	0.0214429	0.0516913
Adamts1	155	164	88	238	156	180	272	211	219	105	189	202	5.40844	4.78006	2.71053	6.64626	8.11144	9.50981	12.3794	12.4576	12.1013	6.11309	8.41767	8.36186	187.287	-0.645334	0.281098	-2.29577	0.0216893	0.0708224	187.287	0.512948	0.267674	1.91632	0.0553249	0.120129	187.287	1.15828	0.24569	-4.71441	2.42414e-06	1.97784e-05
Adamts10	438	400	839	707	64	202	158	183	266	87	166	852	15.2832	11.6587	25.8424	19.7433	3.32777	10.6721	7.19097	10.8045	14.6984	5.06513	7.3933	35.2688	322.352	0.187642	0.676826	0.277239	0.781597	0.870477	322.352	-0.769973	0.648508	-1.1873	0.235109	0.365235	322.352	-0.957616	0.595258	1.60874	0.107673	0.190722
Adamts12	31	8	13	28	22	19	39	26	53	2	0	6	1.08169	0.233174	0.400419	0.781913	1.14392	1.00381	1.77499	1.53506	2.92863	0.11644	0	0.248372	21.7189	2.33001	0.795978	2.92723	0.00341995	0.0172953	21.7189	3.76091	0.769261	4.889	1.0135e-06	1.05833e-05	21.7189	1.4309	0.549962	-2.60183	0.00927289	0.025891
Adamts14	13	1	10	11	5	13	21	10	32	0	0	2	0.453611	0.0291467	0.308014	0.30718	0.259982	0.686819	0.955762	0.590408	1.76823	0	0	0.0827907	10.5076	3.16501	1.32743	2.38432	0.0171107	0.0591949	10.5076	4.8072	1.29453	3.71348	0.000204431	0.0011464	10.5076	1.64219	0.753193	-2.18031	0.0292346	0.0667011
Adamts15	40	15	18	52	31	44	65	42	40	6	4	19	1.39573	0.437201	0.554426	1.45212	1.61189	2.32462	2.95831	2.47971	2.21029	0.349319	0.178152	0.786512	32.319	1.11044	0.565028	1.96528	0.0493819	0.131702	32.319	2.38475	0.540883	4.409	1.03849e-05	8.34832e-05	32.319	1.27432	0.449583	-2.83444	0.00459062	0.0143292
Adamts17	83	78	84	98	124	155	111	146	98	53	76	76	2.89613	2.27345	2.58732	2.73669	6.44755	8.189	5.05189	8.61996	5.41521	3.08565	3.38488	3.14605	103.945	-0.291723	0.251395	-1.16042	0.24588	0.417709	103.945	1.06909	0.237434	4.50268	6.7103e-06	5.66837e-05	103.945	1.36081	0.213186	-6.38323	1.7339e-10	3.19196e-09
Adamts18	7	19	14	28	1	1	1	4	5	0	2	11	0.244252	0.553788	0.43122	0.781913	0.0519964	0.0528323	0.0455125	0.236163	0.276286	0	0.0890759	0.455349	6.21421	1.42423	1.00717	1.41409	0.157335	0.306535	6.21421	-0.529697	1.04042	-0.509118	0.61067	0.72402	6.21421	-1.95393	0.906962	2.15436	0.0312117	0.0702688
Adamts2	215	170	124	259	548	322	388	267	393	25	37	42	7.50203	4.95494	3.81938	7.23269	28.494	17.012	17.6588	15.7639	21.7161	1.4555	1.6479	1.7386	249.071	1.85847	0.30236	6.14655	7.91852e-10	5.50625e-08	249.071	3.63538	0.289734	12.5473	4.11262e-36	7.5801e-34	249.071	1.77691	0.237672	-7.47632	7.64333e-14	2.25729e-12
Adamts20	9	12	23	12	0	1	8	0	1	4	5	11	0.314039	0.349761	0.708433	0.335105	0	0.0528323	0.3641	0	0.0552572	0.23288	0.22269	0.455349	5.96717	0.481966	0.95011	0.507275	0.611962	0.75165	5.96717	-1.6248	1.01096	-1.60719	0.108013	0.203223	5.96717	-2.10676	0.918006	2.29493	0.021737	0.0522608
Adamts3	206	208	145	245	107	214	233	191	172	59	78	110	7.18799	6.06252	4.46621	6.84174	5.56361	11.3061	10.6044	11.2768	9.50425	3.43497	3.47396	4.55349	162.724	0.680067	0.273428	2.48718	0.0128759	0.0476591	162.724	1.33267	0.262682	5.07332	3.90939e-07	4.47648e-06	162.724	0.652604	0.232093	-2.81183	0.0049261	0.0152303
Adamts4	20	23	20	69	44	38	101	78	91	7	23	25	0.697863	0.670375	0.616029	1.92686	2.28784	2.00763	4.59676	4.60518	5.02841	0.407539	1.02437	1.03488	48.0852	0.237885	0.528329	0.450259	0.652524	0.780008	48.0852	2.1536	0.499708	4.30972	1.63461e-05	0.000125471	48.0852	1.91572	0.440755	-4.34644	1.38367e-05	9.28391e-05
Adamts5	95	264	279	391	92	102	134	74	73	80	65	90	3.31485	7.69474	8.5936	10.9189	4.78367	5.38889	6.09867	4.36902	4.03378	4.65759	2.89497	3.72558	128.351	1.02728	0.342116	3.00271	0.00267583	0.0142758	128.351	0.398362	0.332139	1.19938	0.230379	0.359883	128.351	-0.628914	0.297294	2.11546	0.0343906	0.076016
Adamts6	131	69	118	135	22	57	59	22	41	2	33	134	4.57101	2.01112	3.63457	3.76994	1.14392	3.01144	2.68524	1.2989	2.26555	0.11644	1.46975	5.54698	60.8696	0.547246	0.689102	0.794144	0.427112	0.597777	60.8696	-0.199646	0.664642	-0.300382	0.763886	0.837941	60.8696	-0.746893	0.605971	1.23256	0.217741	0.33227
Adamts7	16	22	11	56	30	44	43	28	54	6	16	30	0.558291	0.641228	0.338816	1.56383	1.55989	2.32462	1.95704	1.65314	2.98389	0.349319	0.712607	1.24186	30.6706	5.80326e-05	0.556925	0.000104202	0.999917	1	30.6706	1.42675	0.528225	2.70103	0.00691243	0.0225761	30.6706	1.4267	0.470778	-3.03051	0.00244141	0.00832191
Adamts8	27	13	20	46	31	21	35	18	21	11	12	9	0.942116	0.378908	0.616029	1.28457	1.61189	1.10948	1.59294	1.06273	1.1604	0.640419	0.534455	0.372558	21.8311	0.659587	0.508743	1.2965	0.194802	0.357024	21.8311	1.36203	0.490787	2.77519	0.00551688	0.0186802	21.8311	0.702441	0.413505	-1.69875	0.0893664	0.164338
Adamts9	121	68	49	169	106	124	120	105	95	65	82	154	4.22207	1.98198	1.50927	4.7194	5.51162	6.5512	5.4615	6.19928	5.24944	3.78429	3.65211	6.37488	106.616	-0.57069	0.368566	-1.54841	0.121524	0.254112	106.616	0.32822	0.352022	0.932385	0.351138	0.489803	106.616	0.89891	0.322808	-2.78466	0.00535846	0.0162937
Adamtsl1	51	42	18	43	47	102	123	107	76	16	28	11	1.77955	1.22416	0.554426	1.20079	2.44383	5.38889	5.59804	6.31737	4.19955	0.931518	1.24706	0.455349	60.5137	0.441765	0.464312	0.95144	0.341381	0.517792	60.5137	2.45427	0.438937	5.5914	2.25241e-08	3.23848e-07	60.5137	2.01251	0.380444	-5.2899	1.22386e-07	1.34792e-06
Adamtsl2	725	1150	886	1395	248	314	359	301	367	433	468	492	25.2976	33.5187	27.2901	38.956	12.8951	16.5893	16.339	17.7713	20.2794	25.2092	20.8438	20.3665	531.669	0.500063	0.191834	2.60675	0.00914058	0.0368425	531.669	-0.39952	0.186068	-2.14717	0.0317794	0.0771441	531.669	-0.899583	0.169285	5.314	1.07245e-07	1.19406e-06
Adamtsl3	28	16	16	59	25	14	83	18	44	9	6	7	0.977009	0.466348	0.492823	1.6476	1.29991	0.739652	3.77754	1.06273	2.43132	0.523979	0.267228	0.289767	26.9853	1.33716	0.67583	1.97855	0.0478668	0.128626	26.9853	2.39567	0.648928	3.69174	0.000222723	0.00123361	26.9853	1.05851	0.544318	-1.94466	0.0518161	0.105862
Adamtsl4	106	46	38	50	71	56	100	62	78	46	90	70	3.69868	1.34075	1.17045	1.39627	3.69174	2.95861	4.55125	3.66053	4.31007	2.67812	4.00842	2.89767	70.2104	-0.758486	0.389637	-1.94665	0.0515766	0.13571	70.2104	0.261872	0.371107	0.705653	0.480404	0.611467	70.2104	1.02036	0.341712	-2.98602	0.00282631	0.00946932
Adamtsl5	14	8	24	22	31	19	21	25	32	12	20	27	0.488504	0.233174	0.739234	0.61436	1.61189	1.00381	0.955762	1.47602	1.76823	0.698639	0.890759	1.11767	22.394	-0.809868	0.474468	-1.7069	0.0878414	0.200708	22.394	0.580146	0.443891	1.30695	0.191228	0.312778	22.394	1.39001	0.410813	-3.38357	0.000715506	0.00291577
Adap1	66	96	89	84	94	109	156	85	142	46	73	69	2.30295	2.79809	2.74133	2.34574	4.88766	5.75872	7.09995	5.01847	7.84653	2.67812	3.25127	2.85628	95.7411	-0.203712	0.24689	-0.825112	0.409308	0.582474	95.7411	1.06216	0.233598	4.54694	5.4432e-06	4.73933e-05	95.7411	1.26587	0.208187	-6.08044	1.19854e-09	1.94436e-08
Adap2	66	56	43	87	41	55	79	79	66	11	31	31	2.30295	1.63222	1.32446	2.42951	2.13185	2.90577	3.59549	4.66422	3.64698	0.640419	1.38068	1.28326	53.9436	0.783276	0.380897	2.0564	0.0397442	0.112189	53.9436	1.59983	0.366198	4.36877	1.24948e-05	9.86809e-05	53.9436	0.816557	0.312183	-2.61564	0.00890608	0.0250221
Adar	1758	2126	1623	2610	1037	1191	1159	968	1066	770	1456	1792	61.3422	61.966	49.9907	72.8854	53.9203	62.9232	52.749	57.1515	58.9042	44.8293	64.8473	74.1805	1381.88	0.0049416	0.177372	0.0278601	0.977774	0.987905	1381.88	-0.102745	0.170174	-0.603766	0.545999	0.667789	1381.88	-0.107687	0.155871	0.690872	0.489646	0.608943
Adarb1	732	802	635	1125	463	480	516	398	478	206	427	641	25.5418	23.3757	19.5589	31.4161	24.0743	25.3595	23.4844	23.4982	26.413	11.9933	19.0177	26.5344	541.153	0.377303	0.231832	1.62749	0.103634	0.226484	541.153	0.353335	0.22271	1.58653	0.11262	0.209568	541.153	-0.023968	0.202899	0.118128	0.905967	0.937782
Adarb2	17	27	25	25	22	7	8	4	16	11	23	47	0.593184	0.786962	0.770036	0.698136	1.14392	0.369826	0.3641	0.236163	0.884116	0.640419	1.02437	1.94558	18.2596	-0.767835	0.570629	-1.34559	0.178434	0.334971	18.2596	-1.01686	0.562364	-1.80818	0.070578	0.145965	18.2596	-0.249023	0.521391	0.477612	0.632926	0.733579
Adat1	126	184	151	160	52	75	75	77	117	50	96	148	4.39654	5.363	4.65102	4.46807	2.70381	3.96242	3.41344	4.54614	6.4651	2.911	4.27564	6.12651	102.881	0.0815382	0.31202	0.261324	0.793843	0.879174	102.881	-0.0837173	0.302963	-0.276328	0.782296	0.85076	102.881	-0.165255	0.274512	0.601997	0.547176	0.660932
Adat2	111	98	213	67	81	60	90	44	63	101	107	97	3.87314	2.85638	6.5607	1.87101	4.21171	3.16994	4.09612	2.5978	3.48121	5.88021	4.76556	4.01535	91.4817	-0.365422	0.367869	-0.993347	0.320541	0.497528	91.4817	-0.471906	0.355975	-1.32567	0.184949	0.304919	91.4817	-0.106484	0.326124	0.326514	0.744036	0.82153
Adat3	45	76	75	93	30	74	56	55	40	44	52	95	1.57019	2.21515	2.31011	2.59707	1.55989	3.90959	2.5487	3.24724	2.21029	2.56168	2.31597	3.93256	59.8145	-0.436128	0.346148	-1.25994	0.207689	0.372259	59.8145	-0.130086	0.334648	-0.388726	0.697479	0.792486	59.8145	0.306041	0.305913	-1.00042	0.317107	0.441531
Adck1	403	476	530	442	237	280	318	210	216	169	244	289	14.0619	13.8738	16.3248	12.3431	12.3231	14.793	14.473	12.3986	11.9356	9.83916	10.8673	11.9633	299.66	0.374037	0.156225	2.39422	0.0166559	0.0581606	299.66	0.273858	0.152351	1.79755	0.0722487	0.148694	299.66	-0.100179	0.135676	0.738373	0.460288	0.581844
Adck2	671	934	878	872	454	479	439	417	396	360	466	498	23.4133	27.223	27.0437	24.351	23.6064	25.3067	19.98	24.62	21.8819	20.9592	20.7547	20.6149	540.163	0.296623	0.123583	2.40019	0.0163866	0.0574458	540.163	0.150678	0.120346	1.25205	0.210553	0.336504	540.163	-0.145944	0.107917	1.35238	0.176255	0.28128
Adck3	1574	1786	1228	1056	1002	1283	1477	1110	954	307	378	270	54.9219	52.0561	37.8242	29.4893	52.1004	67.7838	67.2219	65.5353	52.7154	17.8735	16.8353	11.1767	1014.72	1.51222	0.23136	6.53621	6.30962e-11	6.3503e-09	1014.72	1.99967	0.221702	9.0196	1.88773e-19	1.15978e-17	1014.72	0.487446	0.20014	-2.43553	0.0148701	0.0382388
Adck4	536	636	962	824	354	417	430	349	377	307	532	973	18.7027	18.5373	29.631	23.0106	18.4067	22.0311	19.5704	20.6052	20.832	17.8735	23.6942	40.2777	527.453	-0.281894	0.24915	-1.13142	0.257878	0.431574	527.453	-0.429499	0.239365	-1.79433	0.0727611	0.14953	527.453	-0.147605	0.219533	0.67236	0.501354	0.619493
Adck5	387	570	767	606	228	292	272	163	280	327	402	605	13.5037	16.6136	23.6247	16.9228	11.8552	15.427	12.3794	9.62365	15.472	19.0379	17.9043	25.0442	381.165	-0.226592	0.226029	-1.00249	0.316107	0.492611	381.165	-0.674472	0.218453	-3.08749	0.00201853	0.00805621	381.165	-0.44788	0.200189	2.23729	0.0252674	0.0591312
Adcy1	277	403	263	412	179	250	161	134	184	120	171	227	9.66541	11.7461	8.10078	11.5053	9.30735	13.2081	7.32751	7.91147	10.1673	6.98639	7.61599	9.39675	218.067	0.355921	0.231525	1.53729	0.124223	0.258167	218.067	0.257171	0.224143	1.14735	0.251235	0.384339	218.067	-0.0987497	0.202006	0.488845	0.624952	0.72709
Adcy2	70	50	48	78	59	57	53	33	60	54	203	182	2.44252	1.45734	1.47847	2.17819	3.06779	3.01144	2.41216	1.94835	3.31543	3.14387	9.0412	7.53395	79.2239	-1.8061	0.358886	-5.03253	4.84057e-07	1.36802e-05	79.2239	-1.26152	0.344176	-3.66534	0.000247013	0.00134429	79.2239	0.54458	0.32465	-1.67744	0.0934564	0.170182
Adcy3	332	354	399	473	195	217	233	151	210	47	98	216	11.5845	10.3179	12.2898	13.2087	10.1393	11.4646	10.6044	8.91516	11.604	2.73634	4.36472	8.9414	224.308	1.13766	0.295474	3.85029	0.000117977	0.00121537	224.308	0.969559	0.284968	3.40234	0.000668124	0.00317619	224.308	-0.168104	0.254919	0.659441	0.509612	0.626825
Adcy4	39	16	20	58	37	64	77	75	48	26	56	67	1.36083	0.466348	0.616029	1.61968	1.92387	3.38126	3.50446	4.42806	2.65235	1.51372	2.49413	2.77349	51.6196	-1.16193	0.448753	-2.58924	0.00961882	0.0382457	51.6196	0.483858	0.421826	1.14705	0.251359	0.384452	51.6196	1.64579	0.393171	-4.18593	2.83999e-05	0.000172611
Adcy5	1612	692	651	1880	818	472	591	326	480	737	1071	1286	56.2478	20.1695	20.0517	52.4999	42.5331	24.9368	26.8979	19.2473	26.5235	42.9081	47.7001	53.2344	835.959	-0.364854	0.350693	-1.04038	0.298164	0.473706	835.959	-0.774557	0.336002	-2.30521	0.0211546	0.0558933	835.959	-0.409704	0.308581	1.3277	0.184277	0.290986
Adcy6	3854	5113	4389	6779	1347	1914	1380	1108	1353	1003	1927	4184	134.478	149.027	135.187	189.307	70.0391	101.121	62.8072	65.4172	74.7631	58.3946	85.8246	173.198	2509.26	0.522161	0.290761	1.79584	0.0725199	0.1746	2509.26	-0.500293	0.278426	-1.79686	0.0723575	0.14886	2509.26	-1.02245	0.255526	4.00136	6.29784e-05	0.000347437
Adcy7	678	903	982	1231	140	153	215	116	189	249	338	633	23.6576	26.3195	30.247	34.3762	7.2795	8.08334	9.78518	6.84873	10.4436	14.4968	15.0538	26.2033	410.873	0.622381	0.236543	2.63115	0.00850961	0.0349057	410.873	-1.13186	0.231067	-4.8984	9.66196e-07	1.01517e-05	410.873	-1.75424	0.210956	8.31566	9.12403e-17	3.84516e-15
Adcy8	38	89	40	57	26	35	25	33	43	39	28	12	1.32594	2.59406	1.23206	1.59175	1.35191	1.84913	1.13781	1.94835	2.37606	2.27058	1.24706	0.496744	37.4998	0.35631	0.480209	0.74199	0.458094	0.624205	37.4998	0.389994	0.465924	0.837034	0.402573	0.539643	37.4998	0.0336843	0.416375	-0.080899	0.935522	0.957747
Adcy9	757	796	593	882	377	533	535	387	432	244	384	411	26.4141	23.2008	18.2652	24.6303	19.6026	28.1596	24.3492	22.8488	23.8711	14.2057	17.1026	17.0135	501.37	0.519477	0.169361	3.06727	0.00216024	0.0120562	501.37	0.559175	0.163391	3.42232	0.000620896	0.00298882	501.37	0.0396978	0.147042	-0.269976	0.787179	0.853577
Adcyap1r1	216	117	662	553	253	341	31	28	55	122	262	195	7.53693	3.41017	20.3905	15.4428	13.1551	18.0158	1.41089	1.65314	3.03915	7.10283	11.6689	8.07209	214.127	0.386128	0.909378	0.424607	0.671123	0.794094	214.127	-0.263529	0.870697	-0.302665	0.762145	0.836812	214.127	-0.649658	0.798963	0.813126	0.416146	0.540277
Add1	4823	5891	5097	6539	2677	2458	2709	2210	2119	2457	3270	3718	168.29	171.703	156.995	182.605	139.194	129.862	123.293	130.48	117.09	143.046	145.639	153.908	3402.35	0.203487	0.0939977	2.16481	0.0304025	0.0914287	3402.35	-0.205335	0.090464	-2.2698	0.02322	0.0601337	3402.35	-0.408822	0.0826768	4.94481	7.6217e-07	7.03631e-06
Add2	1381	1568	1353	2146	590	469	585	389	432	461	611	822	48.1875	45.7021	41.6743	59.928	30.6779	24.7783	26.6248	22.9669	23.8711	26.8394	27.2127	34.027	796.454	0.734194	0.163799	4.48228	7.38495e-06	0.000131061	796.454	-0.187974	0.15869	-1.18454	0.236201	0.366522	796.454	-0.922168	0.144056	6.40146	1.53897e-10	2.86066e-09
Add3	1543	1890	1645	2383	585	575	634	420	400	799	1050	973	53.8402	55.0873	50.6684	66.5464	30.4179	30.3786	28.8549	24.7971	22.1029	46.5177	46.7648	40.2777	958.189	0.345458	0.150145	2.30084	0.0214009	0.0700901	958.189	-0.70366	0.14568	-4.83017	1.36419e-06	1.38208e-05	958.189	-1.04912	0.13298	7.88927	3.03948e-15	1.09665e-13
Adgb	54	47	46	118	45	24	29	25	28	14	16	82	1.88423	1.3699	1.41687	3.2952	2.33984	1.26797	1.31986	1.47602	1.5472	0.815079	0.712607	3.39442	40.2372	0.268544	0.533406	0.50345	0.614648	0.753557	40.2372	-0.057704	0.518054	-0.111386	0.91131	0.943632	40.2372	-0.326248	0.468684	0.696092	0.486371	0.605608
Adgra1	54	25	30	52	132	83	201	174	212	28	74	66	1.88423	0.728668	0.924043	1.45212	6.86352	4.38508	9.14801	10.2731	11.7145	1.63016	3.29581	2.73209	106.257	-1.04536	0.401022	-2.60674	0.00914077	0.0368425	106.257	1.72369	0.372844	4.62307	3.78099e-06	3.42867e-05	106.257	2.76905	0.345833	-8.00688	1.17653e-15	4.38991e-14
Adgra2	656	939	773	631	449	602	520	549	441	223	297	348	22.8899	27.3688	23.8095	17.621	23.3464	31.805	23.6665	32.4134	24.3684	12.983	13.2278	14.4056	517.283	0.758551	0.186918	4.05821	4.94508e-05	0.00061454	517.283	1.00059	0.179804	5.56487	2.62345e-08	3.72988e-07	517.283	0.242035	0.161341	-1.50015	0.133576	0.225571
Adgra3	234	218	176	396	226	262	297	225	269	123	260	251	8.165	6.35399	5.42105	11.0585	11.7512	13.8421	13.5172	13.2842	14.8642	7.16105	11.5799	10.3902	245.967	-0.32838	0.24765	-1.32599	0.184844	0.343462	245.967	0.466439	0.2369	1.96893	0.0489609	0.108835	245.967	0.794819	0.216296	-3.67469	0.00023814	0.00111443
Adgrb1	4128	7274	5957	6647	2038	2517	2205	1863	2084	2755	3348	3647	144.039	212.013	183.484	185.62	105.969	132.979	100.355	109.993	115.156	160.396	149.113	150.969	3379.14	0.240387	0.143617	1.6738	0.094169	0.211107	3379.14	-0.443237	0.137808	-3.21634	0.00129839	0.00561413	3379.14	-0.683624	0.126329	5.41144	6.252e-08	7.28432e-07
Adgrb2	3038	4227	4705	6411	1066	773	974	541	622	2058	2218	2899	106.005	123.203	144.921	179.03	55.4282	40.8393	44.3292	31.9411	34.37	119.817	98.7852	120.005	2121.37	0.293236	0.211224	1.38827	0.165055	0.317566	2121.37	-1.44703	0.203084	-7.12526	1.03887e-12	3.17217e-11	2121.37	-1.74027	0.186409	9.33571	1.00313e-20	5.87964e-19
Adgrb3	482	517	537	554	197	190	190	133	109	200	178	247	16.8185	15.0689	16.5404	15.4707	10.2433	10.0381	8.64737	7.85243	6.02304	11.644	7.92775	10.2247	263.558	0.688507	0.198463	3.4692	0.000522004	0.0040311	263.558	-0.209754	0.194815	-1.07668	0.281622	0.418521	263.558	-0.898261	0.174912	5.13549	2.81414e-07	2.84916e-06
Adgrd1	109	167	166	199	66	50	58	22	22	51	57	53	3.80336	4.8675	5.11304	5.55717	3.43176	2.64161	2.63972	1.2989	1.21566	2.96921	2.53866	2.19395	73.8945	0.919211	0.341375	2.69267	0.00708824	0.0302555	73.8945	-0.181895	0.338225	-0.537794	0.59072	0.707522	73.8945	-1.10111	0.300663	3.66227	0.000249992	0.00116384
Adgre1	133	120	78	117	67	120	144	99	93	23	41	54	4.64079	3.49761	2.40251	3.26728	3.48376	6.33987	6.5538	5.84504	5.13892	1.33906	1.82606	2.23535	89.9195	0.924825	0.315271	2.93343	0.0033524	0.0170212	89.9195	1.59238	0.30369	5.24343	1.5762e-07	1.943e-06	89.9195	0.667552	0.260163	-2.5659	0.0102907	0.0282889
Adgre5	160	177	181	254	150	196	216	134	184	55	179	132	5.58291	5.15897	5.57506	7.09307	7.79946	10.3551	9.8307	7.91147	10.1673	3.20209	7.97229	5.46419	166.27	0.0701783	0.267008	0.262832	0.79268	0.878408	166.27	0.724652	0.256106	2.8295	0.00466204	0.0162831	166.27	0.654473	0.231114	-2.83182	0.00462835	0.0144234
Adgrf1	11	2	10	16	0	0	3	0	1	0	1	5	0.383825	0.0582935	0.308014	0.446807	0	0	0.136537	0	0.0552572	0	0.0445379	0.206977	3.16707	1.77894	1.37563	1.29318	0.195948	0.358003	3.16707	-1.11645	1.50336	-0.742639	0.457701	0.591977	3.16707	-2.89539	1.31344	2.20444	0.0274936	0.0634098
Adgrf5	274	174	164	381	267	278	408	238	314	221	258	372	9.56073	5.07153	5.05143	10.6396	13.883	14.6874	18.5691	14.0517	17.3508	12.8666	11.4908	15.3991	286.965	-0.806707	0.268903	-2.99999	0.0026999	0.014382	286.965	0.245264	0.25652	0.95612	0.339011	0.477493	286.965	1.05197	0.236066	-4.45626	8.34013e-06	5.92696e-05
Adgrg1	4850	10009	7471	9939	2869	3453	3381	2964	3082	2415	3268	2860	169.232	291.73	230.117	277.551	149.178	182.43	153.878	174.997	170.303	140.601	145.55	118.391	4255.5	0.844869	0.176593	4.78427	1.71612e-06	3.9838e-05	4255.5	0.301286	0.169132	1.78136	0.0748529	0.152882	4255.5	-0.543583	0.154965	3.50778	0.000451856	0.00196099
Adgrg2	49	66	83	65	15	20	52	14	13	19	32	66	1.70977	1.92368	2.55652	1.81515	0.779946	1.05665	2.36665	0.826571	0.718344	1.10618	1.42521	2.73209	36.7184	0.180149	0.465528	0.386977	0.698773	0.814464	36.7184	-0.607203	0.459815	-1.32054	0.186656	0.306972	36.7184	-0.787352	0.416489	1.89045	0.0586977	0.11738
Adgrg3	18	21	5	12	26	9	27	26	16	4	5	20	0.628077	0.612081	0.154007	0.335105	1.35191	0.47549	1.22884	1.53506	0.884116	0.23288	0.22269	0.827907	16.3893	-0.0145933	0.674291	-0.0216424	0.982733	0.990699	16.3893	1.32977	0.639142	2.08056	0.0374743	0.0880077	16.3893	1.34437	0.566236	-2.37422	0.0175863	0.0440103
Adgrg5	32	9	9	15	10	29	3	11	3	7	6	6	1.11658	0.262321	0.277213	0.418882	0.519964	1.53214	0.136537	0.649449	0.165772	0.407539	0.267228	0.248372	11.5889	0.75781	0.857593	0.883648	0.376886	0.551363	11.5889	0.973399	0.83078	1.17167	0.24133	0.372203	11.5889	0.215588	0.726187	-0.296877	0.76656	0.837692
Adgrg6	5	3	2	9	2	10	18	15	18	4	3	3	0.174466	0.0874402	0.0616029	0.251329	0.103993	0.528323	0.819225	0.885612	0.99463	0.23288	0.133614	0.124186	8.4905	-0.156322	0.893067	-0.17504	0.861048	0.919469	8.4905	2.05185	0.823878	2.49047	0.0127573	0.0370255	8.4905	2.20817	0.717572	-3.07727	0.00208903	0.00727309
Adgrl1	4522	5062	4551	8269	1335	2196	1578	1540	1928	1513	2769	6287	157.787	147.541	140.177	230.916	69.4152	116.02	71.8187	90.9228	106.536	88.0867	123.326	260.253	3094.75	0.104839	0.310192	0.337981	0.735378	0.839114	3094.75	-0.790171	0.296894	-2.66146	0.00778026	0.0248481	3094.75	-0.89501	0.272629	3.28289	0.0010275	0.00396336
Adgrl2	622	216	354	630	263	220	328	189	269	260	363	562	21.7036	6.29569	10.9037	17.593	13.6751	11.6231	14.9281	11.1587	14.8642	15.1372	16.1673	23.2642	342.365	-0.366605	0.327259	-1.12023	0.262617	0.436686	342.365	-0.457685	0.314171	-1.4568	0.145172	0.254304	342.365	-0.0910796	0.288318	0.315899	0.752079	0.827184
Adgrl3	680	630	464	1310	202	131	226	193	168	212	295	265	23.7274	18.3624	14.2919	36.5823	10.5033	6.92103	10.2858	11.3949	9.28322	12.3426	13.1387	10.9698	343.31	0.93629	0.279725	3.34718	0.000816388	0.00569758	343.31	-0.328158	0.270965	-1.21107	0.225867	0.354355	343.31	-1.26445	0.246333	5.13309	2.85027e-07	2.87811e-06
Adgrl4	192	113	116	195	154	174	245	181	127	96	137	194	6.69949	3.29358	3.57297	5.44546	8.00744	9.19281	11.1506	10.6864	7.01767	5.58911	6.1017	8.0307	163.712	-0.473096	0.279154	-1.69475	0.0901226	0.204433	163.712	0.484052	0.26645	1.81667	0.0692674	0.143682	163.712	0.957148	0.243679	-3.9279	8.569e-05	0.000455485
Adgrv1	83	80	111	141	47	40	35	28	31	30	56	89	2.89613	2.33174	3.41896	3.93749	2.44383	2.11329	1.59294	1.65314	1.71297	1.7466	2.49413	3.68419	57.9744	0.241073	0.318736	0.756342	0.449444	0.617089	57.9744	-0.484889	0.317602	-1.52672	0.126831	0.229101	57.9744	-0.725962	0.285434	2.54336	0.0109791	0.0297851
Adh1	19	8	6	20	13	8	24	21	7	63	63	44	0.66297	0.233174	0.184809	0.558509	0.675953	0.422658	1.0923	1.23986	0.386801	3.66785	2.80589	1.8214	26.5533	-2.75635	0.54974	-5.01392	5.33334e-07	1.47807e-05	26.5533	-1.85148	0.520016	-3.56043	0.00037025	0.0019305	26.5533	0.904873	0.511413	-1.76936	0.0768342	0.145616
Adh4	2	3	3	0	15	9	10	18	12	5	1	3	0.0697863	0.0874402	0.0924043	0	0.779946	0.47549	0.455125	1.06273	0.663087	0.2911	0.0445379	0.124186	8.00496	-1.25518	0.948012	-1.32401	0.185499	0.344138	8.00496	2.21977	0.798068	2.78143	0.00541195	0.0183915	8.00496	3.47495	0.781908	-4.4442	8.82214e-06	6.21368e-05
Adh5	1333	1851	2095	1875	994	667	902	610	648	1146	1332	1003	46.5126	53.9506	64.529	52.3602	51.6844	35.2391	41.0523	36.0149	35.8067	66.72	59.3245	41.5195	1128.99	-0.0386594	0.194469	-0.198795	0.842423	0.90833	1128.99	-0.481889	0.186842	-2.57912	0.00990521	0.030312	1128.99	-0.44323	0.171265	2.58798	0.00965418	0.0267894
Adhfe1	27	15	19	15	23	14	18	11	11	11	24	35	0.942116	0.437201	0.585227	0.418882	1.19592	0.739652	0.819225	0.649449	0.60783	0.640419	1.06891	1.44884	18.4466	-0.847245	0.486509	-1.74148	0.0815996	0.189992	18.4466	-0.402885	0.470905	-0.855555	0.392244	0.530076	18.4466	0.44436	0.438211	-1.01403	0.310567	0.43476
Adi1	1935	2656	2278	2251	1690	1397	2080	1424	1582	1389	1449	1265	67.5183	77.4137	70.1657	62.8602	87.8739	73.8067	94.666	84.0741	87.417	80.8674	64.5355	52.3651	1744.64	0.0774129	0.15417	0.502126	0.615579	0.754094	1744.64	0.377822	0.147722	2.55765	0.0105381	0.0318663	1744.64	0.300409	0.135113	-2.2234	0.026189	0.0608967
Adipor1	2412	3466	3566	3022	1873	1783	2347	1779	1930	1674	1789	1589	84.1623	101.023	109.838	84.3907	97.3892	94.1999	106.818	105.034	106.646	97.4601	79.6784	65.7772	2186.52	0.22938	0.151567	1.51339	0.13018	0.266504	2186.52	0.334376	0.145261	2.3019	0.0213407	0.0563171	2186.52	0.104996	0.132885	-0.790126	0.429454	0.552687
Adipor2	1836	2457	2170	2457	1242	1341	1822	1370	1463	1012	1663	1662	64.0639	71.6135	66.8391	68.6128	64.5795	70.8481	82.9237	80.8859	80.8414	58.9185	74.0666	68.7991	1646.99	0.0103141	0.125245	0.0823521	0.934367	0.964634	1646.99	0.175554	0.120243	1.45999	0.144292	0.253343	1646.99	0.16524	0.10983	-1.5045	0.132452	0.224167
Adk	1429	1526	1649	1650	912	764	1107	783	847	1024	999	965	49.8623	44.4779	50.7916	46.077	47.4207	40.3638	50.3823	46.2289	46.8029	59.6172	44.4934	39.9465	1093.75	-0.00457436	0.147292	-0.0310564	0.975225	0.986849	1093.75	-0.0521245	0.141653	-0.367972	0.712894	0.803082	1093.75	-0.0475501	0.129433	0.367371	0.713342	0.797769
Adm	157	457	609	195	73	208	341	510	432	143	148	81	5.47823	13.3201	18.7581	5.44546	3.79574	10.9891	15.5198	30.1108	23.8711	8.32545	6.59162	3.35302	281.051	0.821278	0.682587	1.20318	0.228905	0.398428	281.051	1.46985	0.652999	2.25092	0.0243904	0.0623851	281.051	0.648572	0.597369	-1.08571	0.277606	0.398985
Adm2	41	431	308	68	664	383	380	289	391	45	65	12	1.43062	12.5622	9.48684	1.89893	34.5256	20.2348	17.2947	17.0628	21.6056	2.6199	2.89497	0.496744	274.399	1.66611	0.788021	2.1143	0.03449	0.100616	274.399	3.46915	0.753573	4.6036	4.15242e-06	3.71919e-05	274.399	1.80304	0.683931	-2.63629	0.00838174	0.023776
Adnp	135	161	117	231	48	63	27	28	36	1	31	47	4.71058	4.69262	3.60377	6.45078	2.49583	3.32843	1.22884	1.65314	1.98926	0.0582199	1.38068	1.94558	64.7561	2.0855	0.557071	3.74369	0.000181339	0.00172562	64.7561	0.899138	0.541766	1.65964	0.0969861	0.187028	64.7561	-1.18636	0.477587	2.48407	0.0129891	0.0342657
Adnp2	878	944	851	1164	447	481	575	362	452	257	489	716	30.6362	27.5145	26.212	32.5052	23.2424	25.4123	26.1697	21.3728	24.9763	14.9625	21.7791	29.6391	587.792	0.3974	0.197897	2.00811	0.0446313	0.122316	587.792	0.128094	0.190641	0.671911	0.50164	0.629753	587.792	-0.269307	0.173457	1.55258	0.120523	0.2081
Ado	760	1291	968	1241	341	337	435	364	380	584	668	675	26.5188	37.6284	29.8158	34.6555	17.7308	17.8045	19.7979	21.4908	20.9978	34.0004	29.7513	27.9419	614.267	0.0753554	0.152325	0.494701	0.620811	0.758741	614.267	-0.642725	0.148254	-4.33528	1.45574e-05	0.000112818	614.267	-0.71808	0.135269	5.30854	1.10509e-07	1.2295e-06
Adora1	97	127	118	190	118	62	63	78	89	56	74	101	3.38464	3.70164	3.63457	5.30584	6.13557	3.2756	2.86729	4.60518	4.91789	3.26031	3.29581	4.18093	93.772	0.161595	0.295232	0.547351	0.584138	0.731691	93.772	0.279123	0.286189	0.975309	0.329407	0.467681	93.772	0.117527	0.257029	-0.457252	0.64749	0.744871
Adora2a	46	27	27	49	103	112	122	115	61	24	29	24	1.60509	0.786962	0.831639	1.36835	5.35563	5.91721	5.55252	6.78969	3.37069	1.39728	1.2916	0.993489	68.0819	-0.0927674	0.359994	-0.257691	0.796645	0.880807	68.0819	2.14484	0.334894	6.40453	1.50832e-10	3.28176e-09	68.0819	2.23761	0.293813	-7.61576	2.62146e-14	8.13451e-13
Adora2b	7	8	4	5	3	5	8	10	5	4	11	11	0.244252	0.233174	0.123206	0.139627	0.155989	0.264161	0.3641	0.590408	0.276286	0.23288	0.489917	0.455349	6.89186	-1.10999	0.711289	-1.56054	0.118633	0.249629	6.89186	-0.275898	0.676438	-0.407868	0.68337	0.78162	6.89186	0.834094	0.642441	-1.29832	0.194177	0.303517
Adpgk	466	517	518	589	262	299	392	356	370	245	498	536	16.2602	15.0689	15.9551	16.4481	13.6231	15.7968	17.8409	21.0185	20.4452	14.2639	22.1799	22.1879	407.579	-0.297952	0.194322	-1.53329	0.125205	0.259658	407.579	-0.14336	0.187071	-0.766337	0.443476	0.578174	407.579	0.154593	0.171143	-0.903295	0.366369	0.492117
Adprh	2161	3082	2908	2697	1796	1470	1652	1333	1236	2225	2826	1948	75.4041	89.8302	89.5706	75.3149	93.3855	77.6634	75.1866	78.7014	68.298	129.539	125.864	80.6382	2045.53	-0.440129	0.174684	-2.51957	0.0117497	0.0444424	2045.53	-0.509677	0.167415	-3.0444	0.00233145	0.00912653	2045.53	-0.0695483	0.153735	0.45239	0.650988	0.747602
Adprhl1	33	2	18	6	32	11	21	5	7	33	39	33	1.15147	0.0582935	0.554426	0.167553	1.66388	0.581155	0.955762	0.295204	0.386801	1.92126	1.73698	1.36605	20.9281	-1.80554	0.777855	-2.32118	0.0202771	0.0671573	20.9281	-1.10181	0.743412	-1.4821	0.138313	0.245067	20.9281	0.703729	0.698046	-1.00814	0.313387	0.437706
Adprhl2	653	1102	1318	998	421	312	476	337	362	474	644	674	22.7852	32.1197	40.5963	27.8696	21.8905	16.4837	21.6639	19.8967	20.0031	27.5962	28.6824	27.9005	593.711	0.136661	0.186263	0.733702	0.46313	0.62888	593.711	-0.489166	0.180138	-2.7155	0.00661759	0.0217946	593.711	-0.625827	0.164524	3.80386	0.000142458	0.000712661
Adprm	331	341	414	343	234	246	282	201	208	200	211	266	11.5496	9.93904	12.7518	9.57843	12.1672	12.9967	12.8345	11.8672	11.4935	11.644	9.39751	11.0112	264.971	0.0371694	0.15586	0.23848	0.811509	0.889671	264.971	0.203033	0.151446	1.34063	0.18004	0.298823	264.971	0.165863	0.135888	-1.22059	0.222241	0.337453
Adra2a	16	19	1	20	30	23	18	27	21	5	5	13	0.558291	0.553788	0.0308014	0.558509	1.55989	1.21514	0.819225	1.5941	1.1604	0.2911	0.22269	0.53814	17.5747	0.265909	0.683938	0.388791	0.697431	0.813445	17.5747	1.84059	0.647144	2.84418	0.00445265	0.0156734	17.5747	1.57468	0.560933	-2.80726	0.00499656	0.0153984
Adrb1	110	7	16	20	35	6	55	26	74	98	42	59	3.83825	0.204027	0.492823	0.558509	1.81987	0.316994	2.50319	1.53506	4.08904	5.70555	1.87059	2.44233	48.9975	-1.39384	0.826638	-1.68615	0.0917665	0.206934	48.9975	-0.699129	0.790467	-0.884452	0.376452	0.514377	48.9975	0.694708	0.730092	-0.951535	0.341333	0.466933
Adrb2	1127	1374	2344	2284	601	518	729	703	629	628	749	418	39.3246	40.0476	72.1986	63.7817	31.2498	27.3671	33.1786	41.5057	34.7568	36.5621	33.3589	17.3033	908.722	0.890277	0.272942	3.26179	0.00110713	0.00719799	908.722	0.21024	0.261905	0.802735	0.422128	0.557998	908.722	-0.680037	0.23939	2.8407	0.00450144	0.0141084
Adrbk1	2737	3735	3272	4409	1647	1522	1744	1517	1497	2391	2763	2482	95.5026	108.863	100.782	123.123	85.6381	80.4107	79.3738	89.5649	82.7201	139.204	123.058	102.743	2338.22	-0.18353	0.130969	-1.40132	0.161117	0.31212	2338.22	-0.541889	0.125831	-4.30649	1.65866e-05	0.000127253	2338.22	-0.35836	0.115406	3.1052	0.00190149	0.00672579
Adrbk2	1011	1268	1125	1550	528	546	716	506	611	644	1038	1635	35.277	36.9581	34.6516	43.2845	27.4541	28.8464	32.5869	29.8746	33.7622	37.4936	46.2304	67.6814	876.798	-0.428145	0.186361	-2.2974	0.021596	0.070608	876.798	-0.727771	0.179285	-4.0593	4.92198e-05	0.000329669	876.798	-0.299626	0.164628	1.82002	0.0687561	0.132874
Adrm1	1545	2331	2093	2238	1186	1115	1202	1046	1108	1448	1989	1710	53.91	67.941	64.4674	62.4972	61.6677	58.908	54.706	61.7567	61.225	84.3024	88.586	70.7861	1526.82	-0.384107	0.119891	-3.20379	0.00135629	0.00841725	1526.82	-0.445218	0.115376	-3.85884	0.000113929	0.000688342	1526.82	-0.0611105	0.10583	0.57744	0.563642	0.675593
Adsl	937	1380	1664	1213	562	485	636	517	479	781	835	779	32.6949	40.2225	51.2536	33.8736	29.222	25.6236	28.9459	30.5241	26.4682	45.4697	37.1892	32.247	798.857	0.0463959	0.178821	0.259454	0.795285	0.880274	798.857	-0.442544	0.172405	-2.56689	0.0102615	0.0311965	798.857	-0.48894	0.157706	3.10033	0.00193304	0.00682161
Adss	1496	1442	1416	1543	948	813	1094	667	791	950	1258	1013	52.2002	42.0296	43.6148	43.089	49.2926	42.9526	49.7907	39.3802	43.7085	55.3089	56.0287	41.9335	1079.98	-0.175165	0.14599	-1.19985	0.230198	0.399815	1079.98	-0.180817	0.140386	-1.288	0.197746	0.32056	1079.98	-0.00565111	0.128483	0.0439833	0.964918	0.978167
Adssl1	260	335	340	300	271	160	247	196	166	215	268	284	9.07223	9.76416	10.4725	8.37764	14.091	8.45316	11.2416	11.572	9.1727	12.5173	11.9362	11.7563	247.972	-0.356719	0.186564	-1.91205	0.0558701	0.144156	247.972	-0.14505	0.180354	-0.804253	0.421251	0.557224	247.972	0.211669	0.164711	-1.28509	0.198759	0.309257
Adtrp	2	0	0	2	10	13	13	7	14	5	5	4	0.0697863	0	0	0.0558509	0.519964	0.686819	0.591662	0.413286	0.773601	0.2911	0.22269	0.165581	7.31856	-2.86511	1.00084	-2.86272	0.0042002	0.0203466	7.31856	1.42024	0.701064	2.02584	0.0427812	0.0980621	7.31856	4.28536	0.902175	-4.75003	2.03387e-06	1.69099e-05
Aebp1	2834	149	446	553	500	330	483	432	623	221	352	600	98.8873	4.34286	13.7374	15.4428	25.9982	17.4346	21.9825	25.5056	34.4253	12.8666	15.6774	24.8372	600.759	0.895114	0.824872	1.08515	0.277853	0.452576	600.759	0.494269	0.789108	0.626365	0.531076	0.655828	600.759	-0.400844	0.724179	0.553516	0.57991	0.689743
Aebp2	1661	2015	1715	2261	881	969	913	796	822	1067	1325	1437	57.9576	58.7307	52.8245	63.1395	45.8088	51.1945	41.5529	46.9965	45.4215	62.1206	59.0128	59.4851	1243.94	-0.049211	0.105146	-0.468025	0.639766	0.771674	1243.94	-0.382311	0.101888	-3.75225	0.000175255	0.00100376	1243.94	-0.3331	0.0929607	3.58323	0.000339367	0.00152426
Aen	327	402	554	643	323	346	308	294	336	190	265	295	11.4101	11.717	17.064	17.9561	16.7948	18.28	14.0178	17.358	18.5664	11.0618	11.8026	12.2116	344.154	0.314089	0.195418	1.60727	0.107996	0.232825	344.154	0.538298	0.188284	2.85897	0.00425025	0.015065	344.154	0.224209	0.169748	-1.32083	0.186557	0.293767
Aes	9588	14616	12586	12694	11136	9097	9111	9218	8409	11459	16620	10356	334.556	426.009	387.667	354.486	579.032	480.615	414.664	544.238	464.658	667.142	740.221	428.69	11241.3	-0.703994	0.184915	-3.80712	0.000140593	0.00139934	11241.3	-0.301339	0.176841	-1.70401	0.0883797	0.173984	11241.3	0.402655	0.16245	-2.47864	0.0131883	0.0346664
AF251705	74	40	67	60	50	50	114	45	66	38	75	34	2.58209	1.16587	2.0637	1.67553	2.59982	2.64161	5.18842	2.65684	3.64698	2.21236	3.34035	1.40744	60.2057	-0.312484	0.392954	-0.795217	0.426487	0.597309	60.2057	0.533089	0.375704	1.41891	0.155926	0.267657	60.2057	0.845573	0.34144	-2.47649	0.0132681	0.0348337
AF357359	701	706	1338	814	185	593	533	362	499	145	376	1678	24.4601	20.5776	41.2123	22.7313	9.61933	31.3295	24.2582	21.3728	27.5734	8.44189	16.7463	69.4614	613.591	-0.212258	0.644384	-0.329396	0.741856	0.843351	613.591	-0.467282	0.616571	-0.757871	0.448528	0.58322	613.591	-0.255024	0.56622	0.450397	0.652424	0.748746
AF529169	174	161	75	140	55	74	76	47	57	9	39	87	6.07141	4.69262	2.31011	3.90956	2.8598	3.90959	3.45895	2.77492	3.14966	0.523979	1.73698	3.6014	75.301	1.10209	0.462464	2.38308	0.0171683	0.0593137	75.301	0.709416	0.44761	1.5849	0.112989	0.210026	75.301	-0.392674	0.399611	0.982641	0.325784	0.450619
Afap1	649	529	425	810	407	321	468	316	351	472	572	528	22.6457	15.4186	13.0906	22.6196	21.1625	16.9592	21.2998	18.6569	19.3953	27.4798	25.4757	21.8567	475.104	-0.4345	0.203362	-2.13659	0.0326316	0.0963704	475.104	-0.353786	0.19561	-1.80863	0.0705089	0.145862	475.104	0.0807138	0.179442	-0.449804	0.652852	0.749125
Afap1l1	93	49	93	92	119	113	142	84	86	35	88	80	3.24507	1.42819	2.86453	2.56914	6.18757	5.97005	6.46277	4.95943	4.75212	2.0377	3.91934	3.31163	92.1158	-0.302673	0.309238	-0.978769	0.327694	0.50369	92.1158	0.867423	0.29401	2.95032	0.00317443	0.0118046	92.1158	1.1701	0.2662	-4.39555	1.10491e-05	7.60705e-05
Afap1l2	158	64	60	125	151	153	173	147	134	39	86	121	5.51312	1.86539	1.84809	3.49068	7.85146	8.08334	7.87366	8.679	7.40447	2.27058	3.83026	5.00884	123.031	-0.230761	0.368713	-0.625854	0.531411	0.688301	123.031	1.09994	0.351031	3.13346	0.0017276	0.00709878	123.031	1.3307	0.319209	-4.16875	3.0628e-05	0.000184033
Aff1	977	1087	823	1544	588	728	678	633	620	378	629	757	34.0906	31.6825	25.3496	43.1169	30.5739	38.4619	30.8575	37.3728	34.2595	22.0071	28.0144	31.3363	747.474	0.305877	0.190463	1.60597	0.108282	0.233309	747.474	0.336932	0.182973	1.84143	0.0655584	0.137565	747.474	0.0310553	0.166702	-0.186293	0.852215	0.900981
Aff2	42	34	36	71	40	62	48	46	86	0	7	35	1.46551	0.990989	1.10885	1.98271	2.07986	3.2756	2.1846	2.71588	4.75212	0	0.311766	1.44884	43.0901	1.20342	0.653419	1.84173	0.0655151	0.162049	43.0901	2.31579	0.626023	3.69921	0.000216271	0.00120135	43.0901	1.11237	0.544847	-2.04162	0.0411893	0.0877964
Aff3	167	46	55	94	81	34	31	28	41	40	134	195	5.82716	1.34075	1.69408	2.62499	4.21171	1.7963	1.41089	1.65314	2.26555	2.3288	5.96809	8.07209	75.6766	-0.932347	0.533574	-1.74736	0.0805743	0.188331	75.6766	-1.27053	0.515207	-2.46606	0.0136608	0.0392308	75.6766	-0.338186	0.475303	0.711517	0.476764	0.597047
Aff4	5831	6026	5419	10242	3219	3401	3798	3235	3432	2070	3166	4160	203.462	175.638	166.913	286.013	167.376	179.683	172.856	190.997	189.643	120.515	141.007	172.205	4182.8	0.524525	0.186312	2.81531	0.00487303	0.0228266	4182.8	0.31668	0.17835	1.77561	0.0757966	0.154461	4182.8	-0.207845	0.163524	1.27104	0.203715	0.314854
Afg3l1	1162	1493	1376	1533	806	808	858	772	724	712	812	925	40.5459	43.5161	42.3828	42.8097	41.9091	42.6885	39.0497	45.5795	40.0062	41.4526	36.1648	38.2907	954.601	0.132981	0.0984046	1.35137	0.176577	0.332711	954.601	0.115906	0.0954394	1.21444	0.224578	0.352875	954.601	-0.017075	0.0861306	0.198245	0.842853	0.894297
Afg3l2	1610	1828	1771	2114	1130	1194	1319	1065	1071	898	1257	1388	56.178	53.2802	54.5493	59.0344	58.7559	63.0817	60.031	62.8784	59.1805	52.2815	55.9842	57.4568	1337.48	0.0123986	0.0860787	0.144038	0.885471	0.934937	1337.48	0.136607	0.0832253	1.64141	0.100711	0.192429	1337.48	0.124209	0.0753646	-1.6481	0.0993312	0.17871
Afmid	154	147	246	171	63	61	89	62	51	68	120	146	5.37355	4.28457	7.57715	4.77525	3.27577	3.22277	4.05061	3.66053	2.81812	3.95895	5.34455	6.04372	105.01	0.0983057	0.256553	0.383179	0.701587	0.8164	105.01	-0.591232	0.254025	-2.32746	0.0199411	0.0533412	105.01	-0.689538	0.230002	2.99796	0.00271792	0.0091567
Aftph	1989	2312	1944	2646	1276	1446	1791	1208	1382	1245	1313	1645	69.4025	67.3872	59.878	73.8908	66.3474	76.3955	81.5129	71.3213	76.3655	72.4838	58.4783	68.0954	1624.92	0.0284717	0.122026	0.233326	0.815509	0.892003	1624.92	0.165868	0.117206	1.41518	0.157015	0.269134	1624.92	0.137396	0.107002	-1.28404	0.199126	0.309608
Aga	1686	2156	2473	1740	2197	1813	2646	2166	1923	1668	2586	2072	58.8299	62.8404	76.1719	48.5903	114.236	95.7849	120.426	127.882	106.26	97.1108	115.175	85.7712	2141.46	-0.689506	0.169129	-4.0768	4.56604e-05	0.00057776	2141.46	0.184653	0.161678	1.1421	0.253412	0.386853	2141.46	0.874158	0.148533	-5.88527	3.97396e-09	5.86246e-08
Agap1	4000	4194	2440	4608	2488	2519	2281	2098	1914	1144	2214	2005	139.573	122.241	75.1555	128.68	129.367	133.084	103.814	123.868	105.762	66.6036	98.607	82.9977	2528.93	0.492179	0.206348	2.38519	0.0170702	0.0591053	2528.93	0.526043	0.197544	2.66292	0.00774665	0.024777	2528.93	0.0338647	0.180977	-0.187122	0.851565	0.900588
Agap2	1562	1563	1438	2159	633	657	587	564	627	857	1221	1693	54.5031	45.5563	44.2925	60.2911	32.9137	34.7108	26.7158	33.299	34.6463	49.8945	54.3808	70.0823	1045.14	-0.184903	0.165016	-1.12051	0.262495	0.436579	1045.14	-0.842043	0.159182	-5.28982	1.22439e-07	1.53782e-06	1045.14	-0.65714	0.145995	4.50111	6.75991e-06	4.93148e-05
Agap3	2939	3744	3278	3933	1703	1856	1857	1626	1866	2457	3308	3425	102.551	109.125	100.967	109.831	88.5499	98.0567	84.5167	96.0003	103.11	143.046	147.332	141.779	2558.11	-0.447616	0.0946154	-4.73089	2.23534e-06	4.96316e-05	2558.11	-0.615631	0.0911077	-6.75718	1.40707e-11	3.6238e-10	2558.11	-0.168015	0.083644	2.00869	0.0445699	0.0936838
Agbl2	66	68	64	78	45	55	31	15	25	30	31	94	2.30295	1.98198	1.97129	2.17819	2.33984	2.90577	1.41089	0.885612	1.38143	1.7466	1.38068	3.89116	47.067	-0.157442	0.435801	-0.36127	0.717898	0.827424	47.067	-0.395414	0.424552	-0.931367	0.351664	0.490182	47.067	-0.237972	0.386842	0.615167	0.538445	0.652497
Agbl3	464	619	772	510	272	259	225	214	225	212	291	440	16.1904	18.0418	23.7787	14.242	14.143	13.6836	10.2403	12.6347	12.4329	12.3426	12.9605	18.214	345.437	0.313839	0.211771	1.48197	0.138348	0.278113	345.437	-0.203365	0.20527	-0.990722	0.321821	0.459965	345.437	-0.517205	0.186485	2.77344	0.00554667	0.0167429
Agbl4	89	122	184	130	51	38	55	15	46	36	56	60	3.10549	3.5559	5.66746	3.63031	2.65182	2.00763	2.50319	0.885612	2.54183	2.09592	2.49413	2.48372	64.9208	0.756037	0.347467	2.17585	0.0295664	0.0897435	64.9208	-0.152286	0.343914	-0.442801	0.657909	0.761381	64.9208	-0.908322	0.305878	2.96956	0.00298225	0.00993088
Agbl5	830	1162	988	1302	185	324	296	220	318	362	494	915	28.9613	33.8685	30.4318	36.3589	9.61933	17.1177	13.4717	12.989	17.5718	21.0756	22.0017	37.8768	543.232	0.262699	0.239984	1.09465	0.273669	0.447812	543.232	-0.932816	0.232094	-4.01914	5.84113e-05	0.000380569	543.232	-1.19552	0.212476	5.62659	1.8381e-08	2.42842e-07
Ager	16	17	21	23	10	9	3	3	9	6	14	64	0.558291	0.495494	0.64683	0.642285	0.519964	0.47549	0.136537	0.177122	0.497315	0.349319	0.623531	2.6493	15.0055	-1.05693	0.689133	-1.53371	0.125102	0.259535	15.0055	-1.75795	0.687492	-2.55705	0.0105563	0.0318899	15.0055	-0.701026	0.64229	1.09145	0.275076	0.396132
Agfg1	1242	1511	1276	1779	585	612	781	568	586	651	877	1132	43.3373	44.0407	39.3026	49.6794	30.4179	32.3333	35.5452	33.5352	32.3807	37.9012	39.0598	46.8595	896.67	0.094143	0.124639	0.755322	0.450056	0.617429	896.67	-0.330731	0.120879	-2.73606	0.00621792	0.0206472	896.67	-0.424874	0.110072	3.85997	0.000113399	0.000581167
Agfg2	636	765	553	743	318	329	419	282	321	366	532	560	22.1921	22.2973	17.0332	20.7486	16.5349	17.3818	19.0697	16.6495	17.7376	21.3085	23.6942	23.1814	459.21	-0.145571	0.132509	-1.09857	0.271956	0.445867	459.21	-0.379558	0.129336	-2.93468	0.00333896	0.0122905	459.21	-0.233988	0.117704	1.98794	0.0468184	0.0976053
Aggf1	1134	1398	1241	1732	708	725	834	719	695	602	639	855	39.5689	40.7471	38.2246	48.3669	36.8134	38.3034	37.9574	42.4503	38.4038	35.0484	28.4597	35.393	887.68	0.341009	0.128541	2.65292	0.00797979	0.0331748	887.68	0.234736	0.124142	1.89087	0.0586416	0.125962	887.68	-0.106273	0.112351	0.945901	0.344199	0.470055
Agk	242	237	295	327	137	122	171	137	156	180	242	291	8.44415	6.90778	9.08642	9.13162	7.12351	6.44554	7.78263	8.08859	8.62013	10.4796	10.7782	12.046	202.612	-0.405566	0.167466	-2.42178	0.0154447	0.0548164	202.612	-0.547099	0.164468	-3.32647	0.000879523	0.00403446	202.612	-0.141532	0.150519	0.940298	0.347065	0.472997
Agl	700	696	571	815	535	550	639	576	489	336	454	542	24.4252	20.2861	17.5876	22.7592	27.8181	29.0577	29.0825	34.0075	27.0208	19.5619	20.2202	22.4363	568.176	0.0342827	0.146359	0.234238	0.8148	0.891681	568.176	0.501485	0.140658	3.56527	0.000363475	0.00189906	568.176	0.467203	0.127319	-3.66954	0.00024299	0.001134
Agmo	11	19	5	18	20	9	23	6	10	8	15	6	0.383825	0.553788	0.154007	0.502658	1.03993	0.47549	1.04679	0.354245	0.552572	0.465759	0.668069	0.248372	12.4453	-0.199944	0.649227	-0.307972	0.758103	0.855081	12.4453	0.605113	0.621755	0.973234	0.330437	0.468752	12.4453	0.805057	0.556886	-1.44564	0.148278	0.245653
Ago1	1945	2499	2114	3256	907	926	1013	799	835	792	1326	1585	67.8672	72.8377	65.1142	90.9253	47.1607	48.9227	46.1041	47.1736	46.1398	46.1102	59.0573	65.6116	1357.43	0.380935	0.150603	2.5294	0.0114259	0.0434811	1357.43	-0.274773	0.145114	-1.89349	0.0582925	0.125424	1357.43	-0.655708	0.132525	4.9478	7.50589e-07	6.93388e-06
Ago2	1656	1848	1447	3787	695	664	674	695	656	249	773	1197	57.7831	53.8632	44.5697	105.754	36.1375	35.0806	30.6754	41.0334	36.2488	14.4968	34.4278	49.5502	1041.92	0.995213	0.336917	2.95388	0.00313805	0.0161473	1041.92	0.124975	0.322897	0.387043	0.698724	0.793665	1041.92	-0.870238	0.295729	2.94269	0.00325373	0.0106955
Ago3	195	189	233	364	75	106	161	96	131	51	110	233	6.80417	5.50873	7.17673	10.1649	3.89973	5.60022	7.32751	5.66792	7.2387	2.96921	4.89917	9.64512	148.486	0.338493	0.356393	0.949773	0.342227	0.518615	148.486	0.0205068	0.344018	0.0596096	0.952467	0.971195	148.486	-0.317986	0.31273	1.01681	0.309246	0.433346
Ago4	379	498	367	550	199	231	265	184	255	201	286	258	13.2245	14.5151	11.3041	15.359	10.3473	12.2043	12.0608	10.8635	14.0906	11.7022	12.7379	10.68	287.868	0.217579	0.165398	1.31549	0.188346	0.347902	287.868	0.0258145	0.161336	0.160004	0.872878	0.916429	287.868	-0.191764	0.145016	1.32236	0.186047	0.293266
Agpat1	2326	2881	2862	2915	2026	1820	2276	1947	1894	2003	2644	2275	81.1615	83.9717	88.1537	81.4027	105.345	96.1547	103.586	114.952	104.657	116.614	117.758	94.1744	2293.71	-0.387703	0.109403	-3.54381	0.000394383	0.003235	2293.71	-0.0611832	0.104903	-0.583237	0.559734	0.680253	2293.71	0.32652	0.0961876	-3.39462	0.000687244	0.00281485
Agpat2	169	336	332	276	181	154	147	118	117	126	188	181	5.89695	9.7933	10.2261	7.70743	9.41135	8.13617	6.69034	6.96681	6.4651	7.33571	8.37313	7.49256	182.455	0.1207	0.223935	0.538998	0.589888	0.735282	182.455	-0.0384824	0.217722	-0.17675	0.859705	0.907206	182.455	-0.159183	0.196791	0.808892	0.418577	0.542477
Agpat3	1460	1900	1598	1920	1051	913	1056	934	869	828	1070	1172	50.944	55.3788	49.2207	53.6169	54.6482	48.2359	48.0612	55.1441	48.0185	48.2061	47.6556	48.5154	1173.27	0.11997	0.0987245	1.2152	0.224289	0.392762	1173.27	0.0781278	0.0955226	0.817898	0.413416	0.550142	1173.27	-0.0418426	0.0865385	0.483514	0.628731	0.730154
Agpat4	1977	2625	2203	1964	1483	1303	1591	1265	1227	1555	2020	1479	68.9838	76.5102	67.8555	54.8456	77.1107	68.8404	72.4104	74.6866	67.8006	90.5319	89.9667	61.2237	1681.31	-0.264517	0.159651	-1.65685	0.0975507	0.216755	1681.31	-0.158227	0.153058	-1.03377	0.301243	0.438563	1681.31	0.106291	0.140368	-0.75723	0.448912	0.571383
Agpat5	643	809	1024	928	425	412	587	386	456	514	452	456	22.4363	23.5797	31.5407	25.9148	22.0985	21.7669	26.7158	22.7897	25.1973	29.925	20.1312	18.8763	561.822	0.174517	0.186352	0.936495	0.349018	0.52468	561.822	0.0492803	0.179552	0.274462	0.783729	0.851687	561.822	-0.125237	0.16352	0.765883	0.443746	0.566599
Agpat9	28	10	18	24	113	84	117	77	75	73	72	75	0.977009	0.291467	0.554426	0.670211	5.87559	4.43791	5.32496	4.54614	4.14429	4.25005	3.20673	3.10465	72.1816	-2.5072	0.329913	-7.59957	2.97106e-14	6.58715e-12	72.1816	0.474083	0.285036	1.66324	0.0962646	0.186059	72.1816	2.98128	0.295092	-10.1029	5.36255e-24	3.79798e-22
Agps	1161	1389	1318	1696	673	633	924	662	584	659	711	934	40.511	40.4848	40.5963	47.3616	34.9936	33.4428	42.0535	39.085	32.2702	38.3669	31.6665	38.6633	887.214	0.22204	0.135776	1.63534	0.101978	0.22394	887.214	0.0064171	0.131124	0.0489393	0.960968	0.976349	887.214	-0.215623	0.119182	1.80919	0.0704212	0.135442
Agr2	9	2	2	1	0	0	0	2	2	23	12	12	0.314039	0.0582935	0.0616029	0.0279255	0	0	0	0.118082	0.110514	1.33906	0.534455	0.496744	5.90976	-2.797	1.0633	-2.63049	0.00852627	0.0349223	5.90976	-4.17611	1.18871	-3.51314	0.000442838	0.00224769	5.90976	-1.37911	1.17317	1.17555	0.239776	0.357481
Agr3	26	5	12	12	34	19	75	21	23	30	62	33	0.907223	0.145734	0.369617	0.335105	1.76788	1.00381	3.41344	1.23986	1.27092	1.7466	2.76135	1.36605	31.526	-2.17254	0.584221	-3.71869	0.000200255	0.00187911	31.526	-0.165518	0.540897	-0.306006	0.7596	0.834796	31.526	2.00702	0.520761	-3.85402	0.000116195	0.000594298
Agrn	2177	2516	2299	4213	884	1279	1313	901	1233	895	1105	2195	75.9624	73.3332	70.8125	117.65	45.9648	67.5725	59.7579	53.1958	68.1322	52.1068	49.2144	90.8628	1592.11	0.397992	0.244416	1.62833	0.103454	0.226156	1592.11	-0.121157	0.234232	-0.517253	0.604979	0.718833	1592.11	-0.519149	0.214711	2.4179	0.0156104	0.0398477
Agrp	14	37	31	40	9	11	11	7	18	5	14	19	0.488504	1.07843	0.954844	1.11702	0.467968	0.581155	0.500637	0.413286	0.99463	0.2911	0.623531	0.786512	16.0214	0.662486	0.532093	1.24506	0.213111	0.379046	16.0214	0.0339131	0.533866	0.0635235	0.94935	0.968768	16.0214	-0.628573	0.464072	1.35447	0.175586	0.280534
Agt	9	18	15	12	49	18	13	16	6	13	18	30	0.314039	0.524641	0.462021	0.335105	2.54782	0.950981	0.591662	0.944653	0.331543	0.756859	0.801683	1.24186	18.9278	-1.19428	0.628172	-1.90121	0.0572751	0.146693	18.9278	0.195727	0.59053	0.331443	0.74031	0.822042	18.9278	1.39001	0.553596	-2.51088	0.0120432	0.0321363
Agtpbp1	1666	1729	1476	2022	979	1118	1175	1074	955	714	926	1498	58.132	50.3947	45.4629	56.4653	50.9045	59.0665	53.4772	63.4098	52.7707	41.569	41.2421	62.0102	1225.9	0.122914	0.167107	0.73554	0.462011	0.627917	1225.9	0.210831	0.160334	1.31495	0.188527	0.309385	1225.9	0.0879163	0.146539	-0.599953	0.548538	0.662158
Agtr1a	13	8	26	49	198	82	30	45	34	48	101	121	0.453611	0.233174	0.800837	1.36835	10.2953	4.33225	1.36537	2.65684	1.87875	2.79456	4.49833	5.00884	68.9045	-2.5194	0.640197	-3.93536	8.30722e-05	0.000916911	68.9045	-5.13563e-05	0.600342	-8.55451e-05	0.999932	0.999932	68.9045	2.51935	0.566013	-4.45105	8.54513e-06	6.05201e-05
Agtrap	1303	2492	2062	1984	1284	1133	1213	938	810	766	848	910	45.4658	72.6337	63.5125	55.4041	66.7634	59.859	55.2066	55.3803	44.7584	44.5964	37.7682	37.6698	1233.84	0.567554	0.178838	3.17356	0.00150581	0.00907996	1233.84	0.496022	0.171631	2.89004	0.00385187	0.0138519	1233.84	-0.0715319	0.156468	0.457165	0.647552	0.744887
Ahctf1	1696	1753	1462	2648	611	869	928	680	749	687	927	1266	59.1788	51.0942	45.0317	73.9466	31.7698	45.9112	42.2356	40.1477	41.3877	39.9971	41.2867	52.4065	1089.76	0.362399	0.188697	1.92054	0.05479	0.142126	1089.76	-0.146103	0.181412	-0.805366	0.420608	0.556807	1089.76	-0.508503	0.165837	3.06628	0.00216738	0.00751338
Ahcy	710	968	1039	816	369	342	363	336	320	374	442	421	24.7742	28.214	32.0027	22.7872	19.1867	18.0686	16.521	19.8377	17.6823	21.7742	19.6858	17.4274	498.084	0.459263	0.151842	3.02462	0.00248948	0.0135002	498.084	-0.102955	0.147951	-0.695871	0.48651	0.617286	498.084	-0.562218	0.133488	4.21175	2.53401e-05	0.000157327
Ahcyl1	4454	4945	4231	5729	2495	3042	3413	2628	2641	2293	2906	4180	155.414	144.131	130.321	159.985	129.731	160.716	155.334	155.159	145.934	133.498	129.427	173.033	3422.77	0.0207461	0.135305	0.153328	0.878139	0.930188	3422.77	0.0393364	0.129639	0.303429	0.761563	0.836292	3422.77	0.0185902	0.118821	-0.156456	0.875673	0.916784
Ahcyl2	2364	2496	1821	3165	1385	1133	1434	1132	1286	1124	1287	1305	82.4875	72.7502	56.0894	88.3841	72.015	59.859	65.2649	66.8342	71.0608	65.4392	57.3203	54.0209	1566.93	0.347287	0.157945	2.19879	0.0278929	0.0857358	1566.93	0.186025	0.151626	1.22687	0.219873	0.347727	1566.93	-0.161262	0.138512	1.16424	0.244327	0.362122
Ahdc1	2723	2797	1756	4022	1502	1463	1737	1233	1397	1777	1992	2196	95.0141	81.5234	54.0873	112.316	78.0986	77.2936	79.0552	72.7973	77.1944	103.457	88.7196	90.9042	1951.04	-0.13801	0.195816	-0.704795	0.480938	0.644706	1951.04	-0.295129	0.187627	-1.57296	0.115728	0.214043	1951.04	-0.157119	0.172151	0.91268	0.361411	0.487421
Ahi1	3261	3498	3071	5095	1936	1571	1542	1188	1237	1879	2030	2596	113.787	101.955	94.5912	142.28	100.665	82.9995	70.1803	70.1405	68.3532	109.395	90.412	107.462	2224.76	0.143941	0.178925	0.804479	0.421121	0.592536	2224.76	-0.384175	0.171609	-2.23867	0.0251775	0.0640341	2224.76	-0.528116	0.157348	3.35635	0.000789786	0.00316701
Ahnak	772	382	394	982	520	561	814	516	689	333	900	1065	26.9375	11.1341	12.1358	27.4228	27.0381	29.6389	37.0472	30.4651	38.0722	19.3872	40.0842	44.0861	663.147	-0.832037	0.334663	-2.48619	0.0129118	0.0477573	663.147	-0.0900291	0.320013	-0.281329	0.778458	0.848477	663.147	0.742008	0.294147	-2.52258	0.0116498	0.0312401
Ahr	291	232	136	291	186	113	293	170	160	102	142	276	10.1539	6.76204	4.18899	8.12631	9.67133	5.97005	13.3352	10.0369	8.84116	5.93843	6.32439	11.4251	194.579	-0.115542	0.335016	-0.344885	0.730181	0.835725	194.579	0.275333	0.321368	0.856754	0.391581	0.529677	194.579	0.390875	0.293489	-1.33182	0.182919	0.289468
Ahsa1	1816	2581	2359	2270	1466	1260	1419	1319	1317	1900	2600	1829	63.366	75.2277	72.6606	63.3908	76.2267	66.5687	64.5822	77.8748	72.7738	110.618	115.799	75.7121	1804.95	-0.552061	0.156146	-3.53554	0.000406935	0.00332016	1804.95	-0.491805	0.149717	-3.2849	0.00102017	0.00457806	1804.95	0.0602555	0.137529	-0.438131	0.661291	0.75586
Ahsa2	281	287	333	379	110	205	211	200	206	176	211	362	9.80498	8.36511	10.2569	10.5837	5.7196	10.8306	9.60313	11.8082	11.383	10.2467	9.39751	14.9851	237.464	-0.245166	0.248985	-0.984663	0.324789	0.501578	237.464	-0.229249	0.240131	-0.954685	0.339737	0.478177	237.464	0.0159172	0.219567	-0.0724937	0.942209	0.962725
AI118078	543	304	344	277	214	230	227	205	251	149	217	421	18.947	8.86061	10.5957	7.73535	11.1272	12.1514	10.3313	12.1034	13.8696	8.67477	9.66473	17.4274	273.192	-0.0518721	0.310111	-0.167269	0.867158	0.923608	273.192	-0.00376103	0.297904	-0.012625	0.989927	0.994035	273.192	0.048111	0.272401	-0.176619	0.859808	0.90594
AI182371	22	26	28	21	3	15	3	6	5	2	12	29	0.76765	0.757815	0.86244	0.586435	0.155989	0.792484	0.136537	0.354245	0.276286	0.11644	0.534455	1.20047	12.6301	0.244384	0.723278	0.337884	0.73545	0.83912	12.6301	-0.878336	0.726374	-1.20921	0.226584	0.355079	12.6301	-1.12272	0.65731	1.70805	0.0876267	0.161797
AI197445	97	115	84	136	21	22	51	24	23	35	49	74	3.38464	3.35187	2.58732	3.79786	1.09192	1.16231	2.32114	1.41698	1.27092	2.0377	2.18236	3.06326	53.4231	0.428021	0.316843	1.35089	0.17673	0.332876	53.4231	-0.738517	0.321774	-2.29515	0.0217248	0.0571237	53.4231	-1.16654	0.288268	4.04671	5.19423e-05	0.00029354
AI314180	3017	3541	3072	3847	1466	1713	2173	1502	1635	1553	1875	2330	105.273	103.209	94.622	107.429	76.2267	90.5017	98.8986	88.6793	90.3456	90.4155	83.5087	96.4512	2173.28	0.187416	0.111117	1.68666	0.0916695	0.206807	2173.28	-0.0191304	0.106891	-0.178971	0.85796	0.906052	2173.28	-0.206546	0.0975857	2.11656	0.0342969	0.0758638
AI317395	38	57	60	50	30	19	28	26	10	7	14	21	1.32594	1.66136	1.84809	1.39627	1.55989	1.00381	1.27435	1.53506	0.552572	0.407539	0.623531	0.869302	27.1433	1.27511	0.438315	2.90911	0.0036246	0.0180793	27.1433	0.880361	0.435014	2.02375	0.0429954	0.0983468	27.1433	-0.394746	0.359895	1.09684	0.272713	0.393396
AI413582	252	440	313	254	213	284	315	238	225	244	286	213	8.79308	12.8246	9.64085	7.09307	11.0752	15.0044	14.3364	14.0517	12.4329	14.2057	12.7379	8.81721	272.274	-0.310823	0.229087	-1.35679	0.174847	0.330306	272.274	0.169981	0.219877	0.773073	0.439479	0.574383	272.274	0.480804	0.200882	-2.39347	0.01669	0.0421675
AI414108	471	470	344	789	254	362	390	302	410	322	481	774	16.4347	13.699	10.5957	22.0332	13.2071	19.1253	17.7499	17.8303	22.6555	18.7468	21.4228	32.04	435.483	-0.61843	0.263864	-2.34374	0.0190913	0.0641747	435.483	-0.411807	0.253103	-1.62704	0.10373	0.196807	435.483	0.206623	0.232578	-0.888404	0.374324	0.499599
AI427809	36	22	33	21	15	15	30	25	28	2	8	6	1.25615	0.641228	1.01645	0.586435	0.779946	0.792484	1.36537	1.47602	1.5472	0.11644	0.356304	0.248372	19.6606	1.8201	0.578746	3.1449	0.00166145	0.00981345	19.6606	2.27161	0.565162	4.0194	5.83467e-05	0.00038031	19.6606	0.451515	0.421969	-1.07002	0.28461	0.406612
AI429214	101	130	134	104	59	56	54	70	31	49	79	85	3.52421	3.78908	4.12739	2.90425	3.06779	2.95861	2.45767	4.13286	1.71297	2.85278	3.5185	3.51861	74.4624	0.11665	0.28473	0.409687	0.682036	0.802103	74.4624	-0.209924	0.280369	-0.748741	0.454013	0.588701	74.4624	-0.326574	0.252012	1.29587	0.195022	0.30462
AI450353	50	62	74	48	3	7	31	11	14	7	23	71	1.74466	1.8071	2.27931	1.34042	0.155989	0.369826	1.41089	0.649449	0.773601	0.407539	1.02437	2.93907	28.7739	0.28696	0.649522	0.441802	0.658633	0.784778	28.7739	-1.12056	0.641934	-1.74561	0.0808795	0.162237	28.7739	-1.40752	0.585303	2.40478	0.0161824	0.0410681
AI463170	155	251	171	187	163	204	236	165	174	100	132	77	5.40844	7.31583	5.26704	5.22206	8.47541	10.7778	10.7409	9.74173	9.61476	5.82199	5.87901	3.18744	168.857	0.233419	0.23603	0.988937	0.322694	0.499825	168.857	0.999465	0.226336	4.41585	1.00612e-05	8.13083e-05	168.857	0.766046	0.20162	-3.79945	0.000145015	0.0007238
AI464131	384	698	303	446	274	477	393	388	339	262	243	203	13.399	20.3444	9.33283	12.4548	14.247	25.201	17.8864	22.9078	18.7322	15.2536	10.8227	8.40326	364.901	0.276079	0.283278	0.974587	0.329765	0.506044	364.901	0.78727	0.271438	2.90036	0.00372732	0.0134737	364.901	0.511191	0.247064	-2.06906	0.0385406	0.0832809
AI467606	528	1153	1293	932	443	371	412	373	383	348	395	404	18.4236	33.6062	39.8262	26.0265	23.0344	19.6008	18.7511	22.0222	21.1635	20.2605	17.5925	16.7237	534.904	0.697531	0.223127	3.12617	0.00177102	0.0103055	534.904	0.201972	0.215019	0.939323	0.347565	0.486286	534.904	-0.495558	0.195372	2.53648	0.0111972	0.0302922
AI504432	774	711	600	784	232	122	148	79	96	242	372	531	27.0073	20.7233	18.4809	21.8936	12.0632	6.44554	6.73585	4.66422	5.3047	14.0892	16.5681	21.9809	339.745	0.326393	0.283934	1.14954	0.250334	0.423302	339.745	-1.3167	0.27628	-4.7658	1.88103e-06	1.83872e-05	339.745	-1.64309	0.253016	6.49402	8.35734e-11	1.63911e-09
AI593442	1358	1074	716	1457	519	1250	577	623	904	460	531	1041	47.3849	31.3036	22.0538	40.6874	26.9861	66.0403	26.2607	36.7824	49.9526	26.7812	23.6497	43.0926	851.454	0.181003	0.335374	0.539704	0.589401	0.735108	851.454	0.401704	0.321011	1.25137	0.210799	0.336759	851.454	0.220701	0.294246	-0.750058	0.45322	0.575264
AI597479	758	835	838	928	418	404	480	363	402	409	519	579	26.449	24.3375	25.8116	25.9148	21.7345	21.3442	21.846	21.4318	22.2134	23.8119	23.1152	23.9679	544.455	0.116787	0.0946429	1.23398	0.217211	0.38389	544.455	-0.121843	0.0935575	-1.30233	0.192803	0.314648	544.455	-0.23863	0.0835626	2.8557	0.00429416	0.0135615
AI607873	66	43	35	57	29	29	59	29	35	14	32	36	2.30295	1.25331	1.07805	1.59175	1.5079	1.53214	2.68524	1.71218	1.934	0.815079	1.42521	1.49023	37.3194	0.304735	0.390743	0.779887	0.435458	0.604778	37.3194	0.581551	0.379678	1.53169	0.125598	0.227385	37.3194	0.276816	0.333905	-0.829026	0.40709	0.532006
AI661453	64	95	24	47	65	115	94	159	108	21	34	48	2.23316	2.76894	0.739234	1.3125	3.37977	6.07571	4.27817	9.38749	5.96778	1.22262	1.51429	1.98698	78.9071	0.155529	0.449979	0.345635	0.729617	0.835645	78.9071	1.87668	0.427125	4.39376	1.11407e-05	8.89931e-05	78.9071	1.72115	0.381928	-4.50648	6.59106e-06	4.81687e-05
AI662270	48	32	29	17	30	19	32	30	27	2	9	4	1.67487	0.932695	0.893241	0.474733	1.55989	1.00381	1.4564	1.77122	1.49195	0.11644	0.400842	0.165581	23.0575	2.08897	0.593997	3.51681	0.000436773	0.00350014	23.0575	2.6475	0.578879	4.57349	4.79659e-06	4.23173e-05	23.0575	0.558527	0.426192	-1.3105	0.190025	0.298235
AI837181	773	1072	973	1030	691	633	805	669	746	612	884	620	26.9724	31.2453	29.9698	28.7632	35.9295	33.4428	36.6375	39.4983	41.2219	35.6306	39.3715	25.6651	780.733	-0.197323	0.153563	-1.28496	0.198805	0.361374	780.733	0.15525	0.147432	1.05303	0.292325	0.429999	780.733	0.352573	0.134686	-2.61774	0.00885139	0.024905
AI839979	23	36	18	18	19	43	46	18	19	8	27	31	0.802543	1.04928	0.554426	0.502658	0.987932	2.27179	2.09357	1.06273	1.04989	0.465759	1.20252	1.28326	25.7311	-0.455339	0.506035	-0.899818	0.368217	0.5432	25.7311	0.588934	0.481243	1.22378	0.221037	0.348816	25.7311	1.04427	0.437675	-2.38596	0.0170347	0.0429179
AI846148	519	687	680	663	308	338	406	327	328	451	641	605	18.1096	20.0238	20.945	18.5146	16.0149	17.8573	18.4781	19.3063	18.1244	26.2572	28.5488	25.0442	477.351	-0.456083	0.117821	-3.87097	0.000108404	0.00113586	477.351	-0.568276	0.115207	-4.93267	8.11147e-07	8.65337e-06	477.351	-0.112193	0.105638	1.06205	0.288214	0.410492
AI854703	271	280	253	240	208	302	307	376	325	67	78	144	9.45605	8.16109	7.79276	6.70211	10.8153	15.9553	13.9723	22.1993	17.9586	3.90073	3.47396	5.96093	243.959	0.846979	0.26564	3.18844	0.00143041	0.00876285	243.959	1.85779	0.254357	7.30384	2.79675e-13	9.06457e-12	243.959	1.01081	0.224744	-4.49759	6.87278e-06	5.00189e-05
AI987944	380	548	532	429	212	279	337	236	302	158	250	261	13.2594	15.9724	16.3864	11.98	11.0232	14.7402	15.3377	13.9336	16.6877	9.19874	11.1345	10.8042	309.82	0.469669	0.182495	2.57361	0.0100645	0.0394886	309.82	0.464204	0.176761	2.62617	0.00863523	0.0270756	309.82	-0.00546539	0.158163	0.0345554	0.972434	0.982323
Aida	1352	1521	1507	1572	802	766	1041	774	757	858	1044	980	47.1756	44.3322	46.4178	43.8988	41.7011	40.4695	47.3785	45.6976	41.8297	49.9527	46.4976	40.5674	1034.78	-0.00538094	0.109113	-0.0493153	0.960668	0.97901	1034.78	-0.0711377	0.105515	-0.674193	0.500189	0.628592	1034.78	-0.0657567	0.0959645	0.68522	0.493205	0.612274
Aif1	71	63	66	55	76	64	82	44	34	96	84	31	2.47742	1.83624	2.03289	1.5359	3.95173	3.38126	3.73202	2.5978	1.87875	5.58911	3.74119	1.28326	65.7212	-0.83719	0.422795	-1.98013	0.0476886	0.128345	65.7212	-0.175213	0.404847	-0.432788	0.665169	0.766824	65.7212	0.661977	0.373526	-1.77224	0.0763553	0.144816
Aif1l	20	20	214	208	84	107	41	17	15	47	114	124	0.697863	0.582935	6.59151	5.80849	4.3677	5.65305	1.86601	1.00369	0.828859	2.73634	5.07733	5.13302	77.9034	-0.335767	0.928989	-0.361433	0.717776	0.827346	77.9034	-0.653666	0.890769	-0.733822	0.463057	0.596585	77.9034	-0.317898	0.817862	0.388694	0.697502	0.785165
Aifm1	561	677	586	785	372	465	441	385	443	513	570	537	19.5751	19.7323	18.0496	21.9215	19.3427	24.567	20.071	22.7307	24.479	29.8668	25.3866	22.2293	517.373	-0.379027	0.148684	-2.54921	0.0107968	0.0416359	517.373	-0.214115	0.143447	-1.49264	0.135532	0.24137	517.373	0.164913	0.131275	-1.25623	0.209031	0.321357
Aifm2	246	230	292	330	143	115	121	110	99	104	143	232	8.58372	6.70375	8.99402	9.2154	7.43548	6.07571	5.50701	6.49449	5.47047	6.05487	6.36893	9.60372	167.033	0.184048	0.216515	0.850045	0.3953	0.569372	167.033	-0.251016	0.212265	-1.18256	0.236984	0.367227	167.033	-0.435064	0.191508	2.27178	0.0230998	0.0548557
Aifm3	105	162	251	239	53	66	37	38	58	60	65	144	3.66378	4.72177	7.73116	6.67418	2.75581	3.48693	1.68396	2.24355	3.20492	3.49319	2.89497	5.96093	93.6752	0.466168	0.34902	1.33565	0.181664	0.339079	93.6752	-0.627933	0.343137	-1.82998	0.0672528	0.140513	93.6752	-1.0941	0.310862	3.51957	0.000432242	0.00188819
Aig1	771	1161	1136	1030	587	506	706	524	586	673	639	454	26.9026	33.8394	34.9904	28.7632	30.5219	26.7331	32.1318	30.9374	32.3807	39.182	28.4597	18.7935	702.124	0.114278	0.209415	0.545699	0.585273	0.732513	702.124	0.0868871	0.201115	0.432027	0.665722	0.767057	702.124	-0.0273908	0.183782	0.149039	0.881523	0.921311
Aim1	1288	2659	1661	3157	711	832	945	807	693	611	655	603	44.9424	77.5012	51.1612	88.1607	36.9694	43.9564	43.0093	47.6459	38.2933	35.5724	29.1724	24.9614	1083.87	1.13148	0.225938	5.00792	5.50213e-07	1.52209e-05	1083.87	0.490369	0.216955	2.26023	0.0238069	0.0612259	1083.87	-0.641109	0.197738	3.24221	0.00118606	0.00445915
Aim1l	29	23	49	32	24	13	7	1	5	25	12	23	1.0119	0.670375	1.50927	0.893615	1.24791	0.686819	0.318587	0.0590408	0.276286	1.4555	0.534455	0.952093	18.5667	0.0661652	0.675698	0.0979213	0.921995	0.957873	18.5667	-0.907069	0.669603	-1.35464	0.175533	0.292804	18.5667	-0.973234	0.609746	1.59613	0.11046	0.19483
Aim2	27	12	19	15	4	13	23	10	17	5	10	16	0.942116	0.349761	0.585227	0.418882	0.207986	0.686819	1.04679	0.590408	0.939373	0.2911	0.445379	0.662326	13.8367	0.272591	0.625288	0.435945	0.662877	0.787627	13.8367	0.559972	0.607875	0.921196	0.356948	0.495382	13.8367	0.287381	0.534331	-0.537833	0.590693	0.699063
Aimp1	1292	1815	1811	1270	1224	984	1272	959	1014	1391	1361	730	45.082	52.9013	55.7814	35.4653	63.6436	51.9869	57.8919	56.6201	56.0308	80.9839	60.6161	30.2186	1249.68	-0.274741	0.258561	-1.06258	0.287974	0.463485	1249.68	0.000152972	0.247487	0.000618102	0.999507	0.999638	1249.68	0.274894	0.227125	-1.21032	0.226156	0.342176
Aimp2	415	621	645	508	309	240	372	323	264	439	411	356	14.4807	18.1001	19.8669	14.1861	16.0669	12.6797	16.9306	19.0702	14.5879	25.5585	18.3051	14.7367	394.992	-0.226349	0.214874	-1.0534	0.292157	0.467856	394.992	-0.29696	0.207055	-1.43421	0.151513	0.262438	394.992	-0.0706108	0.189492	0.372633	0.709422	0.794918
Aip	1034	1647	1783	1314	1015	776	886	730	738	1123	1392	860	36.0795	48.0047	54.9189	36.694	52.7763	40.9978	40.3241	43.0998	40.7798	65.3809	61.9968	35.6	1074.81	-0.305678	0.219741	-1.39108	0.1642	0.316284	1074.81	-0.316625	0.210648	-1.50309	0.132815	0.237526	1074.81	-0.0109466	0.193298	0.0566308	0.954839	0.971477
Aipl1	14	5	12	1	1	8	0	4	2	1	33	25	0.488504	0.145734	0.369617	0.0279255	0.0519964	0.422658	0	0.236163	0.110514	0.0582199	1.46975	1.03488	8.52655	-1.74422	1.11844	-1.55951	0.118875	0.249972	8.52655	-2.40013	1.10692	-2.16829	0.0301366	0.0740134	8.52655	-0.655914	1.04139	0.629844	0.528797	0.644225
Airn	61	62	39	55	38	87	92	83	79	58	80	135	2.12848	1.8071	1.20126	1.5359	1.97586	4.59641	4.18715	4.90039	4.36532	3.37675	3.56304	5.58837	75.7393	-1.33098	0.340968	-3.90353	9.47986e-05	0.00102129	75.7393	-0.0661283	0.322053	-0.205333	0.837312	0.891476	75.7393	1.26485	0.302083	-4.18711	2.82532e-05	0.000171924
Ajap1	154	43	30	48	123	352	213	411	289	72	116	80	5.37355	1.25331	0.924043	1.34042	6.39556	18.597	9.69416	24.2658	15.9693	4.19183	5.1664	3.31163	186.294	-0.930983	0.532117	-1.74958	0.0801903	0.187806	186.294	1.8267	0.504416	3.62141	0.000292998	0.00156888	186.294	2.75768	0.46418	-5.94097	2.83341e-09	4.30016e-08
Ajuba	79	37	40	80	63	87	126	88	79	20	78	62	2.75656	1.07843	1.23206	2.23404	3.27577	4.59641	5.73457	5.19559	4.36532	1.1644	3.47396	2.56651	72.7419	-0.409323	0.405339	-1.00983	0.312578	0.489188	72.7419	0.938208	0.384884	2.43764	0.0147835	0.0418502	72.7419	1.34753	0.350574	-3.84379	0.000121149	0.000616956
AK010878	95	125	97	125	55	47	50	46	48	148	170	128	3.31485	3.64334	2.98774	3.49068	2.8598	2.48312	2.27562	2.71588	2.65235	8.61655	7.57145	5.29861	92.5067	-1.08551	0.223213	-4.86313	1.15543e-06	2.86156e-05	92.5067	-1.45983	0.223806	-6.52273	6.90395e-11	1.59783e-09	92.5067	-0.374312	0.210719	1.77636	0.0756742	0.143845
Ak1	1094	1814	1771	1352	807	784	945	620	791	709	878	651	38.1731	52.8722	54.5493	37.7552	41.9611	41.4205	43.0093	36.6053	43.7085	41.2779	39.1043	26.9484	960.373	0.358967	0.185767	1.93235	0.0533162	0.139091	960.373	0.210105	0.178453	1.17737	0.239049	0.36954	960.373	-0.148862	0.162835	0.914193	0.360616	0.486696
Ak2	664	1001	1105	887	350	321	365	335	310	690	987	713	23.1691	29.1759	34.0356	24.7699	18.1987	16.9592	16.6121	19.7787	17.1297	40.1717	43.959	29.5149	605.27	-0.446086	0.176326	-2.52989	0.0114097	0.0434411	605.27	-1.09474	0.170933	-6.40449	1.50869e-10	3.28176e-09	605.27	-0.648651	0.157096	4.12902	3.64317e-05	0.000214772
Ak3	785	711	792	863	646	525	868	502	596	610	870	790	27.3911	20.7233	24.3947	24.0997	33.5897	27.7369	39.5048	29.6385	32.9333	35.5141	38.748	32.7023	708.575	-0.562414	0.151569	-3.7106	0.000206767	0.0019217	708.575	-0.124537	0.145441	-0.856271	0.391848	0.529915	708.575	0.437877	0.133516	-3.27959	0.00103959	0.00400396
Ak4	671	584	769	543	146	189	229	281	302	123	359	269	23.4133	17.0217	23.6863	15.1635	7.59147	9.9853	10.4224	16.5905	16.6877	7.16105	15.9891	11.1354	337.604	0.791486	0.313976	2.52085	0.0117072	0.0443197	337.604	0.0969621	0.302394	0.320648	0.748477	0.827585	337.604	-0.694524	0.275295	2.52284	0.0116412	0.0312325
Ak5	22	6	14	22	17	22	42	26	30	6	26	39	0.76765	0.17488	0.43122	0.61436	0.883939	1.16231	1.91152	1.53506	1.65772	0.349319	1.15799	1.61442	23.6729	-1.09105	0.57245	-1.90593	0.0566593	0.145512	23.6729	0.44143	0.536865	0.822237	0.410942	0.547565	23.6729	1.53248	0.501235	-3.05741	0.00223259	0.00770801
Ak6	103	191	175	154	89	72	117	93	74	134	163	128	3.594	5.56703	5.39025	4.30052	4.62768	3.80392	5.32496	5.49079	4.08904	7.80147	7.25969	5.29861	120.77	-0.520202	0.236174	-2.20263	0.0276211	0.0852082	120.77	-0.535571	0.230301	-2.32553	0.0200436	0.0535406	120.77	-0.0153693	0.211486	0.072673	0.942066	0.962643
Ak8	122	351	369	264	90	57	43	37	40	128	133	111	4.25697	10.2305	11.3657	7.37232	4.67968	3.01144	1.95704	2.18451	2.21029	7.45215	5.92355	4.59488	125.966	0.475369	0.364842	1.30294	0.192594	0.354038	125.966	-1.0897	0.358129	-3.04275	0.00234425	0.00916727	125.966	-1.56507	0.326595	4.79207	1.65066e-06	1.40757e-05
Akap1	381	542	568	600	209	233	229	155	248	156	263	424	13.2943	15.7975	17.4952	16.7553	10.8672	12.3099	10.4224	9.15132	13.7038	9.0823	11.7135	17.5516	305.352	0.304912	0.223708	1.36299	0.172886	0.327814	305.352	-0.18353	0.21681	-0.846503	0.397272	0.534659	305.352	-0.488442	0.196939	2.48017	0.0131321	0.0345537
Akap10	552	565	613	749	235	310	346	212	277	194	287	393	19.261	16.4679	18.8813	20.9162	12.2192	16.378	15.7473	12.5166	15.3063	11.2947	12.7824	16.2684	363.074	0.485648	0.174084	2.78973	0.00527522	0.0242927	363.074	0.0990103	0.169322	0.584745	0.558719	0.679381	363.074	-0.386638	0.152297	2.5387	0.0111264	0.0301421
Akap11	4317	4543	3498	6096	3004	3302	3653	2700	2766	2193	2484	3234	150.634	132.414	107.743	170.234	156.197	174.452	166.257	159.41	152.842	127.676	110.632	133.873	3364.23	0.177082	0.150577	1.17603	0.239584	0.411585	3364.23	0.38352	0.14417	2.66019	0.00780963	0.0249055	3364.23	0.206438	0.132083	-1.56294	0.118066	0.204855
Akap12	185	240	166	333	216	250	427	258	281	123	181	191	6.45524	6.99522	5.11304	9.29918	11.2312	13.2081	19.4338	15.2325	15.5273	7.16105	8.06137	7.90651	242.561	-0.146317	0.234743	-0.62331	0.533081	0.689657	242.561	0.95255	0.223902	4.25432	2.09683e-05	0.000155564	242.561	1.09887	0.202939	-5.41477	6.1367e-08	7.17731e-07
Akap13	1064	728	573	1463	426	561	609	396	461	275	524	780	37.1263	21.2188	17.6492	40.8549	22.1505	29.6389	27.7171	23.3802	25.4736	16.0105	23.3379	32.2884	611.781	0.289165	0.291371	0.992428	0.320989	0.498071	611.781	0.103025	0.27946	0.368659	0.712382	0.802819	611.781	-0.186139	0.255734	0.727863	0.466697	0.588148
Akap17b	348	307	226	333	220	222	260	223	244	143	175	290	12.1428	8.94805	6.96112	9.29918	11.4392	11.7288	11.8332	13.1661	13.4828	8.32545	7.79414	12.0047	245.46	-0.0102013	0.215488	-0.0473405	0.962242	0.979546	245.46	0.391553	0.207317	1.88867	0.0589363	0.126399	245.46	0.401754	0.187802	-2.13924	0.0324159	0.072521
Akap3	170	395	220	276	117	198	227	167	189	30	37	79	5.93184	11.513	6.77631	7.70743	6.08358	10.4608	10.3313	9.85981	10.4436	1.7466	1.6479	3.27023	165.613	1.83577	0.315938	5.81055	6.22662e-09	3.18578e-07	165.613	2.07605	0.305021	6.80625	1.00179e-11	2.64686e-10	165.613	0.240272	0.261461	-0.918961	0.358116	0.484219
Akap5	121	226	128	190	50	69	52	71	53	136	154	111	4.22207	6.58716	3.94258	5.30584	2.59982	3.64543	2.36665	4.1919	2.92863	7.91791	6.85884	4.59488	106.509	-0.358893	0.282859	-1.2688	0.204511	0.368532	106.509	-1.03739	0.278749	-3.72158	0.000197984	0.00111667	106.509	-0.678494	0.255885	2.65155	0.00801223	0.0229234
Akap6	315	207	121	290	117	123	158	79	114	44	75	167	10.9913	6.03337	3.72697	8.09838	6.08358	6.49837	7.19097	4.66422	6.29933	2.56168	3.34035	6.91302	139.796	0.747805	0.374357	1.99757	0.0457628	0.124547	139.796	0.519256	0.361039	1.43823	0.15037	0.260871	139.796	-0.22855	0.32591	0.701265	0.483138	0.602731
Akap7	432	349	376	449	227	200	282	170	171	152	222	361	15.0739	10.1722	11.5813	12.5385	11.8032	10.5665	12.8345	10.0369	9.44899	8.84942	9.88742	14.9437	265.948	0.131357	0.214989	0.610992	0.541205	0.696798	265.948	-0.0404413	0.20818	-0.194261	0.845972	0.89739	265.948	-0.171798	0.188902	0.909457	0.363109	0.489112
Akap8	1678	1867	2058	2538	601	835	1035	647	835	950	1415	2210	58.5507	54.417	63.3893	70.8748	31.2498	44.1149	47.1054	38.1994	46.1398	55.3089	63.0212	91.4837	1281.8	-0.179033	0.195591	-0.915343	0.360012	0.535537	1281.8	-0.758387	0.18792	-4.03568	5.44433e-05	0.000358936	1281.8	-0.579353	0.172441	3.35972	0.000780226	0.00313443
Akap8l	1194	1582	1805	1774	431	802	596	492	781	770	955	2272	41.6625	46.1101	55.5966	49.5398	22.4104	42.3715	27.1254	29.0481	43.1559	44.8293	42.5337	94.0502	1039.63	-0.326959	0.28591	-1.14357	0.252801	0.42623	1039.63	-0.882399	0.274142	-3.21877	0.00128742	0.00556925	1039.63	-0.55544	0.251758	2.20625	0.0273667	0.0631742
Akap9	2798	1982	1337	3838	1264	1795	1946	1535	1747	753	1495	1990	97.6311	57.7688	41.1815	107.178	65.7234	94.8339	88.5673	90.6276	96.5344	43.8396	66.5842	82.3768	1801.18	0.240209	0.294442	0.815811	0.414608	0.586796	1801.18	0.440627	0.281727	1.56402	0.117812	0.216673	1801.18	0.200418	0.25842	-0.775552	0.438014	0.561059
Akip1	137	196	257	197	93	89	66	91	71	174	220	147	4.78036	5.71276	7.91597	5.50131	4.83566	4.70207	3.00382	5.37271	3.92326	10.1303	9.79835	6.08512	138.561	-0.533075	0.265959	-2.00435	0.0450331	0.123065	138.561	-0.989833	0.260021	-3.80674	0.000140808	0.00083041	138.561	-0.456759	0.239293	1.90879	0.0562897	0.113376
Akirin1	2365	2744	3276	3073	1906	1899	2435	1756	1914	1354	2087	1947	82.5224	79.9786	100.905	85.8149	99.1051	100.328	110.823	103.676	105.762	78.8297	92.9507	80.5968	2165.04	0.0531506	0.113395	0.468722	0.639268	0.771674	2165.04	0.304841	0.108788	2.80216	0.00507623	0.0174705	2165.04	0.25169	0.0993366	-2.53371	0.0112861	0.0304776
Akirin2	1314	1882	1549	1748	1143	1072	1393	1043	1112	1140	1662	1224	45.8496	54.8542	47.7114	48.8137	59.4319	56.6362	63.3989	61.5796	61.4461	66.3707	74.0221	50.6679	1333.79	-0.368385	0.136386	-2.70105	0.00691201	0.0297117	1333.79	-0.0734378	0.130842	-0.561273	0.574612	0.693086	1333.79	0.294947	0.119933	-2.45927	0.013922	0.0362763
Akna	384	678	343	744	307	273	319	176	228	213	311	426	13.399	19.7615	10.5649	20.7765	15.9629	14.4232	14.5185	10.3912	12.5987	12.4008	13.8513	17.6344	340.375	0.139629	0.247604	0.563921	0.572808	0.721754	340.375	-0.108263	0.23867	-0.45361	0.650109	0.755072	340.375	-0.247892	0.217688	1.13875	0.254807	0.373522
Akr1a1	7540	9999	10447	7929	6097	5340	5964	5184	5006	6224	7319	5470	263.095	291.438	321.783	221.421	317.022	282.124	271.436	306.067	276.618	362.361	325.973	226.433	6691.86	-0.151776	0.170928	-0.887949	0.374568	0.549308	6691.86	-0.0689441	0.163536	-0.421582	0.67333	0.773493	6691.86	0.0828314	0.150144	-0.551681	0.581167	0.690808
Akr1b10	314	340	303	274	326	295	308	244	215	246	293	350	10.9565	9.90989	9.33283	7.65157	16.9508	15.5855	14.0178	14.406	11.8803	14.3221	13.0496	14.4884	294.553	-0.56175	0.170004	-3.30434	0.000951996	0.0064016	294.553	0.0628328	0.16308	0.385287	0.700025	0.794468	294.553	0.624583	0.149513	-4.17745	2.9479e-05	0.000178374
Akr1b7	25	58	44	53	27	20	11	1	13	57	44	26	0.872329	1.69051	1.35526	1.48005	1.4039	1.05665	0.500637	0.0590408	0.718344	3.31853	1.95967	1.07628	29.9111	-0.641222	0.597366	-1.07342	0.283084	0.457977	29.9111	-1.49065	0.588343	-2.53364	0.0112884	0.033722	29.9111	-0.849428	0.543263	1.56357	0.117919	0.204712
Akr1b8	106	74	75	67	138	93	261	120	143	103	100	99	3.69868	2.15686	2.31011	1.87101	7.1755	4.9134	11.8788	7.0849	7.90179	5.99665	4.45379	4.09814	122.685	-0.951082	0.322119	-2.95258	0.00315128	0.0161936	122.685	0.690257	0.304049	2.27021	0.0231947	0.0601309	122.685	1.64134	0.281104	-5.8389	5.25476e-09	7.56943e-08
Akr1c13	28	17	22	8	28	17	32	6	8	17	18	12	0.977009	0.495494	0.677631	0.223404	1.4559	0.898148	1.4564	0.354245	0.442058	0.989738	0.801683	0.496744	17.8959	-0.361352	0.634375	-0.569619	0.568936	0.718888	17.8959	0.291505	0.608848	0.478781	0.632095	0.740808	17.8959	0.652857	0.55368	-1.17912	0.238349	0.355837
Akr1c14	319	4	15	8	56	39	44	30	131	47	8	22	11.1309	0.116587	0.462021	0.223404	2.9118	2.06046	2.00255	1.77122	7.2387	2.73634	0.356304	0.910698	61.6345	1.16315	1.32067	0.880724	NA	NA	61.6345	1.26409	1.26444	0.999717	NA	NA	61.6345	0.100938	1.15512	-0.0873831	NA	NA
Akr1cl	20	0	52	40	28	89	3	9	31	14	21	14	0.697863	0	1.60167	1.11702	1.4559	4.70207	0.136537	0.531367	1.71297	0.815079	0.935297	0.579535	27.5827	0.138296	1.00906	0.137055	0.890988	0.938469	27.5827	1.13734	0.964579	1.1791	0.238358	0.368696	27.5827	0.999039	0.877244	-1.13884	0.25477	0.373522
Akr1e1	628	778	751	639	408	384	520	425	391	484	484	417	21.9129	22.6762	23.1319	17.8444	21.2145	20.2876	23.6665	25.0923	21.6056	28.1784	21.5564	17.2619	510.57	-0.0588517	0.176012	-0.334362	0.738106	0.840959	510.57	0.00608423	0.169572	0.03588	0.971378	0.982887	510.57	0.064936	0.154602	-0.420021	0.67447	0.766115
Akr7a5	417	571	443	512	347	316	334	301	319	283	406	399	14.5505	16.6428	13.645	14.2978	18.0427	16.695	15.2012	17.7713	17.6271	16.4762	18.0824	16.5167	377.574	-0.203972	0.128025	-1.59322	0.11111	0.237796	377.574	0.00157902	0.124323	0.0127009	0.989866	0.994035	377.574	0.205551	0.112596	-1.82557	0.067915	0.131498
Akt1	3511	4396	4176	4909	2304	2369	2725	2172	2171	2142	2763	2928	122.51	128.129	128.627	137.086	119.8	125.16	124.022	128.237	119.963	124.707	123.058	121.206	2901.1	0.0702399	0.0745535	0.942141	0.34612	0.521824	2901.1	0.00533847	0.0719051	0.0742433	0.940817	0.963039	2901.1	-0.0649015	0.0654653	0.991388	0.321496	0.446059
Akt1s1	1589	2447	1934	2033	1315	1206	1259	1135	1166	1394	1848	1557	55.4453	71.3221	59.57	56.7724	68.3753	63.7157	57.3002	67.0113	64.4299	81.1585	82.3061	64.4526	1528.96	-0.321153	0.133823	-2.39984	0.0164023	0.0574556	1528.96	-0.243358	0.128508	-1.89372	0.0582621	0.125393	1528.96	0.0777952	0.117814	-0.660321	0.509048	0.626401
Akt2	2146	3364	3036	3420	1406	1189	1474	1118	1108	1138	1477	1984	74.8808	98.0496	93.5131	95.5051	73.1069	62.8176	67.0854	66.0076	61.225	66.2542	65.7825	82.1284	1750.03	0.341638	0.133529	2.55854	0.0105113	0.0407921	1750.03	-0.112712	0.128506	-0.877094	0.380435	0.518431	1750.03	-0.454349	0.117339	3.8721	0.000107903	0.000557669
Akt3	2345	2683	2594	3454	900	1038	1171	781	857	845	1249	1557	81.8245	78.2007	79.8989	96.4545	46.7968	54.8399	53.2951	46.1109	47.3555	49.1958	55.6279	64.4526	1455.96	0.574513	0.131922	4.35496	1.33094e-05	0.000210555	1455.96	-0.184563	0.127404	-1.44865	0.147437	0.257446	1455.96	-0.759076	0.116005	6.54347	6.01096e-11	1.20677e-09
Aktip	971	1591	1431	1359	760	748	727	647	682	508	729	660	33.8813	46.3725	44.0768	37.9507	39.5173	39.5185	33.0876	38.1994	37.6854	29.5757	32.4682	27.3209	848.904	0.446259	0.139511	3.19873	0.00138034	0.0085216	848.904	0.335768	0.134599	2.49458	0.0126108	0.0367047	848.904	-0.110491	0.121774	0.90735	0.364222	0.490222
Alad	603	1028	682	1001	720	519	727	309	370	1065	829	1077	21.0406	29.9628	21.0066	27.9534	37.4374	27.4199	33.0876	18.2436	20.4452	62.0042	36.922	44.5828	733.926	-0.935602	0.260656	-3.58941	0.000331429	0.00280122	733.926	-0.806186	0.249799	-3.22734	0.00124947	0.00543022	733.926	0.129416	0.229839	-0.563072	0.573386	0.684003
Alas1	703	971	870	979	538	643	614	507	494	804	891	827	24.5299	28.3015	26.7972	27.339	27.9741	33.9711	27.9447	29.9337	27.2971	46.8088	39.6833	34.234	723.708	-0.587093	0.13711	-4.28192	1.85285e-05	0.000276266	723.708	-0.44984	0.132142	-3.40422	0.000663526	0.00315923	723.708	0.137253	0.121441	-1.1302	0.258392	0.377724
Alas2	279	78	125	295	125	125	113	130	91	159	167	115	9.7352	2.27345	3.85018	8.23801	6.49955	6.60403	5.14291	7.6753	5.02841	9.25696	7.43784	4.76047	147.714	-0.246143	0.408251	-0.60292	0.546562	0.700922	147.714	-0.20662	0.392324	-0.526658	0.598431	0.713324	147.714	0.0395228	0.359362	-0.10998	0.912425	0.942108
Alcam	14367	28622	23638	30901	8918	9809	13254	9363	8705	9670	9139	8708	501.31	834.238	728.084	862.924	463.704	518.232	603.222	552.799	481.014	562.986	407.032	360.471	13276.5	0.722379	0.200587	3.60133	0.000316589	0.00269066	13276.5	0.240232	0.191872	1.25204	0.210555	0.336504	13276.5	-0.482148	0.176146	2.7372	0.00619643	0.018489
Aldh16a1	253	319	274	309	156	145	165	110	133	223	219	266	8.82797	9.29781	8.43959	8.62897	8.11144	7.66068	7.50956	6.49449	7.34921	12.983	9.75381	11.0112	204.8	-0.349821	0.153118	-2.28465	0.0223335	0.072278	204.8	-0.593121	0.151622	-3.91184	9.15967e-05	0.000565475	204.8	-0.2433	0.138477	1.75697	0.0789222	0.148706
Aldh18a1	2512	2920	1714	2199	3763	2852	3581	2713	3248	1476	2657	2185	87.6517	85.1085	52.7937	61.4081	195.662	150.678	162.98	160.178	179.476	85.9326	118.337	90.4489	2762.37	-0.453919	0.192477	-2.3583	0.0183591	0.0622881	2762.37	0.789184	0.183922	4.29086	1.77984e-05	0.000135059	2762.37	1.2431	0.168815	-7.36369	1.78892e-13	5.05857e-12
Aldh1a1	173	129	107	153	145	91	218	102	150	233	215	198	6.03652	3.75993	3.29575	4.27259	7.53948	4.80774	9.92172	6.02216	8.28859	13.5652	9.57566	8.19628	164.666	-1.26572	0.290296	-4.36009	1.30009e-05	0.000206744	164.666	-0.508694	0.277419	-1.83366	0.0667041	0.139627	164.666	0.757022	0.257668	-2.93797	0.00330365	0.0108453
Aldh1a2	317	85	110	193	375	135	331	218	223	429	890	1011	11.0611	2.47747	3.38816	5.38961	19.4986	7.13236	15.0646	12.8709	12.3224	24.9763	39.6388	41.8507	377.81	-2.67192	0.417354	-6.40205	1.53301e-10	1.37146e-08	377.81	-1.4077	0.397946	-3.53741	0.000404065	0.00208128	377.81	1.26422	0.368711	-3.42877	0.000606333	0.00252675
Aldh1a3	16	4	5	18	34	16	13	8	31	5	4	6	0.558291	0.116587	0.154007	0.502658	1.76788	0.845316	0.591662	0.472326	1.71297	0.2911	0.178152	0.248372	14.3642	0.481159	0.763645	0.630082	0.528641	0.686261	14.3642	2.18181	0.722186	3.02112	0.00251844	0.00971191	14.3642	1.70065	0.611494	-2.78114	0.00541686	0.0164373
Aldh1b1	290	601	473	640	258	198	243	176	159	467	414	211	10.119	17.5172	14.5691	17.8723	13.4151	10.4608	11.0595	10.3912	8.7859	27.1887	18.4387	8.73442	325.447	-0.267368	0.312335	-0.856029	0.391982	0.565871	325.447	-0.740465	0.300686	-2.46258	0.013794	0.0395271	325.447	-0.473097	0.275883	1.71484	0.0863738	0.15989
Aldh1l1	105	100	106	74	112	55	49	42	36	45	93	85	3.66378	2.91467	3.26495	2.06648	5.8236	2.90577	2.23011	2.47971	1.98926	2.6199	4.14203	3.51861	72.6362	-0.208598	0.376528	-0.554004	0.579576	0.727705	72.6362	-0.154571	0.364244	-0.42436	0.671303	0.772034	72.6362	0.0540275	0.332055	-0.162706	0.87075	0.913522
Aldh1l2	384	698	325	334	1707	1030	1164	586	1081	107	365	225	13.399	20.3444	10.0105	9.3271	88.7578	54.4172	52.9765	34.5979	59.7331	6.22953	16.2564	9.31396	724.768	0.32184	0.352053	0.914181	0.360622	0.53618	724.768	2.45221	0.335955	7.29923	2.8941e-13	9.36025e-12	724.768	2.13037	0.306343	-6.9542	3.54559e-12	8.43552e-11
Aldh2	1461	1278	1136	1917	1926	1329	1348	1124	1114	839	1561	1263	50.9789	37.2495	34.9904	53.5331	100.145	70.2141	61.3508	66.3619	61.5566	48.8465	69.5237	52.2823	1365.17	-0.364793	0.217798	-1.67491	0.0939517	0.210787	1365.17	0.338126	0.208318	1.62313	0.104562	0.19792	1365.17	0.702919	0.19113	-3.6777	0.000235347	0.00110372
Aldh3a1	81	10	26	34	79	26	16	29	17	28	39	71	2.82635	0.291467	0.800837	0.949465	4.10772	1.37364	0.7282	1.71218	0.939373	1.63016	1.73698	2.93907	38.6853	-0.796744	0.678094	-1.17498	0.240004	0.412028	38.6853	-0.249666	0.649729	-0.384263	0.700784	0.79506	38.6853	0.547078	0.598296	-0.914393	0.36051	0.486696
Aldh3a2	1097	1488	1296	1382	925	1002	1109	848	900	599	595	776	38.2778	43.3703	39.9187	38.593	48.0967	52.9379	50.4733	50.0666	49.7315	34.8737	26.5001	32.1228	975.004	0.363722	0.115325	3.15389	0.00161107	0.00957505	975.004	0.69157	0.111018	6.22936	4.68352e-10	9.35358e-09	975.004	0.327848	0.0998259	-3.2842	0.00102274	0.00395097
Aldh3b1	952	1349	1478	1102	835	850	792	654	644	624	739	631	33.2183	39.3189	45.5245	30.7739	43.417	44.9074	36.0459	38.6127	35.5857	36.3292	32.9135	26.1205	854.915	0.22871	0.1731	1.32126	0.186414	0.345375	854.915	0.322635	0.166275	1.94037	0.052335	0.114768	854.915	0.0939245	0.151521	-0.619877	0.535338	0.65002
Aldh4a1	1115	1540	1332	1615	796	736	676	554	517	407	605	853	38.9059	44.886	41.0275	45.0996	41.3891	38.8845	30.7664	32.7086	28.568	23.6955	26.9455	35.3102	826.762	0.566378	0.173205	3.26999	0.00107553	0.00703138	826.762	0.264485	0.166804	1.58561	0.112829	0.209829	826.762	-0.301893	0.151568	1.9918	0.0463925	0.0968363
Aldh5a1	906	1047	743	1166	646	622	791	676	707	569	597	651	31.6132	30.5166	22.8855	32.5611	33.5897	32.8617	36.0004	39.9116	39.0669	33.1271	26.5892	26.9484	744.671	0.0269134	0.155159	0.173456	0.862293	0.920079	744.671	0.33039	0.149065	2.21642	0.0266626	0.0670973	744.671	0.303477	0.135695	-2.23646	0.0253218	0.0592222
Aldh6a1	2335	2331	2155	2588	1716	1502	1876	1260	1468	1196	1313	1678	81.4756	67.941	66.3771	72.2711	89.2258	79.3541	85.3814	74.3914	81.1176	69.631	58.4783	69.4614	1728.31	0.129091	0.118293	1.09129	0.275146	0.449555	1728.31	0.315099	0.113592	2.77395	0.00553803	0.0187303	1728.31	0.186008	0.103558	-1.79617	0.0724669	0.13875
Aldh7a1	748	834	743	974	751	667	698	553	651	474	648	758	26.1001	24.3084	22.8855	27.1994	39.0493	35.2391	31.7677	32.6496	35.9725	27.5962	28.8606	31.3777	700.908	-0.222132	0.119789	-1.85437	0.063687	0.158934	700.908	0.25333	0.115179	2.19946	0.0278455	0.0695479	700.908	0.475463	0.104738	-4.53954	5.63777e-06	4.20305e-05
Aldh9a1	1496	1681	1407	1512	1342	1014	1314	1081	1119	804	1220	1125	52.2002	48.9957	43.3376	42.2233	69.7792	53.5719	59.8034	63.8231	61.8329	46.8088	54.3363	46.5698	1242.08	-0.0774215	0.129488	-0.597905	0.549903	0.703497	1242.08	0.326481	0.124225	2.62815	0.00858509	0.026957	1242.08	0.403902	0.113349	-3.56334	0.000366165	0.00163027
Aldoa	24281	49590	43094	33456	25310	23525	27680	26477	23401	20492	27577	19063	847.241	1445.39	1327.36	934.274	1316.03	1242.88	1259.79	1563.22	1293.07	1193.04	1228.22	789.12	27880.7	0.0894717	0.206317	0.433661	0.664534	0.789205	27880.7	0.319076	0.197293	1.61727	0.10582	0.199831	27880.7	0.229604	0.181198	-1.26714	0.205104	0.316362
Aldoc	2427	3431	3362	3440	2140	1159	2050	1351	1351	1948	2682	1834	84.6857	100.002	103.554	96.0636	111.272	61.2326	93.3006	79.7641	74.6525	113.412	119.451	75.9191	2149.63	-0.0990166	0.206209	-0.480175	0.631103	0.766239	2149.63	-0.291946	0.197523	-1.47803	0.139399	0.246536	2149.63	-0.192929	0.181254	1.06441	0.287143	0.40928
Alg1	544	791	633	687	527	667	699	534	570	300	438	428	18.9819	23.0551	19.4973	19.1848	27.4021	35.2391	31.8132	31.5278	31.4966	17.466	19.5076	17.7172	565.522	0.14617	0.130909	1.11657	0.264177	0.438386	565.522	0.787951	0.1257	6.26849	3.64572e-10	7.43629e-09	565.522	0.641781	0.112675	-5.69584	1.22763e-08	1.68433e-07
Alg10b	851	1066	1081	1435	426	432	472	304	349	196	235	368	29.6941	31.0704	33.2963	40.073	22.1505	22.8235	21.4819	17.9484	19.2848	11.4111	10.4664	15.2335	530.855	1.43644	0.171793	8.36141	6.19707e-17	2.78832e-14	530.855	0.743423	0.16685	4.45563	8.36473e-06	6.87778e-05	530.855	-0.693013	0.147882	4.68625	2.78252e-06	2.24155e-05
Alg11	1058	1300	1063	1220	924	952	1096	865	985	518	670	625	36.917	37.8908	32.7419	34.0691	48.0447	50.2963	49.8817	51.0703	54.4284	30.1579	29.8404	25.8721	929.142	0.308309	0.107542	2.86687	0.00414555	0.0201608	929.142	0.827563	0.103418	8.0021	1.22313e-15	5.33091e-14	929.142	0.519253	0.0925349	-5.61143	2.00657e-08	2.63489e-07
Alg12	469	513	545	457	364	419	422	381	526	265	399	474	16.3649	14.9523	16.7868	12.7619	18.9267	22.1367	19.2063	22.4945	29.0653	15.4283	17.7706	19.6214	435.436	-0.213251	0.180835	-1.17926	0.238295	0.410015	435.436	0.342204	0.173452	1.9729	0.0485067	0.108045	435.436	0.555454	0.158102	-3.51326	0.00044265	0.00192808
Alg13	176	169	248	269	140	126	109	95	131	102	168	369	6.1412	4.9258	7.63875	7.51195	7.2795	6.65687	4.96086	5.60888	7.2387	5.93843	7.48238	15.2749	167.323	-0.549746	0.304456	-1.80567	0.0709706	0.171725	167.323	-0.596527	0.293749	-2.03074	0.0422816	0.0970769	167.323	-0.0467815	0.269919	0.173317	0.862402	0.907923
Alg14	161	227	210	214	181	138	335	163	204	142	190	161	5.6178	6.61631	6.4683	5.97605	9.41135	7.29085	15.2467	9.62365	11.2725	8.26723	8.46221	6.66465	194.856	-0.335724	0.235992	-1.42261	0.15485	0.302774	194.856	0.44252	0.225833	1.9595	0.0500541	0.110734	194.856	0.778244	0.205771	-3.78209	0.00015552	0.000765983
Alg2	6498	6858	5468	5920	6079	4846	5868	4634	4833	4974	6059	4662	226.736	199.888	168.422	165.319	316.086	256.025	267.067	273.595	267.058	289.586	269.855	192.985	5585.2	-0.399742	0.163709	-2.44178	0.014615	0.0526939	5585.2	0.138152	0.156582	0.882297	0.377616	0.515507	5585.2	0.537894	0.143775	-3.74121	0.000183135	0.000883226
Alg3	503	626	474	555	486	471	719	556	639	491	634	475	17.5513	18.2459	14.5999	15.4986	25.2702	24.884	32.7235	32.8267	35.3094	28.586	28.2371	19.6628	566.5	-0.628657	0.184885	-3.40026	0.000673222	0.00491128	566.5	0.245883	0.176657	1.39187	0.163963	0.277898	566.5	0.87454	0.162209	-5.39143	6.98973e-08	8.0823e-07
Alg5	855	926	1076	748	679	749	942	718	778	547	694	507	29.8337	26.9899	33.1423	20.8882	35.3056	39.5714	42.8728	42.3913	42.9901	31.8463	30.9093	20.9874	767.951	-0.00930821	0.18763	-0.0496093	0.960434	0.978976	767.951	0.542969	0.179736	3.02092	0.00252008	0.00971578	767.951	0.552278	0.164046	-3.3666	0.000761004	0.00306917
Alg6	503	713	563	590	260	265	302	218	262	228	275	379	17.5513	20.7816	17.3412	16.476	13.5191	14.0005	13.7448	12.8709	14.4774	13.2741	12.2479	15.6888	351.363	0.391234	0.141654	2.76191	0.00574649	0.0258103	351.363	-0.0030729	0.139092	-0.0220925	0.982374	0.989294	351.363	-0.394307	0.12419	3.17504	0.00149816	0.00546079
Alg8	265	373	345	403	200	168	269	184	178	205	329	318	9.24669	10.8717	10.6265	11.254	10.3993	8.87582	12.2429	10.8635	9.83579	11.9351	14.653	13.1637	258.671	-0.33672	0.156289	-2.15447	0.0312032	0.09325	258.671	-0.344261	0.152522	-2.25712	0.0240007	0.0615736	258.671	-0.0075412	0.139155	0.0541928	0.956782	0.973
Alg9	521	675	547	666	405	325	476	422	334	378	421	364	18.1793	19.674	16.8484	18.5984	21.0585	17.1705	21.6639	24.9152	18.4559	22.0071	18.7505	15.0679	448.708	-0.0186659	0.169506	-0.110119	0.912315	0.952357	448.708	0.153324	0.16338	0.938447	0.348015	0.486693	448.708	0.17199	0.148488	-1.15828	0.246751	0.364742
Alk	17	5	9	29	23	17	5	11	3	14	14	86	0.593184	0.145734	0.277213	0.809838	1.19592	0.898148	0.227562	0.649449	0.165772	0.815079	0.623531	3.56	19.234	-1.87401	0.796526	-2.35273	0.0186364	0.0629497	19.234	-1.41716	0.764819	-1.85294	0.0638912	0.134759	19.234	0.456844	0.71917	-0.635238	0.525273	0.640749
Alkbh1	308	474	552	458	200	273	273	197	316	156	252	360	10.7471	13.8156	17.0024	12.7899	10.3993	14.4232	12.4249	11.631	17.4613	9.0823	11.2236	14.9023	301.024	0.208388	0.23355	0.892262	0.372253	0.547254	301.024	0.173182	0.225164	0.769137	0.441812	0.576742	301.024	-0.0352059	0.204511	0.172146	0.863322	0.908517
Alkbh2	170	235	283	205	116	126	159	99	103	195	198	217	5.93184	6.84948	8.7168	5.72472	6.03158	6.65687	7.23648	5.84504	5.6915	11.3529	8.81851	8.98279	169.602	-0.510069	0.199891	-2.55173	0.0107189	0.0414504	169.602	-0.62113	0.195379	-3.17911	0.00147728	0.00623771	169.602	-0.111061	0.179459	0.618867	0.536004	0.650471
Alkbh3	272	317	376	290	213	206	213	199	201	184	259	260	9.49094	9.23951	11.5813	8.09838	11.0752	10.8834	9.69416	11.7491	11.1067	10.7125	11.5353	10.7628	243.15	-0.197939	0.15868	-1.24741	0.212247	0.378047	243.15	-0.015617	0.154207	-0.101273	0.919334	0.949755	243.15	0.182322	0.139638	-1.30568	0.191662	0.300168
Alkbh4	195	205	277	215	123	122	109	100	115	95	187	201	6.80417	5.97508	8.532	6.00397	6.39556	6.44554	4.96086	5.90408	6.35458	5.53089	8.3286	8.32047	153.61	-0.121732	0.213491	-0.570197	0.568544	0.718772	153.61	-0.306227	0.20876	-1.46689	0.142406	0.250665	153.61	-0.184495	0.189494	0.97362	0.330245	0.455225
Alkbh5	4481	5709	4525	6090	2768	2751	3331	2745	3043	1884	2377	2600	156.356	166.399	139.376	170.066	143.926	145.342	151.602	162.067	168.148	109.686	105.867	107.628	3333.53	0.553215	0.103066	5.36756	7.98078e-08	2.91384e-06	3333.53	0.517555	0.09894	5.231	1.68599e-07	2.07e-06	3333.53	-0.03566	0.0901226	0.395683	0.692339	0.780904
Alkbh6	764	1223	978	758	642	733	638	548	576	781	680	777	26.6584	35.6465	30.1238	21.1675	33.3817	38.726	29.037	32.3544	31.8282	45.4697	30.2858	32.1642	746.934	-0.339491	0.198435	-1.71084	0.0871106	0.199464	746.934	-0.120161	0.19035	-0.631267	0.527866	0.652655	746.934	0.21933	0.174516	-1.25679	0.208831	0.321107
Alkbh7	230	434	497	305	261	158	177	162	113	309	387	277	8.02543	12.6497	15.3083	8.51726	13.5711	8.3475	8.05571	9.56461	6.24407	17.9899	17.2362	11.4665	264.48	-0.482793	0.292313	-1.65163	0.0986101	0.218659	264.48	-0.764051	0.281779	-2.71152	0.00669752	0.0219983	264.48	-0.281258	0.258838	1.08662	0.277206	0.398561
Alkbh8	197	260	227	291	96	101	131	68	93	87	76	135	6.87396	7.57815	6.99192	8.12631	4.99165	5.33606	5.96214	4.01477	5.13892	5.06513	3.38488	5.58837	133.329	0.66173	0.214643	3.08293	0.00204975	0.0115326	133.329	0.125605	0.212296	0.59165	0.554085	0.67541	133.329	-0.536125	0.186753	2.87077	0.00409476	0.0129989
Alms1	764	804	843	1320	135	251	264	180	188	211	342	558	26.6584	23.434	25.9656	36.8616	7.01951	13.2609	12.0153	10.6273	10.3884	12.2844	15.232	23.0986	418.696	0.74027	0.254732	2.90608	0.00365988	0.0182493	418.696	-0.664284	0.247068	-2.68867	0.00717381	0.0232313	418.696	-1.40455	0.225235	6.23596	4.49023e-10	7.73553e-09
Alox12	21	16	22	26	47	18	50	19	27	7	43	49	0.732757	0.466348	0.677631	0.726062	2.44383	0.950981	2.27562	1.12178	1.49195	0.407539	1.91513	2.02837	29.4222	-1.17377	0.527942	-2.22329	0.0261959	0.0818435	29.4222	0.180284	0.497584	0.362319	0.717113	0.806447	29.4222	1.35406	0.465177	-2.91084	0.00360461	0.0116657
Alox12b	128	170	69	128	132	91	233	144	120	84	90	81	4.46633	4.95494	2.1253	3.57446	6.86352	4.80774	10.6044	8.50187	6.63087	4.89047	4.00842	3.35302	125.083	-0.107615	0.325846	-0.330262	0.741202	0.843146	125.083	0.878806	0.311215	2.82379	0.00474594	0.0165195	125.083	0.98642	0.281987	-3.49811	0.000468565	0.00202317
Alox12e	120	66	135	75	115	139	182	177	158	63	115	50	4.18718	1.92368	4.15819	2.09441	5.97959	7.34368	8.28327	10.4502	8.73064	3.66785	5.12186	2.06977	123.594	-0.229329	0.360849	-0.635526	0.525085	0.683464	123.594	1.17341	0.343232	3.41872	0.000629173	0.00301899	123.594	1.40274	0.311831	-4.4984	6.84672e-06	4.98767e-05
Alox15	24	4	15	27	61	36	47	41	48	19	98	51	0.837436	0.116587	0.462021	0.753987	3.17178	1.90196	2.13909	2.42067	2.65235	1.10618	4.36472	2.11116	42.5518	-2.23171	0.542767	-4.11173	3.92701e-05	0.000507823	42.5518	-0.0469597	0.502444	-0.0934626	0.925536	0.953522	42.5518	2.18475	0.48255	-4.52752	5.96798e-06	4.41054e-05
Alox5	10	6	11	8	7	3	16	14	20	1	3	15	0.348932	0.17488	0.338816	0.223404	0.363975	0.158497	0.7282	0.826571	1.10514	0.0582199	0.133614	0.62093	9.81097	-0.0434833	0.838861	-0.0518361	0.958659	0.978161	9.81097	1.18859	0.796425	1.49241	0.135591	0.241419	9.81097	1.23208	0.706605	-1.74366	0.0812185	0.152321
Alox5ap	85	90	65	81	141	103	205	120	133	40	92	90	2.96592	2.62321	2.00209	2.26196	7.33149	5.44172	9.33006	7.0849	7.34921	2.3288	4.09749	3.72558	109.175	-0.471018	0.267433	-1.76126	0.078195	0.184432	109.175	1.10182	0.251604	4.37919	1.19122e-05	9.43724e-05	109.175	1.57284	0.228384	-6.88682	5.70552e-12	1.31649e-10
Alox8	6	14	5	18	22	12	23	22	15	3	8	2	0.209359	0.408054	0.154007	0.502658	1.14392	0.633987	1.04679	1.2989	0.828859	0.17466	0.356304	0.0827907	13.2075	0.652412	0.688929	0.946994	0.343642	0.519521	13.2075	2.27558	0.651648	3.49203	0.000479361	0.0024012	13.2075	1.62316	0.524728	-3.09334	0.00197914	0.00696646
Aloxe3	469	596	567	666	623	661	831	575	621	369	473	521	16.3649	17.3715	17.4644	18.5984	32.3938	34.9221	37.8209	33.9485	34.3147	21.4831	21.0664	21.567	593.379	-0.291447	0.106343	-2.74064	0.00613189	0.0271822	593.379	0.699194	0.101349	6.89888	5.24142e-12	1.43955e-10	593.379	0.990641	0.091487	-10.8282	2.5303e-27	2.21191e-25
Alpk1	140	117	236	207	40	60	55	32	49	15	82	574	4.88504	3.41017	7.26914	5.78057	2.07986	3.16994	2.50319	1.88931	2.70761	0.873299	3.65211	23.7609	119.676	-0.822924	0.79776	-1.03154	0.302286	0.477992	119.676	-1.93399	0.767042	-2.52136	0.0116903	0.0346319	119.676	-1.11106	0.70557	1.5747	0.115325	0.201169
Alpk2	122	115	77	109	58	55	160	67	84	43	144	134	4.25697	3.35187	2.37171	3.04387	3.01579	2.90577	7.282	3.95573	4.64161	2.50346	6.41346	5.54698	95.1698	-0.573354	0.380672	-1.50616	0.132026	0.268796	95.1698	-0.148044	0.365559	-0.40498	0.685492	0.783229	95.1698	0.425309	0.33563	-1.2672	0.205085	0.316362
Alpl	33	47	39	88	87	70	221	178	184	42	56	44	1.15147	1.3699	1.20126	2.45744	4.52369	3.69826	10.0583	10.5093	10.1673	2.44524	2.49413	1.8214	100.206	-0.537844	0.41792	-1.28695	0.19811	0.36085	100.206	1.79195	0.392894	4.56089	5.09376e-06	4.46814e-05	100.206	2.32979	0.3585	-6.49872	8.10086e-11	1.59289e-09
Als2	607	764	621	931	178	241	239	200	274	204	353	512	21.1802	22.2681	19.1277	25.9986	9.25536	12.7326	10.8775	11.8082	15.1405	11.8769	15.7219	21.1944	380.727	0.442032	0.217416	2.03312	0.0420403	0.116848	380.727	-0.447435	0.211128	-2.11926	0.0340687	0.0814731	380.727	-0.889468	0.192085	4.6306	3.64604e-06	2.86037e-05
Als2cl	304	328	359	337	144	146	155	102	132	76	189	457	10.6075	9.56013	11.0577	9.41088	7.48748	7.71351	7.05444	6.02216	7.29396	4.42471	8.41767	18.9177	208.469	-0.0645028	0.342508	-0.188325	0.850622	0.913116	208.469	-0.577942	0.330428	-1.74907	0.0802784	0.161321	208.469	-0.513439	0.302544	1.69707	0.0896827	0.16484
Alx3	10	5	6	19	6	7	13	6	11	3	10	18	0.348932	0.145734	0.184809	0.530584	0.311978	0.369826	0.591662	0.354245	0.60783	0.17466	0.445379	0.745116	9.28882	-0.613208	0.694766	-0.882611	0.377446	0.551919	9.28882	-0.0477762	0.669621	-0.0713481	0.943121	0.964816	9.28882	0.565432	0.615036	-0.919348	0.357914	0.484074
Alyref	857	1501	1527	1452	493	481	496	353	398	741	1056	867	29.9035	43.7492	47.0338	40.5478	25.6342	25.4123	22.5742	20.8414	21.9924	43.1409	47.0321	35.8898	779.581	-0.0591707	0.170185	-0.347685	0.728077	0.834472	779.581	-0.850634	0.164716	-5.16424	2.41413e-07	2.88222e-06	779.581	-0.791464	0.150887	5.2454	1.55944e-07	1.66362e-06
Alyref2	151	221	258	202	160	125	133	124	119	180	224	157	5.26887	6.44143	7.94677	5.64094	8.31942	6.60403	6.05316	7.32106	6.57561	10.4796	9.9765	6.49907	168.228	-0.501993	0.224114	-2.23991	0.0250971	0.079113	168.228	-0.362301	0.217005	-1.66955	0.0950077	0.184036	168.228	0.139692	0.199043	-0.701819	0.482792	0.602525
Amacr	474	440	354	406	330	289	364	230	257	223	250	237	16.5394	12.8246	10.9037	11.3377	17.1588	15.2685	16.5665	13.5794	14.2011	12.983	11.1345	9.8107	313.391	0.192007	0.184649	1.03985	0.298409	0.473948	313.391	0.445791	0.178116	2.50281	0.0123212	0.0360898	313.391	0.253784	0.160454	-1.58166	0.113728	0.199013
Ambra1	1125	1488	1163	1869	673	734	784	625	660	549	959	1230	39.2548	43.3703	35.8221	52.1927	34.9936	38.7789	35.6818	36.9005	36.4698	31.9627	42.7119	50.9163	924.981	0.025709	0.171774	0.149667	0.881027	0.932086	924.981	-0.197149	0.165244	-1.19308	0.23284	0.362875	924.981	-0.222858	0.15112	1.47471	0.14029	0.23486
Amdhd1	354	785	840	1019	243	124	255	123	118	528	347	434	12.3522	22.8802	25.8732	28.456	12.6351	6.5512	11.6057	7.26202	6.52035	30.7401	15.4547	17.9656	382.879	0.0682592	0.329714	0.207025	0.83599	0.904164	382.879	-1.2593	0.318344	-3.95579	7.62808e-05	0.000482607	382.879	-1.32756	0.292046	4.54574	5.47434e-06	4.09318e-05
Amdhd2	241	341	294	324	130	134	207	127	111	165	213	200	8.40926	9.93904	9.05562	9.04785	6.75953	7.07952	9.42108	7.49818	6.13355	9.60628	9.48658	8.27907	194.466	0.0010184	0.17489	0.00582307	0.995354	0.997904	194.466	-0.301051	0.172195	-1.74832	0.0804093	0.161537	194.466	-0.30207	0.155433	1.9434	0.0519675	0.106099
Amer1	275	258	272	307	89	104	137	64	98	57	92	232	9.59562	7.51986	8.37799	8.57311	4.62768	5.49456	6.23521	3.77861	5.41521	3.31853	4.09749	9.60372	147.975	0.578014	0.317497	1.82053	0.0686779	0.167432	147.975	-0.156562	0.308629	-0.507281	0.611957	0.725047	147.975	-0.734576	0.279277	2.63028	0.00853143	0.0241246
Amer2	390	624	453	651	160	199	157	164	193	150	316	395	13.6083	18.1876	13.953	18.1795	8.31942	10.5136	7.14546	9.68269	10.6646	8.73299	14.074	16.3512	288.492	0.288398	0.23038	1.25184	0.21063	0.375848	288.492	-0.500449	0.224074	-2.23341	0.0255221	0.0647705	288.492	-0.788847	0.203936	3.86812	0.000109679	0.00056513
Amer3	332	360	306	333	176	210	242	184	202	146	109	185	11.5845	10.4928	9.42524	9.29918	9.15137	11.0948	11.014	10.8635	11.162	8.50011	4.85464	7.65814	222.241	0.546603	0.19745	2.76831	0.00563482	0.0254507	222.241	0.6106	0.191537	3.18789	0.00143313	0.00609293	222.241	0.0639963	0.169796	-0.376901	0.706247	0.792157
Amfr	5017	7141	7268	6800	4073	3500	4420	3397	3560	4272	4206	3807	175.059	208.137	223.865	189.893	211.781	184.913	201.165	200.562	196.716	248.715	187.327	157.592	4606.46	0.0104507	0.152597	0.0684854	0.945399	0.970587	4606.46	0.00888885	0.146088	0.0608457	0.951482	0.97045	4606.46	-0.00156182	0.134024	0.0116533	0.990702	0.994016
Amigo1	1595	2460	2428	2413	887	950	1106	811	889	956	1172	1345	55.6546	71.701	74.7859	67.3841	46.1208	50.1906	50.3368	47.8821	49.1237	55.6582	52.1985	55.6768	1306.63	0.306361	0.116952	2.61954	0.00880492	0.0357763	1306.63	-0.161405	0.113106	-1.42702	0.153575	0.264704	1306.63	-0.467766	0.10289	4.54626	5.46087e-06	4.0871e-05
Amigo2	548	656	640	945	677	1206	1248	2551	2321	616	870	662	19.1215	19.1203	19.7129	26.3896	35.2016	63.7157	56.7996	150.613	128.252	35.8635	38.748	27.4037	1198.94	-0.68915	0.3721	-1.85205	0.064018	0.159503	1198.94	1.35379	0.355297	3.81031	0.000138795	0.00081917	1198.94	2.04294	0.326315	-6.26064	3.83398e-10	6.66502e-09
Amigo3	221	165	122	187	146	214	212	164	207	110	222	257	7.71139	4.80921	3.75777	5.22206	7.59147	11.3061	9.64865	9.68269	11.4382	6.40419	9.88742	10.6386	189.412	-0.746337	0.265398	-2.81215	0.00492118	0.0230016	189.412	0.141673	0.253404	0.55908	0.576107	0.694397	189.412	0.88801	0.2332	-3.80793	0.000140134	0.000702186
Ammecr1	149	142	128	150	47	48	58	44	75	3	42	103	5.19908	4.13884	3.94258	4.18882	2.44383	2.53595	2.63972	2.5978	4.14429	0.17466	1.87059	4.26372	73.6422	1.0401	0.548951	1.89471	0.0581305	0.14809	73.6422	0.435425	0.53027	0.821137	0.411568	0.548243	73.6422	-0.60468	0.47842	1.26391	0.206262	0.317861
Ammecr1l	775	942	935	1158	450	422	471	386	410	360	483	689	27.0422	27.4562	28.7993	32.3377	23.3984	22.2952	21.4364	22.7897	22.6555	20.9592	21.5118	28.5214	577.714	0.286443	0.13711	2.08914	0.0366949	0.105618	577.714	-0.0749431	0.133346	-0.56202	0.574102	0.69269	577.714	-0.361386	0.120518	2.99859	0.00271229	0.00914134
Amn	7	13	12	14	3	7	1	7	3	4	10	8	0.244252	0.378908	0.369617	0.390956	0.155989	0.369826	0.0455125	0.413286	0.165772	0.23288	0.445379	0.331163	6.84202	0.032027	0.722215	0.0443454	0.964629	0.98085	6.84202	-0.58569	0.735096	-0.796753	0.425595	0.561039	6.84202	-0.617717	0.659364	0.936838	0.348842	0.47486
Amn1	302	357	403	339	263	256	281	257	255	285	324	241	10.5377	10.4054	12.413	9.46673	13.6751	13.5251	12.789	15.1735	14.0906	16.5927	14.4303	9.97628	295.565	-0.347908	0.183341	-1.89761	0.057748	0.147509	295.565	0.0231672	0.176547	0.131224	0.895598	0.932221	295.565	0.371075	0.16118	-2.30224	0.0213217	0.0514722
Amot	416	244	216	406	365	327	422	380	386	262	404	489	14.5156	7.1118	6.65311	11.3377	18.9787	17.2761	19.2063	22.4355	21.3293	15.2536	17.9933	20.2423	371.366	-0.850746	0.250054	-3.40225	0.000668329	0.00488511	371.366	0.152889	0.238668	0.640591	0.521789	0.647285	371.366	1.00363	0.219714	-4.5679	4.92627e-06	3.74563e-05
Amotl1	1758	2261	1222	1557	1171	1803	1145	1595	1307	545	799	783	61.3422	65.9008	37.6393	43.4799	60.8878	95.2566	52.1118	94.1701	72.2212	31.7298	35.5858	32.4126	1318.26	0.647707	0.240513	2.69302	0.00708082	0.0302323	1318.26	1.17201	0.230191	5.09147	3.5529e-07	4.11448e-06	1318.26	0.524306	0.210275	-2.49343	0.0126517	0.0335085
Amotl2	762	922	685	1176	537	462	822	520	600	478	550	588	26.5886	26.8733	21.099	32.8403	27.9221	24.4085	37.4113	30.7012	33.1543	27.8291	24.4959	24.3405	651.977	0.0726031	0.181266	0.400533	0.688764	0.806793	651.977	0.266937	0.174144	1.53286	0.125311	0.227054	651.977	0.194334	0.158727	-1.22433	0.220829	0.33579
Ampd2	1938	2196	1759	2645	1097	1364	1210	1154	1317	867	1323	1880	67.623	64.0062	54.1797	73.8628	57.04	72.0632	55.0701	68.1331	72.7738	50.4767	58.9237	77.8233	1490.56	0.0559159	0.175904	0.317877	0.750578	0.849909	1490.56	0.0577364	0.168671	0.342302	0.732124	0.816567	1490.56	0.00182046	0.154445	-0.0117871	0.990595	0.993974
Ampd3	1187	1519	1003	1315	436	535	704	538	649	359	617	706	41.4182	44.2739	30.8938	36.722	22.6704	28.2653	32.0408	31.7639	35.862	20.9009	27.4799	29.2251	736.648	0.565218	0.18904	2.98993	0.00279038	0.0147503	736.648	0.217494	0.182027	1.19485	0.232147	0.362053	736.648	-0.347724	0.165539	2.10056	0.0356793	0.0782877
Amph	5562	7845	6961	7576	4292	5548	6883	4902	4930	2964	3572	3083	194.076	228.656	214.409	211.563	223.169	293.113	313.262	289.418	272.418	172.564	159.09	127.622	5212.04	0.471332	0.143107	3.29356	0.000989276	0.0065857	5212.04	0.862574	0.136943	6.2988	2.99952e-10	6.21208e-09	5212.04	0.391243	0.125407	-3.11978	0.00180989	0.00645099
Amt	692	870	793	792	531	648	646	676	679	313	418	524	24.1461	25.3577	24.4255	22.117	27.6101	34.2353	29.4011	39.9116	37.5197	18.2228	18.6169	21.6912	624.155	0.297834	0.153922	1.93497	0.0529944	0.138508	624.155	0.787381	0.147826	5.3264	1.00176e-07	1.28242e-06	624.155	0.489547	0.1333	-3.67253	0.000240163	0.00112286
Amy1	58	97	297	249	0	35	35	6	17	7	13	215	2.0238	2.82723	9.14802	6.95344	0	1.84913	1.59294	0.354245	0.939373	0.407539	0.578993	8.9	68.6892	0.666773	1.26516	0.527027	0.598175	0.741452	68.6892	-1.79897	1.2185	-1.47638	0.139843	0.247129	68.6892	-2.46574	1.11844	2.20463	0.0274803	0.0633886
Amz1	80	66	72	62	75	54	64	51	93	24	25	33	2.79145	1.92368	2.2177	1.73138	3.89973	2.85294	2.9128	3.01108	5.13892	1.39728	1.11345	1.36605	58.6136	0.744151	0.325917	2.28325	0.0224157	0.0724673	58.6136	1.465	0.314236	4.6621	3.12999e-06	2.9007e-05	58.6136	0.72085	0.264643	-2.72386	0.00645232	0.0191405
Amz2	1303	1662	1622	1696	822	829	959	798	722	910	1086	1054	45.4658	48.4419	49.9599	47.3616	42.741	43.7979	43.6465	47.1146	39.8957	52.9801	48.3682	43.6307	1068.54	-0.0136567	0.104457	-0.13074	0.895981	0.942043	1068.54	-0.15227	0.101177	-1.50499	0.132328	0.236904	1068.54	-0.138613	0.092027	1.50622	0.132011	0.223668
Anapc1	2420	2562	2212	3492	1255	1295	1542	1091	1186	928	1476	1988	84.4415	74.6739	68.1328	97.5157	65.2555	68.4178	70.1803	64.4135	65.5351	54.0281	65.738	82.294	1661.73	0.268497	0.160613	1.6717	0.0945839	0.21182	1661.73	-0.0137642	0.154201	-0.0892614	0.928874	0.955294	1661.73	-0.282261	0.141046	2.0012	0.0453705	0.095001
Anapc10	210	214	254	227	141	83	142	106	128	133	189	144	7.32757	6.2374	7.82356	6.33908	7.33149	4.38508	6.46277	6.25832	7.07293	7.74325	8.41767	5.96093	157.094	-0.087908	0.213163	-0.412399	0.680047	0.801518	157.094	-0.224307	0.208122	-1.07777	0.281138	0.418045	157.094	-0.136399	0.188653	0.723016	0.46967	0.590727
Anapc11	1158	1733	1889	1586	1013	701	900	714	620	1637	1784	1270	40.4063	50.5113	58.1839	44.2898	52.6723	37.0354	40.9612	42.1551	34.2595	95.306	79.4557	52.5721	1212.2	-0.647461	0.212596	-3.04551	0.00232288	0.0127963	1212.2	-0.870716	0.203937	-4.26952	1.9589e-05	0.000146199	1212.2	-0.223254	0.187441	1.19107	0.233628	0.350293
Anapc13	454	621	564	499	599	437	373	462	321	798	1002	475	15.8415	18.1001	17.372	13.9348	31.1458	23.0877	16.9762	27.2768	17.7376	46.4595	44.627	19.6628	564.235	-1.17737	0.283368	-4.15492	3.25403e-05	0.00043782	564.235	-0.666772	0.271192	-2.45867	0.0139452	0.0398667	564.235	0.510598	0.249837	-2.04373	0.0409805	0.0874365
Anapc15	205	286	386	334	58	79	128	77	86	176	150	167	7.1531	8.33597	11.8894	9.3271	3.01579	4.17375	5.8256	4.54614	4.75212	10.2467	6.68069	6.91302	159.988	0.212815	0.258184	0.824275	0.409783	0.582717	159.988	-0.825949	0.254243	-3.24866	0.0011595	0.00511034	159.988	-1.03876	0.231313	4.49074	7.09775e-06	5.13873e-05
Anapc16	1102	1598	1396	1358	1396	1016	1335	1075	1032	1088	1453	1099	38.4523	46.5765	42.9988	37.9228	72.587	53.6776	60.7592	63.4689	57.0255	63.3433	64.7136	45.4935	1249.29	-0.478743	0.158436	-3.02169	0.00251369	0.0135978	1249.29	0.0891508	0.151677	0.587767	0.556689	0.677666	1249.29	0.567894	0.139162	-4.08082	4.48771e-05	0.000257997
Anapc2	2406	3121	2417	3116	1539	1336	1812	1192	1278	1733	2156	2173	83.953	90.967	74.4471	87.0157	80.0225	70.5839	82.4686	70.3766	70.6188	100.895	96.0238	89.9521	1925.68	-0.184769	0.110861	-1.66668	0.0955782	0.213391	1925.68	-0.353107	0.106711	-3.309	0.000936294	0.00426547	1925.68	-0.168337	0.0977235	1.72259	0.0849631	0.157784
Anapc4	1842	2033	2028	1914	1311	1313	1660	1192	1199	1432	1496	1418	64.2732	59.2553	62.4653	53.4493	68.1673	69.3688	75.5507	70.3766	66.2534	83.3709	66.6288	58.6986	1540.54	-0.215515	0.13249	-1.62666	0.10381	0.22674	1540.54	0.00951018	0.127126	0.0748094	0.940366	0.962707	1540.54	0.225025	0.116393	-1.93332	0.0531974	0.108119
Anapc5	7081	10708	10753	10617	2924	4061	4043	3497	3556	4133	5023	6884	247.079	312.103	331.208	296.485	152.037	214.552	184.007	206.466	196.495	240.623	223.714	284.966	5579.62	0.248462	0.151306	1.64212	0.100565	0.221885	5579.62	-0.389372	0.144944	-2.68636	0.00722359	0.023358	5579.62	-0.637835	0.132987	4.79622	1.61687e-06	1.38183e-05
Anapc7	945	1419	1224	1187	720	668	693	574	547	681	838	718	32.974	41.3592	37.701	33.1475	37.4374	35.292	31.5402	33.8894	30.2257	39.6478	37.3228	29.7219	811.454	0.0312	0.144049	0.216593	0.828525	0.900122	811.454	-0.0771181	0.138937	-0.555058	0.578855	0.696818	811.454	-0.108318	0.126645	0.855291	0.39239	0.517481
Angel1	217	316	251	277	222	221	261	206	240	99	151	185	7.57182	9.21037	7.73116	7.73535	11.5432	11.6759	11.8788	12.1624	13.2617	5.76377	6.72523	7.65814	218.027	0.257076	0.159276	1.61403	0.106521	0.230947	218.027	0.841986	0.153705	5.47793	4.30324e-08	5.91473e-07	218.027	0.58491	0.134378	-4.35272	1.34461e-05	9.06957e-05
Angel2	1395	1512	1730	1618	823	757	913	740	766	562	791	912	48.676	44.0699	53.2865	45.1834	42.793	39.994	41.5529	43.6902	42.3271	32.7196	35.2295	37.7526	979.468	0.438196	0.106917	4.09848	4.15863e-05	0.000535512	979.468	0.253978	0.103682	2.44958	0.0143023	0.0407367	979.468	-0.184218	0.0932267	1.97602	0.0481526	0.0997749
Angpt1	349	93	157	150	501	253	139	110	110	304	292	255	12.1777	2.71065	4.83582	4.18882	26.0502	13.3666	6.32624	6.49449	6.0783	17.6988	13.0051	10.5558	238.437	-1.20257	0.639133	-1.88156	0.0598957	0.151495	238.437	-0.237213	0.610844	-0.388337	0.697767	0.792754	238.437	0.965354	0.561917	-1.71796	0.0858031	0.159028
Angpt2	815	1828	1647	1360	521	825	872	674	709	314	404	188	28.4379	53.2802	50.73	37.9786	27.0901	43.5866	39.6869	39.7935	39.1774	18.281	17.9933	7.78233	779.71	1.53915	0.287838	5.34726	8.9295e-08	3.22178e-06	779.71	1.36879	0.276013	4.95914	7.08058e-07	7.66045e-06	779.71	-0.170359	0.250657	0.679651	0.496726	0.615012
Angptl1	6	2	4	7	3	2	9	5	6	13	17	12	0.209359	0.0582935	0.123206	0.195478	0.155989	0.105665	0.409612	0.295204	0.331543	0.756859	0.757145	0.496744	7.52083	-2.19615	0.709931	-3.09348	0.00197826	0.0112087	7.52083	-1.35711	0.670401	-2.02433	0.0429365	0.0982855	7.52083	0.839044	0.678013	-1.2375	0.2159	0.329888
Angptl2	236	202	139	185	226	412	437	466	452	44	115	153	8.23479	5.88764	4.2814	5.16621	11.7512	21.7669	19.889	27.513	24.9763	2.56168	5.12186	6.33349	277.044	0.325498	0.333419	0.976242	0.328944	0.505189	277.044	2.17207	0.317502	6.84111	7.85814e-12	2.10164e-10	277.044	1.84657	0.286283	-6.45015	1.11742e-10	2.14753e-09
Angptl4	129	125	101	84	50	56	151	92	84	76	45	147	4.50122	3.64334	3.11094	2.34574	2.59982	2.95861	6.87239	5.43175	4.64161	4.42471	2.00421	6.08512	93.8766	-0.297024	0.407811	-0.728338	0.466407	0.631703	93.8766	0.110161	0.391574	0.281328	0.778459	0.848477	93.8766	0.407185	0.357922	-1.13764	0.255272	0.374128
Angptl6	129	270	290	162	289	136	144	84	187	111	111	145	4.50122	7.86962	8.93241	4.52392	15.027	7.18519	6.5538	4.95943	10.3331	6.46241	4.94371	6.00233	168.551	0.155523	0.363168	0.42824	0.668476	0.792003	168.551	0.60404	0.348306	1.73422	0.0828787	0.16526	168.551	0.448517	0.31683	-1.41564	0.156881	0.256736
Angptl7	22	6	2	4	5	1	13	2	14	6	10	11	0.76765	0.17488	0.0616029	0.111702	0.259982	0.0528323	0.591662	0.118082	0.773601	0.349319	0.445379	0.455349	8.03625	-0.598456	0.971593	-0.615953	0.537926	0.693579	8.03625	-0.211832	0.937036	-0.226066	0.82115	0.879642	8.03625	0.386624	0.860866	-0.449111	0.653352	0.749365
Ank	2257	2813	2788	3084	1601	1472	2028	1356	1545	1458	1565	1385	78.7539	81.9898	85.8744	86.1221	83.2462	77.7691	92.2993	80.0593	85.3724	84.8846	69.7019	57.3326	1860.19	0.237454	0.134174	1.76974	0.0767697	0.181996	1860.19	0.247344	0.128793	1.92048	0.054797	0.119244	1860.19	0.00989002	0.117603	-0.0840963	0.93298	0.956568
Ank1	1258	1270	984	1366	780	1225	1427	1266	1379	388	506	416	43.8956	37.0164	30.3086	38.1462	40.5572	64.7195	64.9463	74.7456	76.1997	22.5893	22.5362	17.2205	1028.91	0.846322	0.21367	3.96088	7.46734e-05	0.000853791	1028.91	1.62883	0.204526	7.96393	1.66657e-15	7.12158e-14	1028.91	0.782512	0.185536	-4.21758	2.46943e-05	0.000153879
Ank2	1881	1612	784	2205	1135	1750	1321	1013	1594	1047	1575	1677	65.6341	46.9845	24.1483	61.5756	59.0159	92.4565	60.122	59.8083	88.08	60.9562	70.1473	69.42	1464.25	-0.431039	0.282332	-1.52671	0.126833	0.262003	1464.25	0.104988	0.270062	0.388756	0.697456	0.792486	1464.25	0.536028	0.247966	-2.1617	0.0306412	0.0691575
Ank3	2020	1961	1259	2541	1100	1167	1602	1203	1260	1044	1568	1435	70.4842	57.1567	38.779	70.9586	57.196	61.6552	72.911	71.0261	69.6241	60.7816	69.8355	59.4023	1467.08	-0.0941336	0.1939	-0.485476	0.627339	0.76394	1467.08	0.0697834	0.185755	0.375675	0.707159	0.799494	1467.08	0.163917	0.170266	-0.962711	0.335693	0.461031
Ankdd1b	62	52	52	78	36	27	50	45	41	47	58	54	2.16338	1.51563	1.60167	2.17819	1.87187	1.42647	2.27562	2.65684	2.26555	2.73634	2.5832	2.23535	49.256	-0.430729	0.293485	-1.46763	0.142204	0.283984	49.256	-0.260691	0.287306	-0.907362	0.364216	0.502323	49.256	0.170038	0.262124	-0.648692	0.516538	0.633125
Ankef1	78	79	82	99	9	23	39	25	29	19	37	93	2.72167	2.30259	2.52572	2.76462	0.467968	1.21514	1.77499	1.47602	1.60246	1.10618	1.6479	3.84977	45.288	0.216676	0.451382	0.480028	0.631207	0.76625	45.288	-0.762199	0.445783	-1.7098	0.0873035	0.172265	45.288	-0.978875	0.404783	2.41827	0.0155946	0.0398206
Ankfy1	1761	2001	1770	2765	819	919	928	761	804	722	1061	1320	61.4469	58.3226	54.5185	77.2139	42.585	48.5528	42.2356	44.93	44.4268	42.0348	47.2548	54.6419	1193.58	0.389154	0.145221	2.67973	0.00736806	0.0311716	1193.58	-0.108427	0.140011	-0.774416	0.438685	0.573638	1193.58	-0.497581	0.127618	3.89899	9.65953e-05	0.000505731
Ankhd1	1956	1960	1650	2712	803	1108	1231	849	1027	358	1066	1566	68.251	57.1276	50.8224	75.7338	41.7531	58.5381	56.0259	50.1256	56.7492	20.8427	47.4775	64.8251	1251.71	0.503601	0.283294	1.77766	0.0754595	0.179866	1251.71	0.244764	0.271344	0.902044	0.367033	0.505026	1251.71	-0.258837	0.248615	1.04112	0.297821	0.42139
Ankib1	1067	1197	1083	1480	661	571	569	478	583	588	663	700	37.231	34.8886	33.3579	41.3297	34.3696	30.1672	25.8966	28.2215	32.215	34.2333	29.5287	28.9767	753.832	0.249427	0.136714	1.82445	0.0680847	0.16641	753.832	-0.0336898	0.132337	-0.254575	0.799051	0.863269	753.832	-0.283117	0.12007	2.35793	0.0183769	0.0455989
Ankk1	96	119	78	178	44	94	106	105	86	18	39	95	3.34974	3.46846	2.40251	4.97073	2.28784	4.96623	4.82432	6.19928	4.75212	1.04796	1.73698	3.93256	84.8389	0.651933	0.427779	1.52399	0.12751	0.263103	84.8389	1.02656	0.411392	2.49532	0.0125842	0.0366538	84.8389	0.374624	0.368283	-1.01722	0.309051	0.433153
Ankle1	69	146	207	177	1	1	6	1	4	26	57	163	2.40763	4.25542	6.3759	4.94281	0.0519964	0.0528323	0.273075	0.0590408	0.221029	1.51372	2.53866	6.74744	56.8432	0.315177	0.529533	0.595199	0.551711	0.704866	56.8432	-4.74636	0.645556	-7.35235	1.94751e-13	6.46268e-12	56.8432	-5.06153	0.610613	8.28927	1.13945e-16	4.77572e-15
Ankle2	1458	1857	1818	1933	811	863	1131	707	927	749	894	1100	50.8742	54.1255	55.997	53.9799	42.1691	45.5942	51.4746	41.7418	51.2235	43.6067	39.8169	45.5349	1112.43	0.322393	0.114982	2.80386	0.00504945	0.0234507	1112.43	0.112133	0.111159	1.00876	0.313088	0.45083	1112.43	-0.21026	0.100716	2.08765	0.0368297	0.0803624
Ankmy2	973	1122	948	967	617	470	708	389	504	650	823	692	33.9511	32.7026	29.1998	27.0039	32.0818	24.8312	32.2228	22.9669	27.8497	37.8429	36.6547	28.6456	706.598	-0.16188	0.164823	-0.982145	0.326028	0.502576	706.598	-0.294448	0.158845	-1.85368	0.0637853	0.134591	706.598	-0.132568	0.145308	0.912323	0.361599	0.48755
Ankra2	1187	1012	1102	1054	562	594	701	472	711	711	877	959	41.4182	29.4965	33.9432	29.4334	29.222	31.3824	31.9043	27.8673	39.2879	41.3943	39.0598	39.6981	799.577	-0.25504	0.159491	-1.59908	0.109802	0.235854	799.577	-0.326455	0.153567	-2.12581	0.0335194	0.0804456	799.577	-0.0714148	0.140642	0.507778	0.611609	0.716881
Ankrd1	30	14	15	20	37	46	50	18	16	22	20	12	1.0468	0.408054	0.462021	0.558509	1.92387	2.43028	2.27562	1.06273	0.884116	1.28084	0.890759	0.496744	26.4919	-0.515415	0.529894	-0.972676	0.330714	0.506941	26.4919	0.969495	0.499033	1.94275	0.0520468	0.114283	26.4919	1.48491	0.454112	-3.26992	0.00107579	0.00411745
Ankrd10	1689	2386	2709	2461	648	1133	1188	775	946	788	1140	2267	58.9346	69.5441	83.4411	68.7245	33.6937	59.859	54.0688	45.7566	52.2734	45.8773	50.7733	93.8433	1384.01	0.14324	0.2496	0.573879	0.56605	0.716781	1384.01	-0.370791	0.23926	-1.54974	0.121203	0.221103	1384.01	-0.514032	0.219444	2.34242	0.019159	0.0471744
Ankrd11	3421	3491	2426	5842	1407	1988	1998	1515	1704	1205	1855	2931	119.37	101.751	74.7243	163.141	73.1589	105.031	90.9339	89.4468	94.1583	70.155	82.6179	121.33	2289.63	0.328305	0.245539	1.33708	0.181197	0.338415	2289.63	-0.0134897	0.235094	-0.0573802	0.954242	0.972034	2289.63	-0.341795	0.215645	1.58499	0.112969	0.198075
Ankrd12	1194	1018	989	1681	298	549	569	405	560	297	438	933	41.6625	29.6714	30.4626	46.9427	15.4949	29.0049	25.8966	23.9115	30.9441	17.2913	19.5076	38.6219	674.66	0.563109	0.293284	1.92001	0.0548567	0.142237	674.66	-0.00681748	0.281501	-0.0242183	0.980679	0.988692	674.66	-0.569926	0.25751	2.21322	0.0268824	0.0622535
Ankrd13a	2980	3318	3073	4110	1852	1642	2199	1574	1557	2200	2614	2339	103.982	96.7089	94.6528	114.774	96.2973	86.7506	100.082	92.9302	86.0355	128.084	116.422	96.8237	2343.16	-0.149398	0.124816	-1.19695	0.231327	0.401252	2343.16	-0.299037	0.119853	-2.49503	0.0125946	0.0366647	2343.16	-0.149639	0.109846	1.36226	0.173115	0.277339
Ankrd13b	653	1143	1116	1292	256	372	276	243	270	365	524	897	22.7852	33.3147	34.3744	36.0797	13.3111	19.6536	12.5614	14.3469	14.9195	21.2503	23.3379	37.1316	546.557	0.214757	0.232838	0.922346	0.356348	0.531897	546.557	-0.866801	0.225128	-3.85026	0.000117991	0.00071092	546.557	-1.08156	0.206076	5.24834	1.53479e-07	1.64651e-06
Ankrd13c	1297	1706	1925	1835	642	777	857	663	729	520	683	762	45.2564	49.7243	59.2928	51.2432	33.3817	41.0507	39.0042	39.144	40.2825	30.2743	30.4194	31.5433	947.305	0.740699	0.124019	5.97244	2.3373e-09	1.41328e-07	947.305	0.326715	0.120175	2.71867	0.00655441	0.0216144	947.305	-0.413984	0.108042	3.83169	0.000127265	0.000644456
Ankrd13d	263	450	481	437	183	202	240	166	168	250	298	413	9.1769	13.116	14.8155	12.2034	9.51534	10.6721	10.923	9.80077	9.28322	14.555	13.2723	17.0963	278.872	-0.280336	0.181108	-1.5479	0.121647	0.254299	278.872	-0.576968	0.176598	-3.26713	0.00108644	0.00483151	278.872	-0.296631	0.161485	1.83689	0.0662254	0.128944
Ankrd16	360	380	536	412	91	191	192	123	186	137	178	400	12.5615	11.0758	16.5096	11.5053	4.73167	10.091	8.7384	7.26202	10.2778	7.97613	7.92775	16.5581	241.771	0.251948	0.308815	0.815852	0.414585	0.586796	241.771	-0.399384	0.298335	-1.33871	0.180666	0.299537	241.771	-0.651331	0.272326	2.39174	0.0167688	0.0423456
Ankrd17	3292	3101	2159	4781	1452	1905	2216	1589	1816	1121	1853	2249	114.868	90.384	66.5003	133.512	75.4988	100.645	100.856	93.8158	100.347	65.2645	82.5288	93.0982	2157.37	0.334988	0.216804	1.54512	0.122318	0.255187	2157.37	0.230423	0.207606	1.1099	0.267041	0.402616	2157.37	-0.104565	0.190289	0.549505	0.582659	0.691882
Ankrd2	39	47	27	13	21	21	24	35	30	71	142	81	1.36083	1.3699	0.831639	0.363031	1.09192	1.10948	1.0923	2.06643	1.65772	4.13361	6.32439	3.35302	47.7966	-2.23619	0.439519	-5.08781	3.62225e-07	1.07598e-05	47.7966	-1.72005	0.421969	-4.07625	4.57678e-05	0.000310078	47.7966	0.516137	0.403628	-1.27874	0.200987	0.311867
Ankrd23	77	61	112	108	43	42	70	50	46	35	74	172	2.68677	1.77795	3.44976	3.01595	2.23584	2.21896	3.18587	2.95204	2.54183	2.0377	3.29581	7.12	70.5115	-0.61203	0.386151	-1.58495	0.112977	0.240812	70.5115	-0.668054	0.374229	-1.78515	0.0742376	0.151992	70.5115	-0.0560247	0.344374	0.162686	0.870766	0.913522
Ankrd24	1744	2049	2493	2763	663	1211	785	777	1141	495	899	2936	60.8537	59.7217	76.788	77.158	34.4736	63.9799	35.7273	45.8747	63.0485	28.8189	40.0396	121.537	1367.08	0.112238	0.375971	0.298529	0.765299	0.86036	1367.08	-0.385191	0.359894	-1.07029	0.284489	0.421645	1367.08	-0.497429	0.330373	1.50566	0.132154	0.223877
Ankrd26	549	604	444	823	103	227	196	132	214	85	236	508	19.1564	17.6046	13.6758	22.9826	5.35563	11.9929	8.92045	7.79339	11.8251	4.94869	10.511	21.0288	300.817	0.590393	0.382433	1.54378	0.122641	0.255713	300.817	-0.409759	0.368181	-1.11293	0.26574	0.401074	300.817	-1.00015	0.336625	2.97112	0.00296716	0.00988494
Ankrd27	1611	2141	1637	2370	1128	1045	1537	1002	1133	1182	1442	1326	56.2129	62.4032	50.4219	66.1833	58.6519	55.2097	69.9527	59.1589	62.6065	68.8159	64.2237	54.8902	1407.07	-0.0900993	0.136902	-0.658131	0.510454	0.670927	1407.07	-0.0344018	0.131504	-0.261602	0.793628	0.858926	1407.07	0.0556975	0.120292	-0.463018	0.643351	0.741616
Ankrd28	1180	1354	1574	1610	554	559	609	409	398	359	447	624	41.1739	39.4647	48.4815	44.96	28.806	29.5332	27.7171	24.1477	21.9924	20.9009	19.9085	25.8307	720.044	0.968857	0.151153	6.40978	1.45728e-10	1.31914e-08	720.044	0.250563	0.146676	1.70827	0.0875856	0.172688	720.044	-0.718294	0.131862	5.44733	5.11302e-08	6.12042e-07
Ankrd29	118	154	88	97	66	102	179	132	105	137	108	106	4.11739	4.4886	2.71053	2.70877	3.43176	5.38889	8.14673	7.79339	5.80201	7.97613	4.8101	4.38791	119.253	-0.702651	0.333442	-2.10727	0.0350943	0.102011	119.253	0.100449	0.318733	0.315151	0.752647	0.829897	119.253	0.8031	0.293108	-2.73995	0.00614488	0.0183602
Ankrd33b	33	49	39	77	15	50	83	33	104	13	14	27	1.15147	1.42819	1.20126	2.15026	0.779946	2.64161	3.77754	1.94835	5.74675	0.756859	0.623531	1.11767	45.0339	0.829705	0.551464	1.50455	0.13244	0.269532	45.0339	1.8344	0.528217	3.47282	0.000515027	0.00255228	45.0339	1.0047	0.462407	-2.17275	0.0297989	0.0676276
Ankrd34a	125	123	88	102	168	228	174	186	200	65	104	159	4.36165	3.58505	2.71053	2.8484	8.73539	12.0458	7.91917	10.9816	11.0514	3.78429	4.63195	6.58186	152.994	-0.576559	0.259278	-2.22371	0.026168	0.0817978	152.994	1.01247	0.24469	4.13777	3.50691e-05	0.000245083	152.994	1.58903	0.223641	-7.10527	1.20087e-12	3.03151e-11
Ankrd34b	57	93	74	76	52	72	11	63	90	14	21	18	1.98891	2.71065	2.27931	2.12233	2.70381	3.80392	0.500637	3.71957	4.97315	0.815079	0.935297	0.745116	52.7078	1.45235	0.532823	2.72576	0.00641532	0.0281551	52.7078	1.91281	0.513423	3.72561	0.000194844	0.00110112	52.7078	0.460464	0.443715	-1.03775	0.299387	0.422863
Ankrd34c	16	14	24	15	1	10	6	5	1	3	3	3	0.558291	0.408054	0.739234	0.418882	0.0519964	0.528323	0.273075	0.295204	0.0552572	0.17466	0.133614	0.124186	7.26147	1.89483	0.842006	2.25037	0.0244252	0.0775061	7.26147	0.757158	0.855382	0.885169	0.376066	0.513987	7.26147	-1.13767	0.683043	1.66559	0.0957949	0.173552
Ankrd35	369	403	216	310	121	278	181	154	295	162	233	319	12.8756	11.7461	6.65311	8.65689	6.29156	14.6874	8.23776	9.09228	16.3009	9.43162	10.3773	13.2051	246.29	-0.142407	0.324469	-0.438893	0.660739	0.786392	246.29	-0.0128753	0.311561	-0.041325	0.967037	0.980431	246.29	0.129532	0.285074	-0.45438	0.649555	0.746742
Ankrd37	504	885	968	696	257	331	242	326	255	331	383	215	17.5862	25.7949	29.8158	19.4361	13.3631	17.4875	11.014	19.2473	14.0906	19.2708	17.058	8.9	411.394	0.62192	0.279153	2.22788	0.0258885	0.0811063	411.394	-0.00199785	0.268834	-0.00743155	0.994071	0.996611	411.394	-0.623918	0.245012	2.54648	0.0108816	0.0295783
Ankrd39	261	414	500	388	237	195	273	229	166	216	201	210	9.10712	12.0667	15.4007	10.8351	12.3231	10.3023	12.4249	13.5203	9.1727	12.5755	8.95213	8.69302	261.386	0.239518	0.222428	1.07683	0.281556	0.456615	261.386	0.201552	0.214925	0.937775	0.34836	0.486954	261.386	-0.0379658	0.194489	0.195208	0.84523	0.89558
Ankrd40	2237	2732	2023	2490	1827	1698	1832	1423	1494	1513	1807	1650	78.056	79.6289	62.3113	69.5344	94.9974	89.7092	83.3789	84.0151	82.5543	88.0867	80.4801	68.3023	1855.65	-0.124619	0.128485	-0.969909	0.332092	0.50839	1855.65	0.139732	0.123212	1.13407	0.256763	0.390881	1855.65	0.264351	0.112753	-2.34451	0.0190522	0.0469491
Ankrd42	165	194	173	260	155	163	186	167	147	119	136	124	5.75737	5.65447	5.32865	7.26062	8.05944	8.61166	8.46532	9.85981	8.12282	6.92817	6.05716	5.13302	164.582	-0.00130323	0.186015	-0.00700602	0.99441	0.997784	164.582	0.519371	0.179537	2.89284	0.00381782	0.0137423	164.582	0.520674	0.160002	-3.25417	0.00113723	0.0043031
Ankrd44	522	490	392	729	183	190	233	131	129	156	248	390	18.2142	14.2819	12.0742	20.3577	9.51534	10.0381	10.6044	7.73434	7.12818	9.0823	11.0454	16.1442	282.329	0.421487	0.245567	1.71638	0.0860921	0.197649	282.329	-0.42705	0.238564	-1.79008	0.0734403	0.150622	282.329	-0.848537	0.216953	3.91116	9.18552e-05	0.000484552
Ankrd45	238	186	229	290	110	106	146	64	79	104	192	320	8.30458	5.42129	7.05353	8.09838	5.7196	5.60022	6.64482	3.77861	4.36532	6.05487	8.55129	13.2465	159.949	-0.368103	0.283519	-1.29834	0.194171	0.356039	159.949	-0.831724	0.275649	-3.01733	0.00255015	0.00980946	159.949	-0.463621	0.252913	1.83313	0.0667836	0.129734
Ankrd46	2015	2542	2281	2243	1166	1171	1290	1092	983	957	1154	1142	70.3097	74.091	70.2581	62.6368	60.6278	61.8666	58.7111	64.4725	54.3179	55.7164	51.3968	47.2735	1412.76	0.431033	0.107733	4.00092	6.30971e-05	0.000751175	1412.76	0.222559	0.104036	2.13925	0.0324158	0.0783778	1412.76	-0.208473	0.0942027	2.21303	0.0268957	0.0622748
Ankrd49	283	231	326	290	129	131	164	146	146	148	157	200	9.87477	6.7329	10.0413	8.09838	6.70753	6.92103	7.46405	8.61996	8.06756	8.61655	6.99246	8.27907	186.163	0.125817	0.192302	0.654266	0.51294	0.672761	186.163	-0.0751928	0.188152	-0.399638	0.689423	0.786374	186.163	-0.20101	0.169241	1.18772	0.234945	0.351836
Ankrd50	728	889	656	932	407	400	418	315	277	542	575	548	25.4022	25.9114	20.2057	26.0265	21.1625	21.1329	19.0242	18.5979	15.3063	31.5552	25.6093	22.6847	526.385	-0.123816	0.166841	-0.742122	0.458014	0.624204	526.385	-0.480148	0.161599	-2.97122	0.00296616	0.0111694	526.385	-0.356332	0.147691	2.41269	0.0158352	0.0403208
Ankrd52	1408	1480	1242	2880	632	959	826	792	940	225	556	1533	49.1296	43.1372	38.2554	80.4253	32.8617	50.6661	37.5933	46.7603	51.9418	13.0995	24.7631	63.4591	1027.39	0.641723	0.389639	1.64696	0.0995653	0.220295	1027.39	0.379064	0.372981	1.01631	0.309482	0.447057	1027.39	-0.262659	0.341946	0.768129	0.44241	0.565508
Ankrd54	1568	3098	3897	2366	664	744	806	653	756	911	1038	1157	54.7125	90.2966	120.033	66.0716	34.5256	39.3072	36.6831	38.5536	41.7745	53.0383	46.2304	47.8944	1291.97	0.755266	0.220325	3.42797	0.000608117	0.00455136	1291.97	-0.361822	0.211757	-1.70866	0.087513	0.172589	1291.97	-1.11709	0.193764	5.76519	8.15651e-09	1.15003e-07
Ankrd55	51	34	36	44	28	35	19	7	21	14	37	39	1.77955	0.990989	1.10885	1.22872	1.4559	1.84913	0.864737	0.413286	1.1604	0.815079	1.6479	1.61442	28.8255	-0.104291	0.471303	-0.221283	0.824872	0.897899	28.8255	-0.251008	0.461333	-0.544094	0.586377	0.703616	28.8255	-0.146717	0.417889	0.351091	0.72552	0.807318
Ankrd6	668	708	678	1010	438	476	599	439	471	306	338	524	23.3086	20.6359	20.8834	28.2047	22.7744	25.1482	27.262	25.9189	26.0262	17.8153	15.0538	21.6912	530.446	0.354111	0.164032	2.15879	0.0308665	0.0925396	530.446	0.48251	0.158099	3.05195	0.00227359	0.00892977	530.446	0.1284	0.142723	-0.899644	0.36831	0.493769
Ankrd60	13	17	10	15	5	9	2	3	2	1	3	8	0.453611	0.495494	0.308014	0.418882	0.259982	0.47549	0.091025	0.177122	0.110514	0.0582199	0.133614	0.331163	6.39714	1.21672	0.817013	1.48923	0.136427	0.275592	6.39714	0.301405	0.830715	0.362826	0.716735	0.80621	6.39714	-0.915315	0.693694	1.31948	0.187009	0.294236
Ankrd61	10	7	19	10	3	10	3	1	4	0	1	17	0.348932	0.204027	0.585227	0.279255	0.155989	0.528323	0.136537	0.0590408	0.221029	0	0.0445379	0.703721	6.30733	0.468912	1.07011	0.438189	0.661249	0.786425	6.30733	-0.214513	1.05673	-0.202996	0.839138	0.892459	6.30733	-0.683424	0.945183	0.72306	0.469643	0.590727
Ankrd9	44	59	96	98	45	41	55	26	49	48	107	100	1.5353	1.71966	2.95694	2.73669	2.33984	2.16612	2.50319	1.53506	2.70761	2.79456	4.76556	4.13954	61.594	-0.804688	0.323576	-2.48686	0.0128875	0.0476908	61.594	-0.795942	0.315754	-2.52076	0.0117101	0.034677	61.594	0.00874685	0.292579	-0.0298957	0.97615	0.984452
Anks1	1205	1487	1133	1950	622	905	850	714	751	496	676	858	42.0463	43.3412	34.898	54.4546	32.3418	47.8132	38.6856	42.1551	41.4982	28.8771	30.1077	35.5172	910.849	0.471134	0.176281	2.67263	0.00752599	0.0317082	910.849	0.36137	0.169446	2.13266	0.0329529	0.0793582	910.849	-0.109764	0.154223	0.711724	0.476636	0.596985
Anks1b	372	483	367	528	200	281	237	191	186	110	244	303	12.9803	14.0779	11.3041	14.7446	10.3993	14.8459	10.7865	11.2768	10.2778	6.40419	10.8673	12.5428	271.298	0.411931	0.226151	1.82149	0.0685328	0.167238	271.298	0.206392	0.218766	0.943434	0.345459	0.483914	271.298	-0.20554	0.197663	1.03985	0.29841	0.422028
Anks3	712	834	960	835	379	499	446	336	422	359	578	1043	24.8439	24.3084	29.5694	23.3178	19.7066	26.3633	20.2986	19.8377	23.3186	20.9009	25.7429	43.1754	581.924	-0.23323	0.223012	-1.04582	0.295645	0.471418	581.924	-0.453014	0.214475	-2.11219	0.0346698	0.0826136	581.924	-0.219784	0.196616	1.11783	0.263639	0.383744
Anks6	1145	2357	1871	2229	692	767	825	602	836	470	469	672	39.9527	68.6989	57.6295	62.2458	35.9815	40.5223	37.5478	35.5426	46.1951	27.3634	20.8883	27.8177	966.166	1.17281	0.190354	6.1612	7.21973e-10	5.10303e-08	966.166	0.627368	0.183163	3.4252	0.000614358	0.00296201	966.166	-0.545443	0.16603	3.28522	0.00101904	0.00394066
Ankzf1	328	432	526	448	112	229	204	182	217	100	205	385	11.445	12.5914	16.2016	12.5106	5.8236	12.0986	9.28455	10.7454	11.9908	5.82199	9.13028	15.9372	257.924	0.352758	0.313806	1.12413	0.26096	0.434924	257.924	-0.0487628	0.302339	-0.161285	0.871869	0.915621	257.924	-0.40152	0.275611	1.45684	0.145161	0.241746
Anln	545	941	714	892	51	42	59	49	65	334	405	388	19.0168	27.4271	21.9922	24.9095	2.65182	2.21896	2.68524	2.893	3.59172	19.4454	18.0379	16.0614	310.733	0.389072	0.179139	2.1719	0.0298632	0.0903217	310.733	-2.6695	0.191604	-13.9324	4.02829e-44	1.04449e-41	310.733	-3.05857	0.176947	17.2853	6.0753e-67	3.8725e-64
Ano1	58	61	41	92	66	127	91	96	89	43	28	111	2.0238	1.77795	1.26286	2.56914	3.43176	6.7097	4.14164	5.66792	4.91789	2.50346	1.24706	4.59488	78.8712	-0.547097	0.40464	-1.35206	0.176357	0.332418	78.8712	0.83289	0.384072	2.16857	0.030115	0.0739841	78.8712	1.37999	0.351367	-3.92748	8.58421e-05	0.000455862
Ano10	781	1333	1141	1222	771	845	983	749	629	609	552	712	27.2516	38.8526	35.1444	34.1249	40.0892	44.6433	44.7388	44.2216	34.7568	35.4559	24.5849	29.4735	836.707	0.184	0.167535	1.09828	0.272082	0.446026	836.707	0.484488	0.160795	3.01308	0.00258608	0.00993017	836.707	0.300488	0.146379	-2.0528	0.0400916	0.0859596
Ano2	118	306	204	239	37	23	15	14	19	112	104	88	4.11739	8.9189	6.28349	6.67418	1.92387	1.21514	0.682687	0.826571	1.04989	6.52063	4.63195	3.64279	89.7601	0.404139	0.350666	1.15249	0.24912	0.421902	89.7601	-2.10984	0.360647	-5.85014	4.91147e-09	8.04451e-08	89.7601	-2.51398	0.330913	7.59709	3.02874e-14	9.30394e-13
Ano3	45	36	42	84	1	6	9	10	14	4	18	38	1.57019	1.04928	1.29366	2.34574	0.0519964	0.316994	0.409612	0.590408	0.773601	0.23288	0.801683	1.57302	21.2568	0.830616	0.658666	1.26106	0.207288	0.371845	21.2568	-1.04655	0.664957	-1.57386	0.115521	0.213744	21.2568	-1.87716	0.599574	3.13083	0.00174315	0.00624807
Ano4	116	224	250	211	30	52	25	4	17	39	58	52	4.04761	6.52887	7.70036	5.89227	1.55989	2.74728	1.13781	0.236163	0.939373	2.27058	2.5832	2.15256	72.9781	1.37174	0.470577	2.91502	0.00355662	0.0178316	72.9781	-0.813839	0.466719	-1.74374	0.0812037	0.162709	72.9781	-2.18558	0.420723	5.19483	2.04907e-07	2.12406e-06
Ano5	11	8	12	11	3	11	9	11	12	10	20	64	0.383825	0.233174	0.369617	0.30718	0.155989	0.581155	0.409612	0.649449	0.663087	0.582199	0.890759	2.6493	15.2061	-2.10315	0.634346	-3.31546	0.000914922	0.00622619	15.2061	-1.50149	0.60803	-2.46944	0.0135325	0.0389355	15.2061	0.601656	0.590027	-1.01971	0.307866	0.431848
Ano6	998	762	573	868	657	714	931	557	722	662	749	1062	34.8234	22.2098	17.6492	24.2393	34.1616	37.7222	42.3721	32.8857	39.8957	38.5416	33.3589	43.9619	775.855	-0.644029	0.207698	-3.10079	0.00193006	0.0110089	775.855	-0.0458918	0.198779	-0.230868	0.817417	0.877164	775.855	0.598138	0.182618	-3.27534	0.00105534	0.00405236
Ano7	258	425	345	366	220	256	314	204	269	281	269	411	9.00244	12.3874	10.6265	10.2207	11.4392	13.5251	14.2909	12.0443	14.8642	16.3598	11.9807	17.0135	296.876	-0.515887	0.178756	-2.88598	0.00390195	0.0191936	296.876	-0.190723	0.172294	-1.10696	0.268311	0.403919	296.876	0.325164	0.157988	-2.05815	0.0395759	0.0850565
Ano8	1435	2132	1844	2193	469	743	649	625	718	836	935	1307	50.0717	62.1408	56.7978	61.2405	24.3863	39.2544	29.5376	36.9005	39.6747	48.6718	41.643	54.1037	1051.2	0.258023	0.18067	1.42815	0.15325	0.30045	1051.2	-0.504528	0.174065	-2.89851	0.00374943	0.0135344	1051.2	-0.762551	0.159246	4.7885	1.6803e-06	1.42648e-05
Ano9	123	176	387	275	19	28	18	20	8	27	36	248	4.29186	5.12983	11.9202	7.6795	0.987932	1.4793	0.819225	1.18082	0.442058	1.57194	1.60337	10.266	91.468	0.690791	0.585172	1.18049	0.237804	0.409308	91.468	-2.19592	0.578038	-3.79892	0.000145327	0.000853114	91.468	-2.88671	0.530447	5.44204	5.26742e-08	6.289e-07
Anp32a	3686	4669	4349	4508	2830	1968	2406	2015	1880	4602	4831	3117	128.616	136.086	133.955	125.888	147.15	103.974	109.503	118.967	103.884	267.928	215.163	129.029	3321.33	-0.637424	0.208569	-3.05617	0.00224182	0.0124394	3321.33	-0.805752	0.19966	-4.03562	5.44574e-05	0.000358936	3321.33	-0.168327	0.183436	0.917636	0.358809	0.484943
Anp32b	4883	7342	5913	6682	2612	2047	2404	2019	1941	4466	5243	4424	170.383	213.995	182.129	186.598	135.815	108.148	109.412	119.203	107.254	260.01	233.512	183.133	3880.21	-0.260216	0.145699	-1.78599	0.0741014	0.177542	3880.21	-0.959463	0.139763	-6.86493	6.65258e-12	1.79491e-10	3880.21	-0.699247	0.128341	5.44836	5.08371e-08	6.0901e-07
Anp32e	5036	6395	5850	7524	2916	2393	2859	2263	2377	4518	4812	3629	175.722	186.393	180.188	210.111	151.621	126.428	130.12	133.609	131.346	263.038	214.317	150.224	3964.25	-0.152815	0.167141	-0.914289	0.360565	0.53618	3964.25	-0.635449	0.160128	-3.96837	7.2366e-05	0.000461273	3964.25	-0.482634	0.147006	3.2831	0.00102673	0.0039614
Anpep	76	81	108	171	89	106	250	109	114	85	56	100	2.65188	2.36089	3.32655	4.77525	4.62768	5.60022	11.3781	6.43545	6.29933	4.94869	2.49413	4.13954	113.993	-0.229943	0.359207	-0.640141	0.522081	0.681235	113.993	0.837277	0.342734	2.44294	0.0145682	0.0413401	113.993	1.06722	0.311749	-3.42334	0.000618578	0.00256798
Antxr1	489	188	242	372	349	290	442	304	320	312	463	581	17.0628	5.47959	7.45395	10.3883	18.1467	15.3214	20.1165	17.9484	17.6823	18.1646	20.6211	24.0507	371.564	-1.05528	0.295811	-3.56742	0.000360519	0.00300342	371.564	-0.231793	0.282713	-0.819887	0.412281	0.548823	371.564	0.823488	0.260524	-3.16088	0.00157291	0.00570333
Antxr2	1071	1248	1047	1451	1422	1127	1752	1109	1112	827	892	807	37.3706	36.3751	32.2491	40.5198	73.9389	59.542	79.7379	65.4762	61.4461	48.1479	39.7278	33.4061	1173.83	-0.140457	0.158575	-0.885742	0.375757	0.550463	1173.83	0.752975	0.151614	4.96641	6.82033e-07	7.42097e-06	1173.83	0.893432	0.138512	-6.45019	1.11707e-10	2.14753e-09
Anxa1	416	225	209	424	512	425	874	604	615	151	141	103	14.5156	6.55802	6.4375	11.8404	26.6222	22.4537	39.7779	35.6606	33.9832	8.7912	6.27985	4.26372	419.348	0.614512	0.321637	1.91058	0.0560591	0.144522	419.348	2.30349	0.306981	7.50368	6.20526e-14	2.19741e-12	419.348	1.68898	0.277261	-6.09164	1.11759e-09	1.8227e-08
Anxa11	1134	1425	1203	1213	898	1160	1193	1043	990	309	493	479	39.5689	41.5341	37.0541	33.8736	46.6928	61.2854	54.2964	61.5796	54.7047	17.9899	21.9572	19.8284	946.818	0.929606	0.138361	6.71868	1.83381e-11	2.06277e-09	946.818	1.48119	0.13288	11.1468	7.42202e-29	9.15662e-27	946.818	0.55158	0.118215	-4.6659	3.07272e-06	2.44571e-05
Anxa2	932	650	826	983	1749	902	1678	1246	1068	1047	1512	1469	32.5204	18.9454	25.442	27.4507	90.9417	47.6547	76.3699	73.5648	59.0147	60.9562	67.3414	60.8098	1237.69	-1.27321	0.220069	-5.78551	7.22917e-09	3.61252e-07	1237.69	0.14107	0.209956	0.671903	0.501645	0.629753	1237.69	1.41428	0.193416	-7.31214	2.62922e-13	7.29979e-12
Anxa3	431	223	203	375	492	276	674	448	402	286	335	251	15.039	6.49972	6.25269	10.472	25.5822	14.5817	30.6754	26.4503	22.2134	16.6509	14.9202	10.3902	385.643	-0.547899	0.317094	-1.72787	0.0840107	0.19405	385.643	0.774608	0.302537	2.56037	0.0104561	0.031681	385.643	1.32251	0.277544	-4.76503	1.88825e-06	1.57936e-05
Anxa4	980	1317	1367	1059	1116	1060	1280	1068	970	660	868	985	34.1953	38.3862	42.1056	29.5731	58.028	56.0022	58.256	63.0556	53.5995	38.4251	38.6589	40.7744	1064.01	-0.123912	0.132519	-0.935055	0.34976	0.525293	1064.01	0.556293	0.126905	4.38353	1.16774e-05	9.2656e-05	1064.01	0.680205	0.115656	-5.88127	4.07125e-09	6.00019e-08
Anxa5	6128	6371	4400	4308	5229	4380	5274	4296	3967	5130	6530	6130	213.825	185.694	135.526	120.303	271.889	231.405	240.033	253.639	219.205	298.668	290.833	253.754	5241.81	-0.778814	0.184059	-4.23132	2.32319e-05	0.000331841	5241.81	-0.208588	0.176027	-1.18498	0.236027	0.366347	5241.81	0.570226	0.161727	-3.52585	0.000422121	0.00184926
Anxa6	5292	6138	5276	5513	4152	3869	4655	3680	4060	3200	4834	4012	184.655	178.903	162.508	153.953	215.889	204.408	211.861	217.27	224.344	186.304	215.296	166.078	4482.4	-0.154604	0.112625	-1.37273	0.169837	0.32372	4482.4	0.182584	0.107838	1.69314	0.0904292	0.177039	4482.4	0.337188	0.0988603	-3.41075	0.00064784	0.00267134
Anxa7	3209	3447	3043	2803	1894	1848	2065	1657	1621	1317	1718	1805	111.972	100.469	93.7288	78.275	98.4812	97.634	93.9833	97.8306	89.572	76.6756	76.5162	74.7186	2104.34	0.339015	0.122889	2.75871	0.00580299	0.02602	2104.34	0.330139	0.117998	2.79784	0.00514462	0.0176423	2104.34	-0.00887579	0.107612	0.0824795	0.934265	0.957355
Anxa8	28	3	0	12	9	1	25	14	35	1	0	0	0.977009	0.0874402	0	0.335105	0.467968	0.0528323	1.13781	0.826571	1.934	0.0582199	0	0	11.3475	4.35343	1.66031	2.62206	0.00874006	0.0355884	11.3475	5.69771	1.61935	3.51853	0.000433952	0.00221065	11.3475	1.34428	1.04477	-1.28668	0.198206	0.308679
Anxa9	29	43	69	54	41	98	71	59	55	14	7	56	1.0119	1.25331	2.1253	1.50797	2.13185	5.17756	3.23139	3.48341	3.03915	0.815079	0.311766	2.31814	50.9875	0.349375	0.523607	0.667246	0.504615	0.665253	50.9875	1.55847	0.499689	3.11887	0.00181544	0.00739812	50.9875	1.20909	0.445323	-2.71509	0.00662585	0.0195567
Aoc2	33	41	47	80	20	34	44	20	25	26	58	135	1.15147	1.19502	1.44767	2.23404	1.03993	1.7963	2.00255	1.18082	1.38143	1.51372	2.5832	5.58837	44.6305	-1.10492	0.446715	-2.47344	0.0133821	0.0490464	44.6305	-1.12968	0.434154	-2.60203	0.00926748	0.0286296	44.6305	-0.0247588	0.404077	0.0612724	0.951142	0.968747
Aoc3	75	89	28	124	122	156	178	123	116	14	23	27	2.61699	2.59406	0.86244	3.46276	6.34356	8.24183	8.10122	7.26202	6.40984	0.815079	1.02437	1.11767	94.3253	1.26644	0.390803	3.24062	0.00119272	0.00761208	94.3253	2.87419	0.373375	7.69787	1.38351e-14	5.14961e-13	94.3253	1.60775	0.310885	-5.17153	2.32181e-07	2.38223e-06
Aox1	156	90	128	146	145	130	194	110	197	51	98	162	5.44334	2.62321	3.94258	4.07712	7.53948	6.86819	8.82942	6.49449	10.8857	2.96921	4.36472	6.70605	136.595	-0.228783	0.313991	-0.728627	0.46623	0.631576	136.595	0.788219	0.299702	2.63001	0.0085383	0.0268266	136.595	1.017	0.27244	-3.73293	0.000189263	0.000908487
Aox2	69	33	101	84	21	32	25	27	41	8	14	45	2.40763	0.961842	3.11094	2.34574	1.09192	1.69063	1.13781	1.5941	2.26555	0.465759	0.623531	1.86279	37.7639	1.14408	0.519901	2.20058	0.0277659	0.0854577	37.7639	0.638126	0.507478	1.25744	0.208593	0.334176	37.7639	-0.505956	0.445742	1.13509	0.256339	0.375464
Aox3	72	24	20	55	35	26	127	45	57	11	20	25	2.51231	0.699522	0.616029	1.5359	1.81987	1.37364	5.78009	2.65684	3.14966	0.640419	0.890759	1.03488	43.8493	0.636678	0.575815	1.1057	0.268856	0.442254	43.8493	1.78405	0.55043	3.24119	0.00119033	0.00521766	43.8493	1.14737	0.485972	-2.36098	0.0182268	0.0453314
Aox4	23	7	22	19	0	2	7	5	2	9	5	3	0.802543	0.204027	0.677631	0.530584	0	0.105665	0.318587	0.295204	0.110514	0.523979	0.22269	0.124186	7.56043	0.960771	0.857964	1.11983	0.262788	0.436875	7.56043	-0.76831	0.887962	-0.865251	0.386901	0.52509	7.56043	-1.72908	0.785002	2.20265	0.0276198	0.0636528
Ap1ar	1632	2178	2014	2237	1018	1137	1067	870	955	1100	1408	1626	56.9457	63.4816	62.0341	62.4692	52.9323	60.0703	48.5618	51.3655	52.7707	64.0419	62.7094	67.3088	1360.65	-0.0791116	0.100304	-0.788718	0.430277	0.600253	1360.65	-0.284168	0.0970498	-2.92806	0.0034108	0.0125038	1360.65	-0.205057	0.0885353	2.3161	0.0205528	0.0499313
Ap1b1	2738	3136	2217	3389	2403	2264	2701	2093	2206	1928	2359	2055	95.5375	91.4042	68.2868	94.6394	124.947	119.612	122.929	123.572	121.897	112.248	105.065	85.0675	2442.92	-0.20401	0.140338	-1.45371	0.146027	0.289517	2442.92	0.283058	0.134342	2.107	0.0351172	0.0834975	2442.92	0.487069	0.123123	-3.95594	7.62341e-05	0.000409923
Ap1g1	2460	2682	2219	3418	1516	1607	1833	1419	1494	1264	1784	1995	85.8372	78.1715	68.3484	95.4492	78.8265	84.9014	83.4244	83.7789	82.5543	73.59	79.4557	82.5837	1886.28	0.0608514	0.12134	0.501496	0.616022	0.754335	1886.28	0.0738269	0.116559	0.633388	0.52648	0.651369	1886.28	0.0129754	0.106499	-0.121837	0.903028	0.935916
Ap1g2	80	44	89	54	30	50	31	40	36	12	45	127	2.79145	1.28246	2.74133	1.50797	1.55989	2.64161	1.41089	2.36163	1.98926	0.698639	2.00421	5.25721	50.678	-0.362995	0.528092	-0.687372	0.491849	0.653719	50.678	-0.425403	0.509985	-0.834148	0.404198	0.541076	50.678	-0.0624076	0.46728	0.133555	0.893754	0.930049
Ap1m1	1644	1909	1958	2001	828	690	815	642	675	959	1405	1534	57.3644	55.6411	60.3092	55.8788	43.053	36.4543	37.0927	37.9042	37.2986	55.8329	62.5758	63.5005	1164.12	-0.0829562	0.0995524	-0.833292	0.40468	0.578741	1164.12	-0.661734	0.0970937	-6.81542	9.39895e-12	2.49194e-10	1164.12	-0.578778	0.0886563	6.52833	6.65052e-11	1.32646e-09
Ap1m2	1110	1456	1377	1327	815	702	1103	673	819	734	981	822	38.7314	42.4376	42.4136	37.0571	42.3771	37.0882	50.2003	39.7345	45.2557	42.7334	43.6917	34.027	957.211	0.00132625	0.140769	0.00942149	0.992483	0.997111	957.211	0.0982227	0.135417	0.725336	0.468246	0.601497	957.211	0.0968965	0.123492	-0.784639	0.432665	0.555884
Ap1s1	1656	2640	2644	2168	1431	1284	1348	1043	1165	1830	2045	1546	57.7831	76.9474	81.439	60.5424	74.4068	67.8366	61.3508	61.5796	64.3747	106.542	91.0801	63.9972	1675.74	-0.333263	0.183497	-1.81618	0.069343	0.168623	1675.74	-0.403168	0.1759	-2.29203	0.021904	0.057506	1675.74	-0.0699056	0.161452	0.43298	0.665029	0.758489
[truncated: 14,055 more rows]
