# Supplementary material for: RB depletion is required for the continuous growth of tumors initiated by loss of RB
Source: PLoS Genet. 2021 Dec 8;17(12):e1009941. doi: 10.1371/journal.pgen.1009941 (PMC8654178; doi:10.1371/journal.pgen.1009941)
Supplement: S5 Table — (XLSX) [file pgen.1009941.s018.xlsx]

## Sheet: Tabelle1
S5 Table: GO Terms of Biological Processes of Top 100 genes driving PC1 or PC2
GO TERMs PC1				GO TERMS PC2
Term	Overlap	Genes	Adjusted P-value	Term	Overlap	Genes	Adjusted P-value
DNA replication (GO:0006260)	9/108	WDHD1;BRIP1;POLA2;EXO1;CHEK1;CDK2;MCM5;DNA2;TOPBP1	3.02171e-06	SCF-dependent proteasomal ubiquitin-dependent protein catabolic process (GO:0031146)	9/89	PSMA5;FBXL20;PSMB6;PSMC5;PSMA4;PSMB2;PSMB3;FBXO38;PSMC2	4.8514e-07
DNA metabolic process (GO:0006259)	11/277	WDHD1;NEIL3;POLA2;RAD51;EXO1;UHRF1;CHEK1;CDK2;MCM5;DNA2;TOPBP1	6.03135e-05	negative regulation of G2/M transition of mitotic cell cycle (GO:0010972)	8/66	PSMA5;PSMB6;PSMC5;PSMA4;PSMB2;PSMB3;PSMC2;NABP2	5.21572e-07
regulation of double-strand break repair (GO:2000779)	5/42	ZCWPW1;RAD51;DDX11;CHEK1;DEK	0.000528559	regulation of cellular amine metabolic process (GO:0033238)	7/51	PSMA5;PSMB6;PSMC5;PSMA4;PSMB2;PSMB3;PSMC2	1.59731e-06
DNA repair (GO:0006281)	10/298	WDHD1;NEIL3;BRIP1;RAD51;EXO1;CHEK1;USP1;DNA2;FANCB;TOPBP1	0.000528559	regulation of cellular amino acid metabolic process (GO:0006521)	7/54	PSMA5;PSMB6;PSMC5;PSMA4;PSMB2;PSMB3;PSMC2	1.8103e-06
DNA-dependent DNA replication (GO:0006261)	7/129	WDHD1;POLA2;RAD51;CDK2;MCM5;DNA2;TOPBP1	0.000659137	negative regulation of cell cycle G2/M phase transition (GO:1902750)	7/57	PSMA5;PSMB6;PSMC5;PSMA4;PSMB2;PSMB3;PSMC2	2.13577e-06
mitotic sister chromatid segregation (GO:0000070)	6/102	KIF18B;ESPL1;KIF14;NCAPG;NCAPD2;SMC4	0.00175713	negative regulation of mitotic cell cycle phase transition (GO:1901991)	8/92	PSMA5;RBL2;PSMB6;PSMC5;PSMA4;PSMB2;PSMB3;PSMC2	2.53299e-06
negative regulation of cell cycle process (GO:0010948)	5/64	RAD51;ESPL1;CHEK1;E2F7;EZH2	0.00209226	regulation of cellular ketone metabolic process (GO:0010565)	7/64	PSMA5;PSMB6;PSMC5;PSMA4;PSMB2;PSMB3;PSMC2	3.04832e-06
DNA replication initiation (GO:0006270)	4/38	POLA2;CDK2;MCM5;TOPBP1	0.00382522	pre-replicative complex assembly (GO:0036388)	7/64	PSMA5;PSMB6;PSMC5;PSMA4;PSMB2;PSMB3;PSMC2	3.04832e-06
replication fork processing (GO:0031297)	4/39	RAD51;ZGRF1;DDX11;DNA2	0.00382522	regulation of hematopoietic stem cell differentiation (GO:1902036)	7/71	PSMA5;PSMB6;PSMC5;PSMA4;PSMB2;PSMB3;PSMC2	5.32174e-06
microtubule cytoskeleton organization involved in mitosis (GO:1902850)	6/128	STIL;ESPL1;NUP85;CENPI;KNTC1;KIF11	0.00382522	proteasomal ubiquitin-independent protein catabolic process (GO:0010499)	5/22	PSMA5;PSMB6;PSMA4;PSMB2;PSMB3	5.32174e-06
cellular response to DNA damage stimulus (GO:0006974)	9/350	WDHD1;PLK5;RAD51;EXO1;DDX11;CHEK1;CASP2;TOPBP1;WDR76	0.00509287	antigen processing and presentation of exogenous peptide antigen via MHC class I, TAP-dependent (GO:0002479)	7/73	PSMA5;PSMB6;PSMC5;PSMA4;PSMB2;PSMB3;PSMC2	5.32174e-06
granulocyte differentiation (GO:0030851)	3/20	CDK2;DEK;LBR	0.00880624	NIK/NF-kappaB signaling (GO:0038061)	7/74	PSMA5;PSMB6;PSMC5;PSMA4;PSMB2;PSMB3;PSMC2	5.32174e-06
regulation of signal transduction by p53 class mediator (GO:1901796)	6/156	BRIP1;EXO1;CHEK1;CDK2;DNA2;TOPBP1	0.00880624	regulation of hematopoietic progenitor cell differentiation (GO:1901532)	7/75	PSMA5;PSMB6;PSMC5;PSMA4;PSMB2;PSMB3;PSMC2	5.32174e-06
interstrand cross-link repair (GO:0036297)	4/55	NEIL3;RAD51;USP1;FANCB	0.0101238	regulation of transcription from RNA polymerase II promoter in response to hypoxia (GO:0061418)	7/75	PSMA5;PSMB6;PSMC5;PSMA4;PSMB2;PSMB3;PSMC2	5.32174e-06
cellular macromolecule biosynthetic process (GO:0034645)	8/314	BRIP1;POLA2;EXO1;CHEK1;CDK2;MCM5;DNA2;TOPBP1	0.0102934	antigen processing and presentation of exogenous peptide antigen via MHC class I (GO:0042590)	7/78	PSMA5;PSMB6;PSMC5;PSMA4;PSMB2;PSMB3;PSMC2	6.531e-06
mitotic chromosome condensation (GO:0007076)	3/27	NCAPG;NCAPD2;SMC4	0.0174551	regulation of mRNA catabolic process (GO:0061013)	8/122	PSMA5;PSMB6;PSMC5;PSMA4;PSMB2;PSMB3;PSMC2;TNPO1	8.69035e-06
positive regulation of secretion by cell (GO:1903532)	4/72	NMB;TMED10;ATP6AP1;GOLPH3L	0.0234053	anaphase-promoting complex-dependent catabolic process (GO:0031145)	7/84	PSMA5;PSMB6;PSMC5;PSMA4;PSMB2;PSMB3;PSMC2	9.64131e-06
G-quadruplex DNA unwinding (GO:0044806)	2/7	DDX11;DNA2	0.0234053	Wnt signaling pathway, planar cell polarity pathway (GO:0060071)	7/85	PSMA5;PSMB6;PSMC5;PSMA4;PSMB2;PSMB3;PSMC2	9.88255e-06
mitotic nuclear division (GO:0140014)	4/74	KIF18B;ESPL1;KIF11;SMC4	0.0234053	regulation of transcription from RNA polymerase II promoter in response to stress (GO:0043618)	7/87	PSMA5;PSMB6;PSMC5;PSMA4;PSMB2;PSMB3;PSMC2	1.08087e-05
regulation of cell division (GO:0051302)	4/76	PLK5;KIF18B;FGF1;FGFR2	0.0246042	regulation of establishment of planar polarity (GO:0090175)	7/88	PSMA5;PSMB6;PSMC5;PSMA4;PSMB2;PSMB3;PSMC2	1.08087e-05
sister chromatid segregation (GO:0000819)	3/34	KIF18B;ESPL1;SMC4	0.0265261	positive regulation of canonical Wnt signaling pathway (GO:0090263)	8/130	PSMA5;PSMB6;PSMC5;PSMA4;PSMB2;PSMB3;PSMC2;DAPK3	1.08087e-05
regulation of cell cycle G1/S phase transition (GO:1902806)	3/36	PLK5;KIF14;EZH2	0.0299938	regulation of stem cell differentiation (GO:2000736)	7/91	PSMA5;PSMB6;PSMC5;PSMA4;PSMB2;PSMB3;PSMC2	1.29394e-05
regulation of mitotic centrosome separation (GO:0046602)	2/9	CHEK1;KIF11	0.0306881	interleukin-1-mediated signaling pathway (GO:0070498)	7/94	PSMA5;PSMB6;PSMC5;PSMA4;PSMB2;PSMB3;PSMC2	1.54621e-05
retrograde vesicle-mediated transport, Golgi to endoplasmic reticulum (GO:0006890)	4/85	TMED10;GOLPH3L;KIF11;ERGIC1	0.0306881	regulation of cell cycle phase transition (GO:1901987)	7/95	PSMA5;PSMB6;PSMC5;PSMA4;PSMB2;PSMB3;PSMC2	1.59316e-05
negative regulation of G0 to G1 transition (GO:0070317)	3/38	RAD51;CHEK1;EZH2	0.0306881	proteasome-mediated ubiquitin-dependent protein catabolic process (GO:0043161)	11/321	FBXL20;PSMA5;PSMB6;PSMC5;AREL1;PSMA4;PSMB2;PSMB3;FBXO38;PSMC2;UBR1	1.91555e-05
DNA integrity checkpoint signaling (GO:0031570)	3/39	BRIP1;CHEK1;DNA2	0.0306881	regulation of mRNA stability (GO:0043488)	8/146	PSMA5;PSMB6;PSMC5;PSMA4;PSMB2;PSMB3;PSMC2;TNPO1	2.12075e-05
DNA recombination (GO:0006310)	3/39	RAD51;EXO1;RAD54B	0.0306881	positive regulation of Wnt signaling pathway (GO:0030177)	8/153	PSMA5;PSMB6;PSMC5;PSMA4;PSMB2;PSMB3;PSMC2;DAPK3	2.91279e-05
positive regulation of double-strand break repair (GO:2000781)	3/40	ZCWPW1;DDX11;FANCB	0.0306881	Fc-epsilon receptor signaling pathway (GO:0038095)	7/111	PSMA5;PSMB6;PSMC5;PSMA4;PSMB2;PSMB3;PSMC2	3.9327e-05
regulation of G0 to G1 transition (GO:0070316)	3/41	RAD51;CHEK1;EZH2	0.0306881	Fc receptor signaling pathway (GO:0038093)	7/112	PSMA5;PSMB6;PSMC5;PSMA4;PSMB2;PSMB3;PSMC2	4.03379e-05
regulation of response to DNA damage stimulus (GO:2001020)	3/41	ANKLE1;USP1;WDR76	0.0306881	negative regulation of canonical Wnt signaling pathway (GO:0090090)	8/165	PSMA5;PSMB6;PSMC5;PSMA4;PSMB2;PSMB3;PSMC2;BICC1	4.36746e-05
positive regulation of cellular process (GO:0048522)	10/625	ANKLE1;CHEK1;MAZ;CDK2;KIF14;LAMC2;NUPR1;FGF1;FGFR2;EZH2	0.0306881	cellular response to lectin (GO:1990858)	7/115	PSMA5;PSMB6;PSMC5;PSMA4;PSMB2;PSMB3;PSMC2	4.36746e-05
mitotic spindle organization (GO:0007052)	5/157	STIL;NUP85;CENPI;KNTC1;KIF11	0.0306881	stimulatory C-type lectin receptor signaling pathway (GO:0002223)	7/115	PSMA5;PSMB6;PSMC5;PSMA4;PSMB2;PSMB3;PSMC2	4.36746e-05
regulation of DNA recombination (GO:0000018)	3/42	ZCWPW1;RAD51;CHEK1	0.0306881	tumor necrosis factor-mediated signaling pathway (GO:0033209)	7/116	PSMA5;PSMB6;PSMC5;PSMA4;PSMB2;PSMB3;PSMC2	4.4888e-05
regulation of epithelial cell proliferation (GO:0050678)	4/93	UHRF1;NUPR1;FGF1;FGFR2	0.0306881	innate immune response activating cell surface receptor signaling pathway (GO:0002220)	7/119	PSMA5;PSMB6;PSMC5;PSMA4;PSMB2;PSMB3;PSMC2	5.17068e-05
formation of extrachromosomal circular DNA (GO:0001325)	2/11	EXO1;DNA2	0.0306881	non-canonical Wnt signaling pathway (GO:0035567)	7/124	PSMA5;PSMB6;PSMC5;PSMA4;PSMB2;PSMB3;PSMC2	6.61387e-05
t-circle formation (GO:0090656)	2/11	EXO1;DNA2	0.0306881	regulation of mitotic cell cycle (GO:0007346)	8/178	PSMA5;PSMB6;PSMC5;PSMA4;PSMB2;PSMB3;PSMC2;DAPK3	6.79649e-05
telomere maintenance via telomere trimming (GO:0090737)	2/11	EXO1;DNA2	0.0306881	DNA-dependent DNA replication (GO:0006261)	7/129	PSMA5;PSMB6;PSMC5;PSMA4;PSMB2;PSMB3;PSMC2	8.09527e-05
positive regulation of cell division (GO:0051781)	3/44	KIF14;FGF1;FGFR2	0.0308663	protein polyubiquitination (GO:0000209)	10/314	FBXL20;PSMA5;PSMB6;PSMC5;AREL1;PSMA4;PSMB2;PSMB3;FBXO38;PSMC2	8.09527e-05
double-strand break repair via homologous recombination (GO:0000724)	4/97	RAD51;MCM5;FANCB;RAD54B	0.0308663	regulation of primary metabolic process (GO:0080090)	7/130	PSMA5;PSMB6;PSMC5;PSMA4;PSMB2;PSMB3;PSMC2	8.12887e-05
chromosome condensation (GO:0030261)	3/45	NCAPG;NCAPD2;SMC4	0.0308663	cellular response to hypoxia (GO:0071456)	7/131	PSMA5;PSMB6;PSMC5;PSMA4;PSMB2;PSMB3;PSMC2	8.33909e-05
regulation of cell population proliferation (GO:0042127)	11/764	UHRF1;MAZ;CDK2;KIF14;LAMC2;NUPR1;FGF1;SHCBP1;FGFR2;E2F7;EZH2	0.0308663	regulation of canonical Wnt signaling pathway (GO:0060828)	9/253	PSMA5;PSMB6;PSMC5;PSMA4;PSMB2;PSMB3;PSMC2;DAPK3;BICC1	9.62328e-05
regulation of double-strand break repair via homologous recombination (GO:0010569)	3/46	RAD51;CHEK1;FANCB	0.0308663	negative regulation of Wnt signaling pathway (GO:0030178)	8/191	PSMA5;PSMB6;PSMC5;PSMA4;PSMB2;PSMB3;PSMC2;BICC1	9.81584e-05
regulation of sister chromatid cohesion (GO:0007063)	2/12	ESPL1;DDX11	0.0308663	protein-DNA complex assembly (GO:0065004)	7/143	PSMA5;PSMB6;PSMC5;PSMA4;PSMB2;PSMB3;PSMC2	0.000138361
mitotic G1/S transition checkpoint signaling (GO:0044819)	2/12	PLK5;CDK2	0.0308663	protein deubiquitination (GO:0016579)	9/267	PSMA5;PSMB6;PSMC5;PSMA4;PSMB2;PSMB3;PSMC2;NEDD8;ACTB	0.000138525
signal transduction in response to DNA damage (GO:0042770)	3/52	BRIP1;CHEK1;E2F7	0.0428378	proteasomal protein catabolic process (GO:0010498)	8/205	PSMA5;PSMB6;PSMC5;AREL1;PSMA4;PSMB2;PSMB3;PSMC2	0.000153929
endoplasmic reticulum to Golgi vesicle-mediated transport (GO:0006888)	5/185	LMAN1;TMED10;USO1;HYOU1;ERGIC1	0.0443854	regulation of G2/M transition of mitotic cell cycle (GO:0010389)	7/149	PSMA5;PSMB6;PSMC5;PSMA4;PSMB2;PSMB3;PSMC2	0.000169189
mitotic recombination (GO:0006312)	2/15	RAD51;RAD54B	0.045524	protein modification by small protein removal (GO:0070646)	9/276	PSMA5;PSMB6;PSMC5;PSMA4;PSMB2;PSMB3;PSMC2;NEDD8;ACTB	0.000169189
				ubiquitin-dependent protein catabolic process (GO:0006511)	10/354	PSMA5;PSMB6;PSMC5;AREL1;PSMA4;PSMB2;PSMB3;PSMC2;NEDD8;MIB1	0.000183345
				protein ubiquitination (GO:0016567)	12/525	FBXL20;PSMA5;PSMB6;PSMC5;AREL1;PSMA4;PSMB2;PSMB3;PSMC2;NEDD8;UBR1;MIB1	0.000195077
				cellular response to interleukin-1 (GO:0071347)	7/155	PSMA5;PSMB6;PSMC5;PSMA4;PSMB2;PSMB3;PSMC2	0.000201553
				T cell receptor signaling pathway (GO:0050852)	7/158	PSMA5;PSMB6;PSMC5;PSMA4;PSMB2;PSMB3;PSMC2	0.000223832
				aerobic electron transport chain (GO:0019646)	5/70	NDUFB7;NDUFA5;NDUFB11;NDUFC2;COX6C	0.000399006
				mitochondrial ATP synthesis coupled electron transport (GO:0042775)	5/71	NDUFB7;NDUFA5;NDUFB11;NDUFC2;COX6C	0.000419476
				antigen receptor-mediated signaling pathway (GO:0050851)	7/185	PSMA5;PSMB6;PSMC5;PSMA4;PSMB2;PSMB3;PSMC2	0.000583076
				mitochondrial electron transport, NADH to ubiquinone (GO:0006120)	4/39	NDUFB7;NDUFA5;NDUFB11;NDUFC2	0.000603805
				regulation of mitotic cell cycle phase transition (GO:1901990)	7/188	PSMA5;PSMB6;PSMC5;PSMA4;PSMB2;PSMB3;PSMC2	0.000622802
				cellular response to tumor necrosis factor (GO:0071356)	7/194	PSMA5;PSMB6;PSMC5;PSMA4;PSMB2;PSMB3;PSMC2	0.000746672
				ATP-dependent chromatin remodeling (GO:0043044)	4/42	MBD3;SMARCB1;ACTB;GATAD2B	0.000770276
				post-translational protein modification (GO:0043687)	9/345	FBXL20;PSMA5;PSMB6;PSMC5;PSMA4;PSMB2;PSMB3;PSMC2;NEDD8	0.000776943
				positive regulation of transcription initiation from RNA polymerase II promoter (GO:0060261)	3/23	PSMC5;SUB1;PSMC2	0.00256917
				mitochondrial respiratory chain complex I assembly (GO:0032981)	4/58	NDUFB7;NDUFA5;NDUFB11;NDUFC2	0.00256917
				NADH dehydrogenase complex assembly (GO:0010257)	4/58	NDUFB7;NDUFA5;NDUFB11;NDUFC2	0.00256917
				positive regulation of RNA polymerase II transcription preinitiation complex assembly (GO:0045899)	2/7	PSMC5;PSMC2	0.00637137
				MAPK cascade (GO:0000165)	7/303	PSMA5;PSMB6;PSMC5;PSMA4;PSMB2;PSMB3;PSMC2	0.0100876
				mitochondrial translational elongation (GO:0070125)	4/89	MRPL51;MRPS11;MRPS10;MRPL23	0.0123402
				mitochondrial translational termination (GO:0070126)	4/89	MRPL51;MRPS11;MRPS10;MRPL23	0.0123402
				mitochondrial respiratory chain complex assembly (GO:0033108)	4/90	NDUFB7;NDUFA5;NDUFB11;NDUFC2	0.0125258
				regulation of RNA polymerase II transcription preinitiation complex assembly (GO:0045898)	2/10	PSMC5;PSMC2	0.0125258
				mitochondrial gene expression (GO:0140053)	3/42	MRPL51;MRPS11;MRPL23	0.0137499
				cellular response to cholesterol (GO:0071397)	2/11	GRAMD1B;PTCH1	0.0148235
				translational termination (GO:0006415)	4/96	MRPL51;MRPS11;MRPS10;MRPL23	0.0151969
				cellular protein modification process (GO:0006464)	13/1025	PPP1R12A;DAPK3;NEDD8;FBXL20;PSMA5;PSMB6;PSMC5;PSMA4;PSMB2;PSMB3;PSMC2;ULK1;PTPN4	0.018902
				chromatin remodeling (GO:0006338)	4/103	MBD3;SMARCB1;GATAD2B;ACTB	0.018902
				cellular response to alcohol (GO:0097306)	3/48	GRAMD1B;PTCH1;ADCY3	0.018902
				translational elongation (GO:0006414)	4/104	MRPL51;MRPS11;MRPS10;MRPL23	0.0193166
				mitochondrial translation (GO:0032543)	4/105	MRPL51;MRPS11;MRPS10;MRPL23	0.0197423
				cellular response to sterol (GO:0036315)	2/16	GRAMD1B;PTCH1	0.028556
				late endosome to vacuole transport via multivesicular body sorting pathway (GO:0032511)	2/16	LEPROT;VPS25	0.028556
				macroautophagy (GO:0016236)	4/120	TOMM40;CSNK2B;ULK1;VPS25	0.0308318
				cytokine-mediated signaling pathway (GO:0019221)	9/621	PSMA5;PSMB6;PSMC5;PSMA4;PSMB2;PSMB3;PSMC2;CFL1;CSNK2B	0.0384729
				response to cholesterol (GO:0070723)	2/19	GRAMD1B;PTCH1	0.0388046
