# Supplementary material for: RB depletion is required for the continuous growth of tumors initiated by loss of RB
Source: PLoS Genet. 2021 Dec 8;17(12):e1009941. doi: 10.1371/journal.pgen.1009941 (PMC8654178; doi:10.1371/journal.pgen.1009941)
Supplement: S6 Table — (XLSX) [file pgen.1009941.s019.xlsx]

## Sheet: Tabelle1
S6 Table: Primers for genotyping and RT-qPCR
Col1A genotyping
ColA1F	5’-AATCATCCCAGGTGCACAGCATTGCGG-3’
ColA1R	5’-CTTTGAGGGCTCATGAACCTCCCAGG-3’
ColA1SadpAR	5’-ATCAAGGAAACCCTGGACTACTCG-3’
(WT = 250bp, shRb = 290bp)
Rosa26 genotyping
rtTA-olMR8052	5’-GCGAAGAGTTTGTCCTCAACC-3’
olMR8545	5’-AAAGTCGCTCTGAGTTGTTAT-3’
olMR8546	5’-GGAGCGGGAGAAATGGATATG-3’
(WT = 550bp, rtTA = 340 bp)
Rps13 RT-qPCR
Rps13F	5’-TCCCTCCCAGATAGGTGTAATCC-3’
Rps13R	5’-TCCTTTCTGTTCCTCTCAAGGT-3’
Rb1 RT-qPCR
RblF (liver)	5’-ACTCCGTTTTCATGCAGAGACTAA-3’
RblR (liver)	5’-GAGGAATGTGAGGTATTGGTGACA-3’
RbpF (pituitary)	5’-GAGCTCATGAGAGACCGA-3’
RbpR (pituitatry)	5’-CACCTTGCAGATGCCATACA-3’
Gfp RT-qPCR
GfpF	5’-AAGCTGACCCTGAAGTTCATCTGC-3’
GfpR	5’-CTTGTAGTTGCCGTCGTCCTTGAA-3’
Pcna RT-qPCR
PcnaF	5’-CACGTATATGCCGAGACCTTAGC-3’
PcnaR	5’-CTCCACTTGCAGAAAACTTCACC-3’
Mcm3 RT-qPCR
Mcm3F	5’-CAGGACTCCCAGAAAGTGGA-3’
Mcm3R	5’-TAAGAGGGCCGCCTTAAAA-3’
Ccne2 RT-qPCR
Ccne2F	5’-GGTTCAATCCCCAGCACTACA-3’
Ccne3R	5’-TGGCTTCCATCCACTATCCTTG-3’
Rbl1 RT-qPCR
Rbl1F	5'-AGGAAGTTCGCACTGACAGTGG-3'
Rbl1R	5'-CAGTCTCCTCTTAGCACTTCCTG-3'
Rbl2 RT-qPCR
Rbl2F	5'-TCTCGGTGTCTAAGTGCTGCCT-3'
Rbl2R	5'-GTTCTCCTGAACATACCTCACGC-3'
E2f1 RT-qPCR
E2f1F	5'-GGATCTGGAGACTGACCATCAG-3'
E2f1R	5'-GGTTTCATAGCGTGACTTCTCCC-3'
E2f2 RT-qPCR
E2f2F	5'-TGAATGCCGAGCAGACCTTGGA-3'
E2f2R	5'-CTTGACCGCAATCACTGTCTGC-3'
E2f3 RT-qPCR
E2f3F	5'-GTCCAGAAGAGACGGAAACACAC-3'
E2f3R	5'-GCTGTAGAAACCGAGCAGTCAC-3'
