# Supplementary material for: RB depletion is required for the continuous growth of tumors initiated by loss of RB
Source: PLoS Genet. 2021 Dec 8;17(12):e1009941. doi: 10.1371/journal.pgen.1009941 (PMC8654178; doi:10.1371/journal.pgen.1009941)
Supplement: S1 Source Data — (XLSX) [file pgen.1009941.s020.xlsx]

## Sheet: 1C
Treatment	Mouse ID	Rb	GFP
+dox	J4	0.117174	1.16992
	J5	0.229291	0.645687
	J6	0.111303	1.3238
no dox	J7	0.955457	1.20168e-06
	J8	0.853687	6.47159e-07
	J9	1.226	1.50416e-06

## Sheet: 2A
Mouse sex	weeks dox treatment	shRb +dox (n=16)	control (n=14)
M	18	1
M	18	1
F	18	1
M	19	1
M	19	1
F	20	1
F	20	1
F	21	1
F	21	1
F	21	1
F	21	1
F	21	1
F	21	1
F	22	1
F	23	1
M	27	1
F	29		0
F	29		0
M	32		0
M	32		0
M	32		0
M	34		0
M	34		0
F	35		0
F	35		0
F	35		0
F	37		0
F	37		0
F	37		0
F	37		0

## Sheet: 2C
Mouse ID	control	12/13w	15/16w	18/19w
H4	38.5
H5	31.6
H6	33.5
C7			23.7
C8			29.5
C1		27.3
C2		22.3
H1			24.5
H2			18.6
H3			25.9
H29				18.3
H30				24.8
I1				22.3
I2				29.2
I3				27.8
I4	52.3
I5	32.3
I6	32.2
I7	30.2
K1		32.4	28.8
K2		29.2	27	27
K3		35.7	31	28.7
K4		27.9	27.2	26.6
K5		32.2	32.5	32.1
K15		32.7	28.5
K16		31.7	28.1
K17		32.3	30.6	31
K18		31.2	30	30.6
K19		31.8	28.8	26.8
K20		30.7	30.3	31.5
K21		30.4	30.6	32.5
H31	24
H32	23.6
H33	23.1
H34	21.6
A1				15
A2				19.5
C5		19.5
C9			23.5
C10			19.6
I34	28.1
I35	21
I36	27.8
I37	32.1
I38	27.6
I8				21.1
I9				20.9
I10				23.7
I11				16.7
K6		25.5	24	24.1
K7		27.8	27.2	24.7
K8		27.1	25.5	23
K9		26.3	26.7
K10		24.6	25.5	21.2
K11		26.8	25.5	26.3
K12		28.8	28.2	26
K13		30.5	28.3
K14		25.5	26.6	23.9
K22		18.8	19	14.6
K23		24.1	22.5	22.7
K24		23.8	24.6	25.5
K25		21.5	21.2	19.1
K26		24.7	23.4	25.5

## Sheet: 3B
Mouse ID	control	15/16w	18/19w
K15		32
K16		25
K9		7
K1		13
K13		27
K4			27
K8			40
K14			49
K19			57
K25			36
JA1062	2.7
JA1039	1.1
JA1051	1.8
JA1031	2.3
JA1064	1.4

## Sheet: 3E
Mouse ID	control	12/13w	15/16w	18/19w
C7			34.8
C8			21.4
C9			41.3
C10			40.9
A10	0.0025
A1				25.2
A2				27
I3				23.47
I35	0
I37	0
C1		13.71
C2		6.36
C5		8.84

## Sheet: 4A
16w/19w dox	no dox	1d -dox	3d -dox	5d -dox	10d -dox	17d -dox	21d -dox
0.704588	0.00160101	0.528903	0.723111	0.724188	0.37606	0.290474	0.0332668
0.86326	0.00027665	0.644026	0.835066	1.16052	0.347635	0.241133	0.0826497
1.37892	0.00571272
1.05324	0.000931717

## Sheet: 4B
gene	FPM values from DEseq2
	+dox			1d -dox				3d -dox			5d -dox
GFP	1360.36	1024.81	1354.34	741.007	309.979	702.1	670.418	112.774	171.297	80.6566	10.5426	15.1659	9.34086
Rb1	4.89193	3.47447	4.21111	3.84115	3.7564	6.03281	4.2097	4.71432	4.28344	6.03175	5.38344	5.03798	4.92365
Ccne2	16.4479	10.1829	15.4663	18.0199	18.6598	21.1148	13.3073	15.7941	12.1364	14.9867	14.2157	18.0224	19.2163
Pcna	27.1802	20.2321	26.5683	32.8431	33.5327	35.9725	24.7437	23.4847	23.1102	27.462	27.3658	26.9558	31.2019
Mcm3	29.7509	24.3747	27.4871	35.9624	39.2131	38.8643	26.2171	28.3728	28.6175	35.3259	28.5435	36.4344	35.7879
Cdk1	9.73394	6.33422	6.96747	10.4665	10.7806	10.3455	7.53068	8.49447	6.54754	10.1284	7.62654	7.58293	9.87543
E2f8	7.16318	4.57026	5.69138	9.51265	9.49789	8.70021	5.91696	6.08299	6.0784	9.42847	6.47695	8.98526	7.51208

## Sheet: 4C
Treatment	Mouse ID	Gfp	Rb	Ccne2	Pcna	Mcm3
16w+, 2w -dox	K3	0.00353167	3.07445	1.08975	0.690364	0.540896
	K7	0.00264994	1.15428	0.582487	0.418273	0.412922
	K12	0.00320739	1.90785	0.963624	0.886319	0.886735
	K18	0.00405874	2.14491	0.672873	0.608417	0.516051
	K23	0.00370868	2.3789	0.651444	0.605405	0.479473
18w +dox	K4	1.09047	0.824781	0.803054	0.870428	1.01636
	K8	0.845095	1.17517	1.05749	1.10913	0.841074
	K14	0.875179	1.10636	1.15472	1.06458	1.02327
	K19	1.18879	0.995193	1.17807	1.1711	1.21613
	K25	1.04299	0.93704	0.865626	0.830829	0.940041

## Sheet: 4F
Mouse ID	Treatment Group	Necrosis area	Tumor area	% necrosis
ADA2	18/19w +dox	130606	1186590	11.0068
ADI3	18/19w +dox	70884	583236	12.1536
ADA1	18/19w +dox	2518	42812	5.88153
ADG13	18/19w +dox	23114	443740	5.20891
ADG12	18/19w +dox	28015	401964	6.96953
ADG11	18/19w +dox	26122	301382	8.66741
ADG10	18/19w +dox	26815	420974	6.36975
ADA7	2w -dox	123954	848037	14.6166
ADA8	2w -dox	17179	412587	4.16373
ADI22	2w -dox	325646	837516	38.8824
ADI24	2w -dox	256031	758224	33.7672
ADI23	2w- dox	295754	1431636	20.6585
ADI26	3w -dox	389570	1806095	21.5697
ADI27	3w -dox	242688	1172263	20.7025
ADA9	3w -dox	263757	1037488	25.4227

## Sheet: 4H
Mouse ID	19 w +dox	1w -dox	2w -dox	3w -dox
A1	25.22
A2	26.97
A3		21.17
A4		36.06
A5		18.64
A7			48.16
A8			15.46
A9				4.33
I3	23.47
I16		34.14
I17		35.89
I22			24.64
I23			25.43
I24			26.75
I26				2.47
I27				13.71

[truncated: 14 more sheets: 5C, 5E, 5F, S3A, S3B, S3C, S3D, S6, S9A, S9B, S10A, S10C, S10E, S12B]
